# Supplementary material for: Population genomics identifies a distinct Plasmodium vivax population on the China-Myanmar border of Southeast Asia
Source: PLoS Negl Trop Dis. 2020 Aug 3;14(8):e0008506. doi: 10.1371/journal.pntd.0008506 (PMC7425983; doi:10.1371/journal.pntd.0008506)
Supplement: S2 Table — (XLSX) [file pntd.0008506.s002.xlsx]

## Sheet: GMS_Samples
Supplemental Table 2. Sample information for each sample studies. Study refers to the original source of publication (more details in manuscript). Location is given at the Country and province levels except for CMB samples which are either from Nabang or Laizar. Coverage average is taken over the entire genome, and coefficient of variation is taken as an average across all 1000bp windows. Collect…
Name	Study	Location	Coverage Average	Coverage Coefficient of Variance	Collection	Lat	Lon	Fws	Cluster Representative
LZCH1337	Novel	CMB	4.53617	2.32494	2013	24.76	97.56	0.994917	LZCH1720
LZCH1403	Novel	CMB	2.25421	4.40023	2013	24.76	97.56	NA	NA
LZCH1436	Novel	CMB	11.7189	1.42075	2013	24.76	97.56	0.890835	NA
LZCH1447	Novel	CMB	48.8997	0.679385	2013	24.76	97.56	0.924187	LZCH1596
LZCH1474	Novel	CMB	61.7013	0.615424	2013	24.76	97.56	0.994202	NA
LZCH1476	Novel	CMB	58.0432	0.611297	2013	24.76	97.56	0.994726	LZCH1720
LZCH1510	Novel	CMB	9.14002	1.28674	2013	24.76	97.56	0.868613	LZCH1720
LZCH1592	Novel	CMB	33.0132	0.964892	2013	24.76	97.56	0.995306	LZCH1720
LZCH1596	Novel	CMB	6.97401	2.216	2013	24.76	97.56	0.984665	LZCH1596
LZCH1597	Novel	CMB	44.3079	0.880093	2013	24.76	97.56	0.994668	NA
LZCH1599	Novel	CMB	29.126	0.831879	2013	24.76	97.56	0.995515	NA
LZCH1708	Novel	CMB	36.7213	0.78917	2013	24.76	97.56	0.951434	NA
LZCH1720	Novel	CMB	60.0782	0.720278	2013	24.76	97.56	0.994521	LZCH1720
LZCH1751	Novel	CMB	15.1484	1.01827	2013	24.76	97.56	0.99235	NA
LZCH1779	Novel	CMB	10.8616	1.1886	2013	24.76	97.56	0.901707	NA
LZCH1809	Novel	CMB	7.99731	2.05307	2013	24.76	97.56	0.995521	LZCH1720
LZCH1824	Novel	CMB	15.8939	0.939949	2013	24.76	97.56	0.846951	NA
LZCH1873	Novel	CMB	4.92865	2.72548	2013	24.76	97.56	0.995938	LZCH1720
LZCH1886	Novel	CMB	59.227	0.751856	2013	24.76	97.56	0.995041	LZCH1720
NB43	Novel	CMB	47.0609	0.691284	2013	24.75	97.56	0.994813	LZCH1720
NB45	Novel	CMB	58.5119	0.956658	2013	24.75	97.56	0.993953	NA
NB48	Novel	CMB	34.5877	0.76439	2013	24.75	97.56	0.993348	NA
NB59	Novel	CMB	2.16181	4.94227	2013	24.75	97.56	NA	NA
CMB1	[1,7]	China:Tengchong	9.50652	2.19281	2012	25.02	98.49	0.905785	NA
CMB2	[1,7]	China:Tengchong	11.9286	3.07881	2012	25.02	98.49	0.994071	NA
CMB3	[1,7]	China:Tengchong	7.58685	3.65555	2012	25.02	98.49	0.992377	NA
CMB4	[1,7]	China:Tengchong	2.78773	10.7565	2012	25.02	98.49	NA	NA
CMB5	[1,7]	China:Tengchong	13.8687	2.51393	2012	25.02	98.49	0.744669	NA
CMB6	[1,7]	China:Tengchong	39.687	2.6351	2012	25.02	98.49	0.992894	NA
LZCH13	[2]	CMB	58.5838	3.84109	2012/2013	24.76	97.56	NA	NA
LZCH20	[2]	CMB	140.988	2.1784	2012/2013	24.76	97.56	NA	NA
LZCH36	[2]	CMB	98.5432	1.91004	2012/2013	24.76	97.56	NA	NA
LZCH4	[2]	CMB	126.614	2.16655	2012/2013	24.76	97.56	NA	NA
NB13	[2]	CMB	91.6997	4.90296	2012/2013	24.75	97.56	NA	NA
NB15	[2]	CMB	87.3842	4.30104	2012/2013	24.75	97.56	NA	NA
NB16	[2]	CMB	10.4473	12.7209	2012/2013	24.75	97.56	NA	NA
NB17	[2]	CMB	253.264	1.34137	2012/2013	24.75	97.56	NA	NA
VKBT_100	[2]	Thailand:Tak	137.943	1.05028	2012/2013	16.43	98.34	NA	NA
VKBT_101	[2]	Thailand:Tak	108	1.12834	2012/2013	16.43	98.34	NA	NA
VKBT_106	[2]	Thailand:Tak	81.1429	1.20611	2012/2013	16.43	98.34	NA	NA
VKBT_58	[2]	Thailand:Tak	72.0938	1.1553	2012/2013	16.43	98.34	NA	NA
VKBT_71	[2]	Thailand:Tak	92.1165	1.04666	2012/2013	16.43	98.34	NA	NA
VKBT_72	[2]	Thailand:Tak	64.9381	1.24109	2012/2013	16.43	98.34	NA	NA
VKBT_73	[2]	Thailand:Tak	35.5629	1.14802	2012/2013	16.43	98.34	NA	NA
VKBT_75	[2]	Thailand:Tak	123.984	1.40936	2012/2013	16.43	98.34	NA	NA
VKBT_94	[2]	Thailand:Tak	68.6322	1.23337	2012/2013	16.43	98.34	NA	NA
VKBT_95	[2]	Thailand:Tak	74.438	1.26711	2012/2013	16.43	98.34	NA	NA
VKBT_98	[2]	Thailand:Tak	156.578	1.10903	2012/2013	16.43	98.34	NA	NA
VKBT_99	[2]	Thailand:Tak	131.395	1.09909	2012/2013	16.43	98.34	NA	NA
VKPR_11	[2]	Thailand:Tak	89.1994	1.71145	2012/2013	16.43	98.34	NA	NA
VKTS_36	[2]	Thailand:Tak	88.7396	1.04162	2012/2013	16.43	98.34	NA	NA
VKTS_37	[2]	Thailand:Tak	146.157	1.2073	2012/2013	16.43	98.34	NA	NA
VKTS_38	[2]	Thailand:Tak	44.8	1.29368	2012/2013	16.43	98.34	NA	NA
VKTS_39	[2]	Thailand:Tak	128.238	1.25754	2012/2013	16.43	98.34	NA	NA
VKTS_45	[2]	Thailand:Tak	136.81	1.03511	2012/2013	16.43	98.34	NA	NA
VKTS_46	[2]	Thailand:Tak	106.631	1.21871	2012/2013	16.43	98.34	NA	NA
VKTS_52	[2]	Thailand:Tak	80.8894	1.35367	2012/2013	16.43	98.34	NA	NA
M08	[3]	Madagascar	211.748	0.908097	2010	18.76	46.86	0.905134	NA
M15	[3]	Madagascar	145.577	1.10406	2010	18.76	46.86	0.885272	NA
M19	[3]	Madagascar	193.373	0.78082	2010	18.76	46.86	0.827788	NA
B1	[4]	Cambodia:Battambang	54.2151	0.969599	2009/2010	13.0957	103.2	0.992916	NA
B2	[4]	Cambodia:Battambang	43.6672	1.37986	2009/2010	13.0957	103.2	0.989701	NA
B3	[4]	Cambodia:Battambang	41.2437	0.71558	2009/2010	13.0957	103.2	NA	NA
B4	[4]	Cambodia:Battambang	32.0681	1.58057	2009/2010	13.0957	103.2	0.868806	NA
B5	[4]	Cambodia:Battambang	29.5027	1.08566	2009/2010	13.0957	103.2	0.792394	NA
B6	[4]	Cambodia:Battambang	53.9683	1.42866	2009/2010	13.0957	103.2	0.900563	NA
B7	[4]	Cambodia:Battambang	23.2319	1.5596	2009/2010	13.0957	103.2	0.991873	NA
B8	[4]	Cambodia:Battambang	46.5037	1.02961	2009/2010	13.0957	103.2	0.960845	NA
B9	[4]	Cambodia:Battambang	33.4883	0.777803	2009/2010	13.0957	103.2	0.992161	NA
K1	[4]	Cambodia:Kampot	35.8032	0.77216	2011/2012	10.5942	104.164	0.991188	NA
K2	[4]	Cambodia:Kampot	60.3647	0.628765	2011/2012	10.5942	104.164	0.793826	NA
K3	[4]	Cambodia:Kampot	45.3014	0.705691	2011/2012	10.5942	104.164	0.987094	NA
K4	[4]	Cambodia:Kampot	35.6295	0.606951	2011/2012	10.5942	104.164	0.802602	NA
K5	[4]	Cambodia:Kampot	42.0575	0.575671	2011/2012	10.5942	104.164	0.821865	NA
K6	[4]	Cambodia:Kampot	53.4362	0.557365	2011/2012	10.5942	104.164	0.739403	NA
K7	[4]	Cambodia:Kampot	23.7811	0.64398	2011/2012	10.5942	104.164	0.796722	NA
K8	[4]	Cambodia:Kampot	29.0622	0.759595	2011/2012	10.5942	104.164	0.930328	NA
K9	[4]	Cambodia:Kampot	31.7882	0.743806	2011/2012	10.5942	104.164	0.967971	NA
OM1	[4]	Cambodia:OddarMeanchey	37.7948	1.25382	2009-2011	14.161	103.822	0.991873	NA
OM10	[4]	Cambodia:OddarMeanchey	63.0926	0.89693	2009-2011	14.161	103.822	0.972535	NA
OM11	[4]	Cambodia:OddarMeanchey	12.151	3.07968	2009-2011	14.161	103.822	0.842292	NA
OM12	[4]	Cambodia:OddarMeanchey	44.7489	1.0208	2009-2011	14.161	103.822	0.992165	NA
OM13	[4]	Cambodia:OddarMeanchey	4.28221	11.2922	2009-2011	14.161	103.822	NA	NA
OM14	[4]	Cambodia:OddarMeanchey	5.28001	6.69855	2009-2011	14.161	103.822	0.980254	NA
OM15	[4]	Cambodia:OddarMeanchey	11.3737	1.89992	2009-2011	14.161	103.822	0.995263	NA
OM16	[4]	Cambodia:OddarMeanchey	42.2452	1.16255	2009-2011	14.161	103.822	0.782931	NA
OM17	[4]	Cambodia:OddarMeanchey	42.3838	1.07733	2009-2011	14.161	103.822	0.993085	NA
OM18	[4]	Cambodia:OddarMeanchey	10.7707	1.60038	2009-2011	14.161	103.822	0.993397	NA
OM19	[4]	Cambodia:OddarMeanchey	4.50992	4.94389	2009-2011	14.161	103.822	0.902218	NA
OM2	[4]	Cambodia:OddarMeanchey	76.3107	1.40054	2009-2011	14.161	103.822	0.987413	NA
OM20	[4]	Cambodia:OddarMeanchey	19.0342	2.00908	2009-2011	14.161	103.822	0.740994	NA
OM21	[4]	Cambodia:OddarMeanchey	47.5654	0.688233	2009-2011	14.161	103.822	0.771406	NA
OM22	[4]	Cambodia:OddarMeanchey	18.9771	0.963235	2009-2011	14.161	103.822	0.795779	NA
OM23	[4]	Cambodia:OddarMeanchey	18.6216	1.04377	2009-2011	14.161	103.822	0.995172	NA
OM24	[4]	Cambodia:OddarMeanchey	51.0416	0.791896	2009-2011	14.161	103.822	0.993029	NA
OM25	[4]	Cambodia:OddarMeanchey	43.5512	0.97562	2009-2011	14.161	103.822	0.879165	NA
OM26	[4]	Cambodia:OddarMeanchey	45.5581	0.987184	2009-2011	14.161	103.822	0.732407	NA
OM27	[4]	Cambodia:OddarMeanchey	40.3445	1.05901	2009-2011	14.161	103.822	0.975809	NA
OM28	[4]	Cambodia:OddarMeanchey	36.3359	1.02523	2009-2011	14.161	103.822	0.991081	NA
OM29	[4]	Cambodia:OddarMeanchey	32.2804	0.860491	2009-2011	14.161	103.822	0.991704	NA
OM3	[4]	Cambodia:OddarMeanchey	43.2728	0.941141	2009-2011	14.161	103.822	0.769893	NA
OM30	[4]	Cambodia:OddarMeanchey	36.3428	0.893347	2009-2011	14.161	103.822	0.754377	NA
OM31	[4]	Cambodia:OddarMeanchey	33.5288	1.39378	2009-2011	14.161	103.822	0.833831	NA
OM32	[4]	Cambodia:OddarMeanchey	33.0203	1.08183	2009-2011	14.161	103.822	0.970976	NA
OM33	[4]	Cambodia:OddarMeanchey	19.6048	1.68536	2009-2011	14.161	103.822	0.82455	NA
OM34	[4]	Cambodia:OddarMeanchey	44.3203	0.931712	2009-2011	14.161	103.822	0.993788	NA
OM35	[4]	Cambodia:OddarMeanchey	42.7679	0.922189	2009-2011	14.161	103.822	0.990235	NA
OM36	[4]	Cambodia:OddarMeanchey	29.929	1.23135	2009-2011	14.161	103.822	0.989857	NA
OM37	[4]	Cambodia:OddarMeanchey	34.7122	1.02878	2009-2011	14.161	103.822	0.906847	NA
OM38	[4]	Cambodia:OddarMeanchey	45.9233	0.966417	2009-2011	14.161	103.822	0.940855	NA
OM39	[4]	Cambodia:OddarMeanchey	45.6912	1.23266	2009-2011	14.161	103.822	0.850192	NA
OM4	[4]	Cambodia:OddarMeanchey	64.2076	0.723341	2009-2011	14.161	103.822	0.868045	NA
OM40	[4]	Cambodia:OddarMeanchey	37.9337	1.29371	2009-2011	14.161	103.822	0.990371	NA
OM41	[4]	Cambodia:OddarMeanchey	32.4494	0.987257	2009-2011	14.161	103.822	0.989791	NA
OM42	[4]	Cambodia:OddarMeanchey	29.5925	0.951564	2009-2011	14.161	103.822	0.988722	NA
OM43	[4]	Cambodia:OddarMeanchey	57.4901	0.9332	2009-2011	14.161	103.822	0.77495	NA
OM44	[4]	Cambodia:OddarMeanchey	5.11704	1.22121	2009-2011	14.161	103.822	0.99197	NA
OM45	[4]	Cambodia:OddarMeanchey	8.4809	1.07182	2009-2011	14.161	103.822	0.662157	NA
OM46	[4]	Cambodia:OddarMeanchey	42.4565	1.10136	2009-2011	14.161	103.822	0.783714	NA
OM47	[4]	Cambodia:OddarMeanchey	34.989	1.06931	2009-2011	14.161	103.822	0.992722	NA
OM48	[4]	Cambodia:OddarMeanchey	41.4479	1.74664	2009-2011	14.161	103.822	0.775461	NA
OM49	[4]	Cambodia:OddarMeanchey	19.853	1.82898	2009-2011	14.161	103.822	0.84932	NA
OM5	[4]	Cambodia:OddarMeanchey	57.9806	1.03197	2009-2011	14.161	103.822	0.991332	NA
OM50	[4]	Cambodia:OddarMeanchey	44.4378	0.950936	2009-2011	14.161	103.822	0.990316	NA
OM51	[4]	Cambodia:OddarMeanchey	27.7685	0.937217	2009-2011	14.161	103.822	0.991563	NA
OM52	[4]	Cambodia:OddarMeanchey	51.6177	0.767806	2009-2011	14.161	103.822	0.993139	NA
OM53	[4]	Cambodia:OddarMeanchey	89.8007	1.28284	2009-2011	14.161	103.822	0.747814	NA
OM54	[4]	Cambodia:OddarMeanchey	13.0782	2.15694	2009-2011	14.161	103.822	0.986388	NA
OM55	[4]	Cambodia:OddarMeanchey	93.8098	1.25736	2009-2011	14.161	103.822	0.866452	NA
OM56	[4]	Cambodia:OddarMeanchey	56.5301	1.12692	2009-2011	14.161	103.822	0.988849	NA
OM57	[4]	Cambodia:OddarMeanchey	43.3922	0.980473	2009-2011	14.161	103.822	0.767994	NA
OM58	[4]	Cambodia:OddarMeanchey	33.2105	0.79366	2009-2011	14.161	103.822	0.842482	NA
OM59	[4]	Cambodia:OddarMeanchey	23.9901	0.807665	2009-2011	14.161	103.822	0.732642	NA
OM6	[4]	Cambodia:OddarMeanchey	49.4294	0.873498	2009-2011	14.161	103.822	0.992431	NA
OM60	[4]	Cambodia:OddarMeanchey	23.8911	1.39699	2009-2011	14.161	103.822	0.741462	NA
OM7	[4]	Cambodia:OddarMeanchey	6.26345	7.77476	2009-2011	14.161	103.822	0.820273	NA
OM8	[4]	Cambodia:OddarMeanchey	51.53	1.06742	2009-2011	14.161	103.822	0.904244	NA
OM9	[4]	Cambodia:OddarMeanchey	42.0161	0.946556	2009-2011	14.161	103.822	0.951751	NA
PD0165-C	[5]	Thailand:Tak	51.5076	0.806745	2011	16.43	98.34	0.912988	NA
PD0166-C	[5]	Thailand:Tak	49.9008	0.512798	2011	16.43	98.34	0.9538	NA
PD0167-C	[5]	Thailand:Tak	66.7137	0.575985	2011	16.43	98.34	0.995501	NA
PD0168-C	[5]	Thailand:Tak	26.2376	0.664505	2011	16.43	98.34	0.991153	NA
PD0169-C	[5]	Thailand:Tak	51.1957	0.633689	2011	16.43	98.34	0.992975	NA
PD0170-C	[5]	Thailand:Tak	30.0084	0.60869	2011	16.43	98.34	0.786455	NA
PD0171-C	[5]	Thailand:Tak	75.5924	0.611713	2011	16.43	98.34	0.989869	NA
PD0172-C	[5]	Thailand:Tak	79.1447	0.56236	2011	16.43	98.34	0.987228	NA
PD0173-C	[5]	Thailand:Tak	51.505	0.887579	2011	16.43	98.34	0.75835	NA
PD0174-C	[5]	Thailand:Tak	56.9984	0.577717	2011	16.43	98.34	0.816648	NA
PD0175-C	[5]	Thailand:Tak	90.8876	0.551365	2011	16.43	98.34	0.992634	NA
PD0176-C	[5]	Thailand:Tak	48.3773	0.490703	2011	16.43	98.34	0.791996	NA
PD0177-C	[5]	Thailand:Tak	53.9639	0.530908	2011	16.43	98.34	0.995146	NA
PD0178-C	[5]	Thailand:Tak	81.0125	0.585093	2011	16.43	98.34	0.96279	NA
PD0179-C	[5]	Thailand:Tak	70.4028	0.612154	2011	16.43	98.34	0.973147	NA
PD0180-C	[5]	Thailand:Tak	35.7605	0.753313	2011	16.43	98.34	0.94317	NA
PD0181-C	[5]	Thailand:Tak	45.5336	0.624078	2011	16.43	98.34	0.991971	NA
PD0182-C	[5]	Thailand:Tak	78.3657	0.517131	2011	16.43	98.34	0.950863	NA
PD0183-C	[5]	Thailand:Tak	84.3962	0.54143	2011	16.43	98.34	0.790857	NA
PD0184-C	[5]	Thailand:Tak	100.002	0.489916	2011	16.43	98.34	0.867787	NA
PD0479-C	[5]	Thailand:Tak	10.9926	7.98192	2011	16.43	98.34	NA	NA
PD0593-C	[5]	Thailand:Tak	62.5554	0.585118	2011	16.43	98.34	0.769929	NA
PD0594-C	[5]	Thailand:Tak	95.468	0.653077	2009	16.43	98.34	0.991095	NA
PD0595-C	[5]	Thailand:Tak	134.869	0.850177	2010	16.43	98.34	0.772429	NA
PD0596-C	[5]	Thailand:Tak	108.471	0.715255	2011	16.43	98.34	0.813863	NA
PD0597-C	[5]	Thailand:Tak	92.7838	0.556393	2009	16.43	98.34	0.967971	NA
PD0598-C	[5]	Thailand:Tak	88.8374	1.02483	2009	16.43	98.34	0.990655	NA
PD0599-C	[5]	Thailand:Tak	101.954	0.609281	2012	16.43	98.34	0.874892	NA
PD0600-C	[5]	Thailand:Tak	98.6988	1.02437	2009	16.43	98.34	0.986633	NA
PD0601-C	[5]	Thailand:Tak	95.9357	0.638389	2012	16.43	98.34	0.993009	NA
PD0602-C	[5]	Thailand:Tak	83.3536	0.71606	2010	16.43	98.34	0.99114	NA
PD0603-C	[5]	Thailand:Tak	58.5312	0.597799	2010	16.43	98.34	0.920877	NA
PD0604-C	[5]	Thailand:Tak	94.7372	0.745484	2010	16.43	98.34	0.970548	NA
PD0605-C	[5]	Thailand:Tak	26.3912	0.705243	2011	16.43	98.34	0.915505	NA
PD0606-C	[5]	Thailand:Tak	94.8502	0.595754	2010	16.43	98.34	0.995739	NA
PD0607-C	[5]	Thailand:Tak	107.063	0.668032	2011	16.43	98.34	0.990793	NA
PD0608-C	[5]	Thailand:Tak	106.922	0.729351	2012	16.43	98.34	0.989007	NA
PD0609-C	[5]	Thailand:Tak	136.92	0.721963	2012	16.43	98.34	0.88129	NA
PD0610-C	[5]	Thailand:Tak	60.7397	0.668462	2010	16.43	98.34	0.985095	NA
PD0611-C	[5]	Thailand:Tak	69.3378	0.752755	2012	16.43	98.34	0.802016	NA
PD0612-C	[5]	Thailand:Tak	122.584	0.654572	2010	16.43	98.34	0.92995	NA
PD0613-C	[5]	Thailand:Tak	96.6428	0.757417	2007	16.43	98.34	0.827643	NA
PD0614-C	[5]	Thailand:Tak	85.4967	0.676689	2007	16.43	98.34	0.68865	NA
PD0615-C	[5]	Thailand:Tak	122.964	0.796233	2011	16.43	98.34	0.992012	NA
PD0617-C	[5]	Thailand:Tak	99.1724	0.668102	2012	16.43	98.34	0.994512	NA
PD0618-C	[5]	Thailand:Tak	102.598	0.776341	2011	16.43	98.34	0.985914	NA
PD0619-C	[5]	Thailand:Tak	78.6916	0.565215	2012	16.43	98.34	0.991706	NA
PD0620-C	[5]	Thailand:Tak	120.494	0.690397	2012	16.43	98.34	0.989429	NA
PD0624-C	[5]	Thailand:Tak	123.403	0.696166	2012	16.43	98.34	0.990642	NA
PD0625-C	[5]	Thailand:Tak	85.051	0.549588	2012	16.43	98.34	0.829895	NA
PD0647-C	[5]	Thailand:SiSaKet	81.0876	0.668322	2012	14.32	104.08	0.905056	NA
PD0660-C	[5]	Thailand:SiSaKet	24.9965	1.81825	2013	14.32	104.08	0.757029	NA
PD0661-C	[5]	Thailand:SiSaKet	50.0655	0.97296	2013	14.32	104.08	0.956811	NA
PD0674-C	[5]	Thailand:Tak	72.4346	0.809724	2007	16.43	98.34	0.803774	NA
PD0675-C	[5]	Thailand:Tak	92.0653	0.606153	2011	16.43	98.34	0.993933	NA
PD0676-C	[5]	Thailand:Tak	93.8199	0.816005	2012	16.43	98.34	0.98254	NA
PD0678-C	[5]	Thailand:Tak	86.4745	0.70034	2011	16.43	98.34	0.992192	NA
PD0679-C	[5]	Thailand:Tak	94.1445	0.647581	2007	16.43	98.34	0.918624	NA
PD0680-C	[5]	Thailand:Tak	67.8411	0.61041	2006	16.43	98.34	0.768436	NA
PD0681-C	[5]	Thailand:Tak	100.204	1.08587	2007	16.43	98.34	0.989895	NA
PD0684-C	[5]	Thailand:Tak	80.287	0.592842	2006	16.43	98.34	0.83782	NA
PD0685-C	[5]	Thailand:Tak	85.4902	0.702159	2013	16.43	98.34	0.883723	NA
PD0686-C	[5]	Thailand:Tak	69.6095	0.814184	2007	16.43	98.34	0.991588	NA
PD0687-C	[5]	Thailand:Tak	88.006	0.700559	2012	16.43	98.34	0.966286	NA
PD0688-C	[5]	Thailand:Tak	103.136	0.746378	2011	16.43	98.34	0.992834	NA
PD0689-C	[5]	Thailand:Tak	83.1456	0.776572	2011	16.43	98.34	0.992995	NA
PD0690-C	[5]	Thailand:Tak	64.6423	0.768114	2011	16.43	98.34	0.994975	NA
PD0691-C	[5]	Thailand:Tak	58.312	1.17046	2006	16.43	98.34	0.978545	NA
PD0692-C	[5]	Thailand:Tak	90.3993	0.814911	2011	16.43	98.34	0.987408	NA
PD0693-C	[5]	Thailand:Tak	90.1658	0.676577	2010	16.43	98.34	0.91588	NA
PD0694-C	[5]	Thailand:Tak	91.5795	0.595998	2011	16.43	98.34	0.991602	NA
PD0695-C	[5]	Thailand:Tak	89.0744	0.663837	2011	16.43	98.34	0.994641	NA
PD0696-C	[5]	Thailand:Tak	88.2074	0.670871	2012	16.43	98.34	0.992299	NA
PD0697-C	[5]	Thailand:Tak	93.5706	0.833677	2006	16.43	98.34	0.993928	NA
PD0698-C	[5]	Thailand:Tak	78.1637	0.74909	2006	16.43	98.34	0.948331	NA
PD0699-C	[5]	Thailand:Tak	95.8607	0.757752	2011	16.43	98.34	0.994676	NA
PD0700-C	[5]	Thailand:Tak	79.3087	0.708336	2007	16.43	98.34	0.726855	NA
PD0701-C	[5]	Thailand:Tak	95.5708	0.640681	2011	16.43	98.34	0.955254	NA
PD0702-C	[5]	Thailand:Tak	77.4314	0.770628	2013	16.43	98.34	0.993642	NA
PD0703-C	[5]	Thailand:Tak	89.0227	0.764478	2012	16.43	98.34	0.992294	NA
PD0704-C	[5]	Thailand:Tak	95.7386	0.710686	2013	16.43	98.34	0.992917	NA
PD0705-C	[5]	Thailand:Tak	32.9364	0.697756	2007	16.43	98.34	0.98159	NA
PD0706-C	[5]	Thailand:Tak	86.0627	0.669682	2011	16.43	98.34	0.938978	NA
PD0707-C	[5]	Thailand:Tak	75.5928	0.708652	2007	16.43	98.34	0.992307	NA
PD0708-C	[5]	Thailand:Tak	94.1133	0.703485	2011	16.43	98.34	0.992838	NA
PD0709-C	[5]	Thailand:Tak	69.6246	0.741172	2013	16.43	98.34	0.987566	NA
PD0710-C	[5]	Thailand:Tak	37.6748	0.728457	2007	16.43	98.34	0.964553	NA
PD0711-C	[5]	Thailand:Tak	85.2507	0.750033	2011	16.43	98.34	0.993534	NA
PD0712-C	[5]	Thailand:Tak	43.8177	1.05255	2006	16.43	98.34	0.991982	NA
PD0713-C	[5]	Thailand:Tak	25.1148	0.68262	2013	16.43	98.34	0.815595	NA
PD0714-C	[5]	Thailand:Tak	89.1555	0.760221	2012	16.43	98.34	0.993519	NA
PD0715-C	[5]	Thailand:Tak	101.314	0.636669	2010	16.43	98.34	0.991773	NA
PH0067-C	[5]	Cambodia:Pursat	11.2043	1.06602	2009	12.32	103.55	0.989761	NA
PH0068-C	[5]	Cambodia:Pursat	7.85292	0.894443	2009	12.32	103.55	NA	NA
PH0075-C	[5]	Cambodia:Pursat	6.5282	1.14766	2009	12.32	103.55	0.990168	NA
PH0086-C	[5]	Cambodia:Pursat	0.442379	1.96864	2009	12.32	103.55	NA	NA
PH0089-C	[5]	Cambodia:Pursat	0.454108	1.74169	2009	12.32	103.55	NA	NA
PH0098-C	[5]	Cambodia:Pursat	2.76903	1.07946	2009	12.32	103.55	NA	NA
PH0177-C	[5]	Cambodia:Pursat	168.46	0.717623	2010	12.32	103.55	0.944172	NA
PH0178-C	[5]	Cambodia:Pursat	100.751	0.885923	2010	12.32	103.55	0.991603	NA
PH0180-C	[5]	Cambodia:Pursat	75.9374	0.693959	2010	12.32	103.55	0.81367	NA
PH0182-C	[5]	Cambodia:Pursat	24.5685	1.11035	2010	12.32	103.55	0.883091	NA
PH0184-C	[5]	Cambodia:Pursat	43.7599	1.04969	2010	12.32	103.55	0.994643	PH0190-C
PH0187-C	[5]	Cambodia:Pursat	94.4631	0.695666	2010	12.32	103.55	0.866842	NA
PH0188-C	[5]	Cambodia:Pursat	181.664	0.78909	2010	12.32	103.55	0.81141	NA
PH0190-C	[5]	Cambodia:Pursat	154.632	0.867585	2010	12.32	103.55	0.995473	PH0190-C
PH0309-C	[5]	Cambodia:Pursat	18.6407	0.987479	2010	12.32	103.55	0.991783	PH0190-C
PH0310-C	[5]	Cambodia:Pursat	66.3901	1.16962	2010	12.32	103.55	0.946221	NA
PH0312-C	[5]	Cambodia:Pursat	98.9955	1.27658	2010	12.32	103.55	0.993548	NA
PH0320-C	[5]	Cambodia:Pursat	85.4609	0.659463	2010	12.32	103.55	0.915124	NA
PH0385-C	[5]	Cambodia:KPV	33.9698	0.994883	2010	13.78	104.96	0.994405	NA
PH0591-C	[5]	Cambodia:KPV	15.5894	2.96418	2011	13.47	104.57	0.973031	NA
PH0893-C	[5]	Cambodia:Pursat	28.1009	1.54675	2012	12.32	103.55	0.991938	NA
PH0914-Cx	[5]	Cambodia:Pursat	106.316	1.22978	2011	12.32	103.55	0.993353	NA
PH1078-C	[5]	Cambodia:Pursat	4.38445	0.855592	2012	12.32	103.55	NA	NA
PH1084-C	[5]	Cambodia:Pursat	0.565511	1.61688	2012	12.32	103.55	NA	NA
PH1109-C	[5]	Cambodia:Pursat	47.2629	0.966037	2012	12.32	103.55	0.986615	NA
PH1111-C	[5]	Cambodia:Pursat	0.676747	1.65039	2012	12.32	103.55	NA	NA
PH1112-C	[5]	Cambodia:Pursat	5.56687	1.083	2012	12.32	103.55	0.992383	NA
PH1113-C	[5]	Cambodia:Pursat	17.4522	0.682731	2012	12.32	103.55	0.673191	NA
PH1115-C	[5]	Cambodia:Pursat	2.83206	1.11359	2012	12.32	103.55	NA	NA
PH1116-C	[5]	Cambodia:Pursat	2.26947	1.00962	2012	12.32	103.55	NA	NA
PH1117-C	[5]	Cambodia:Pursat	0.378743	1.91738	2012	12.32	103.55	NA	NA
PH1119-C	[5]	Cambodia:Pursat	3.39579	0.963591	2012	12.32	103.55	NA	NA
PH1121-C	[5]	Cambodia:Pursat	3.01735	1.23136	2012	12.32	103.55	NA	NA
PH1124-C	[5]	Cambodia:Pursat	17.1442	1.08432	2012	12.32	103.55	0.992961	NA
PH1125-C	[5]	Cambodia:Pursat	5.33531	1.22159	2012	12.32	103.55	0.992764	NA
PH1126-C	[5]	Cambodia:Pursat	2.80424	1.14987	2012	12.32	103.55	NA	NA
PH1131-C	[5]	Cambodia:Pursat	1.78556	1.24283	2012	12.32	103.55	NA	NA
PH1132-C	[5]	Cambodia:Pursat	0.788782	1.4754	2012	12.32	103.55	NA	NA
PH1133-C	[5]	Cambodia:Pursat	14.674	0.964657	2012	12.32	103.55	0.822179	NA
PH1135-C	[5]	Cambodia:Pursat	0.530501	1.70863	2012	12.32	103.55	NA	NA
PV0025-C	[5]	Vietnam	54.4684	0.867749	2010	11.53	106.86	0.995105	NA
PV0053-C	[5]	Vietnam	14.0301	1.09998	2009	11.53	106.86	0.991906	NA
PV0054-C	[5]	Vietnam	0.395928	1.95419	2009	11.53	106.86	NA	NA
PV0056-C	[5]	Vietnam	20.7611	0.849029	2009	11.53	106.86	0.993443	NA
PV0061-C	[5]	Vietnam	95.8372	0.893409	2009	11.53	106.86	0.987085	PV0061-C
PV0062-C	[5]	Vietnam	59.7509	0.928041	2009	11.53	106.86	0.748322	PV0061-C
PV0067-C	[5]	Vietnam	80.1659	0.690306	2009	11.53	106.86	0.989572	NA
PV0071-C	[5]	Vietnam	7.17038	1.05884	2009	11.53	106.86	0.845409	NA
PV0072-C	[5]	Vietnam	1.00727	1.66075	2009	11.53	106.86	NA	NA
PV0074-C	[5]	Vietnam	0.493905	1.78855	2009	11.53	106.86	NA	NA
PV0243-Cx2	[5]	Vietnam	15.5571	4.42271	2011	11.53	106.86	NA	NA
PV0253-C	[5]	Vietnam	58.4486	0.706405	2011	11.53	106.86	0.924576	NA
PV0255-C	[5]	Vietnam	37.1267	0.694571	2011	11.53	106.86	0.791984	NA
PV0327-C	[5]	Vietnam	19.2561	1.74809	2012	11.53	106.86	0.726761	NA
QC0234-C	[5]	Myanmar	8.11362	2.14276	2012	17.55	96.52	NA	NA
QE0473-C	[5]	Laos	31.2978	2.00658	2012	14.78	106.89	0.983269	NA
QE0482-C	[5]	Laos	10.352	0.646413	2012	14.78	106.89	0.995841	NA
QN0001-C	[5]	China:Anhui	57.5769	1.05584	2011	32.56	117.21	0.992591	NA
BL1_D0_H0	[6]	Cambodia:Ratanakiri	666.865	0.599152	2014	13.44	107.02	0.994068	NA
BL10_D0_H0	[6]	Cambodia:Ratanakiri	336.385	0.670328	2014	13.44	107.02	0.984509	NA
BL11_D0_H0	[6]	Cambodia:Ratanakiri	532.831	0.590704	2014	13.44	107.02	0.76905	NA
BL12_D0_H0	[6]	Cambodia:Ratanakiri	330.951	0.800096	2014	13.44	107.02	0.790245	NA
BL13_D0_H0	[6]	Cambodia:Ratanakiri	273.711	0.765093	2014	13.44	107.02	0.972203	NA
BL14_D0_H0	[6]	Cambodia:Ratanakiri	197.75	0.783786	2014	13.44	107.02	0.991291	NA
BL16_D0_H0	[6]	Cambodia:Ratanakiri	719.408	0.602566	2014	13.44	107.02	0.993959	NA
BL17_D0_H0	[6]	Cambodia:Ratanakiri	412.723	0.679467	2014	13.44	107.02	0.787807	NA
BL18_D0_H0	[6]	Cambodia:Ratanakiri	636.498	0.706659	2014	13.44	107.02	0.992072	NA
BL19_D0_H0	[6]	Cambodia:Ratanakiri	194.602	0.710709	2014	13.44	107.02	0.992635	NA
BL2_D0_H0	[6]	Cambodia:Ratanakiri	499.125	0.619386	2014	13.44	107.02	0.789537	NA
BL20_D0_H0	[6]	Cambodia:Ratanakiri	117.366	0.610816	2014	13.44	107.02	0.993664	NA
BL22_D0_H0	[6]	Cambodia:Ratanakiri	183.546	0.776473	2014	13.44	107.02	0.990057	NA
BL23_D0_H0	[6]	Cambodia:Ratanakiri	358.998	0.77089	2014	13.44	107.02	0.64869	NA
BL3_D0_H0	[6]	Cambodia:Ratanakiri	443.229	0.645311	2014	13.44	107.02	0.992301	NA
BL5_D0_H0	[6]	Cambodia:Ratanakiri	737.225	0.509415	2014	13.44	107.02	0.783744	NA
BL6_D0_H0	[6]	Cambodia:Ratanakiri	635.165	0.591322	2014	13.44	107.02	0.887929	NA
BL7_D0_H0	[6]	Cambodia:Ratanakiri	389.58	0.606173	2014	13.44	107.02	0.814423	NA
BL8_D0_H0	[6]	Cambodia:Ratanakiri	57.1268	0.711376	2014	13.44	107.02	0.725191	NA
BL9_D0_H0	[6]	Cambodia:Ratanakiri	279.225	0.653373	2014	13.44	107.02	0.985638	NA
V10_D0_HNA	[6]	Cambodia:Ratanakiri	494.006	0.653583	2014	13.44	107.02	0.99414	NA
V11_D0_HNA	[6]	Cambodia:Ratanakiri	322.909	0.615372	2014	13.44	107.02	0.78515	NA
V16_D0_HNA	[6]	Cambodia:Ratanakiri	376.296	0.719452	2014	13.44	107.02	0.992059	NA
V17_D0_H0	[6]	Cambodia:Ratanakiri	216.343	0.696718	2014	13.44	107.02	0.987907	NA
V18_D0_HNA	[6]	Cambodia:Ratanakiri	378.902	0.724641	2014	13.44	107.02	0.995925	NA
V22_D0_HNA	[6]	Cambodia:Ratanakiri	431.096	0.638833	2014	13.44	107.02	0.899772	NA
V23_D0_HNA	[6]	Cambodia:Ratanakiri	364.21	0.581031	2014	13.44	107.02	0.744228	NA
V24_D0_HNA	[6]	Cambodia:Ratanakiri	77.8114	0.706554	2014	13.44	107.02	0.991737	NA
V25_D0_HNA	[6]	Cambodia:Ratanakiri	36.8257	0.659972	2014	13.44	107.02	0.993439	NA
V27_D0_HNA	[6]	Cambodia:Ratanakiri	263.882	0.655546	2014	13.44	107.02	0.994553	NA
V3_D0_HNA	[6]	Cambodia:Ratanakiri	270.339	0.689434	2014	13.44	107.02	0.99023	NA
V30_D0_HNA	[6]	Cambodia:Ratanakiri	371.094	0.698526	2014	13.44	107.02	0.9951	NA
V32_D0_HNA	[6]	Cambodia:Ratanakiri	168.067	0.678566	2014	13.44	107.02	0.99141	NA
V37_D0_HNA	[6]	Cambodia:Ratanakiri	140.356	0.846709	2014	13.44	107.02	0.993664	NA
V39_D0_HNA	[6]	Cambodia:Ratanakiri	57.4483	0.82377	2014	13.44	107.02	NA	NA
V4_D0_HNA	[6]	Cambodia:Ratanakiri	163.583	0.724871	2014	13.44	107.02	0.994523	NA
V6_D0_HNA	[6]	Cambodia:Ratanakiri	671.139	0.699925	2014	13.44	107.02	0.991676	NA
References
1	Chen SB, Wang Y, Kassegne K, Xu B, Shen HM, Chen JH. Whole-genome sequencing of a Plasmodium vivax clinical isolate exhibits geographical characteristics and high genetic variation in China-Myanmar border area. BMC Genomics 2017; 18: 131.
2	Hupalo DN, Luo Z, Melnikov A, Sutton PL, Rogov P, Escalante A, et al. Population genomics studies identify signatures of global dispersal and drug resistance in Plasmodium vivax. Nat Genet 2016; 48: 953-8.
3	Menard D, Chan ER, Benedet C, Ratsimbasoa A, Kim S, Chim P, et al. Whole genome sequencing of field isolates reveals a common duplication of the Duffy binding protein gene in Malagasy Plasmodium vivax strains. PLoS Negl Trop Dis 2013; 7: e2489.
4	Parobek CM, Lin JT, Saunders DL, Barnett EJ, Lon C, Lanteri CA, et al. Selective sweep suggests transcriptional regulation may underlie Plasmodium vivax resilience to malaria control measures in Cambodia. Proceedings of the National Academy of Sciences 2016; 113: E8096.
5	Pearson RD, Amato R, Auburn S, Miotto O, Almagro-Garcia J, Amaratunga C, et al. Genomic analysis of local variation and recent evolution in Plasmodium vivax. Nat Genet 2016; 48: 959-64.
6	Popovici J, Friedrich LR, Kim S, Bin S, Run V, Lek D, et al. Genomic Analyses Reveal the Common Occurrence and Complexity of Plasmodium vivax Relapses in Cambodia. mBio 2018; 9: e01888-17.
7	Shen HM, Chen SB, Wang Y, Xu B, Abe EM, Chen JH. Genome-wide scans for the identification of Plasmodium vivax genes under positive selection. Malar J 2017; 16: 238.

## Sheet: Sheet1
Referenc
