# Supplementary material for: Population genomics identifies a distinct Plasmodium vivax population on the China-Myanmar border of Southeast Asia
Source: PLoS Negl Trop Dis. 2020 Aug 3;14(8):e0008506. doi: 10.1371/journal.pntd.0008506 (PMC7425983; doi:10.1371/journal.pntd.0008506)
Supplement: S1 Dataset — SNPs without linkage disequilibrium used in barcode are bolded. (XLSX) [file pntd.0008506.s016.xlsx]

## Sheet: NS_All_Gene_Freq
DHFR PVP01_0526600
CHROM	POSITION	N CMB	FREQ CMB	N THAILAND	FREQ THAILAND	N CAMBODIA	FREQ CAMBODIA	EFFECT
PvP01_05_v1	1077530	21	0.190476	91	0.824176	136	0	F57I
PvP01_05_v1	1077532	21	0.333333	91	0.857143	136	0	F57L
PvP01_05_v1	1077535	21	0.619048	91	0	135	0	R58S
PvP01_05_v1	1077543	21	0.333333	91	0.857143	135	0	T61M
PvP01_05_v1	1078790	21	0	91	0.010989	136	0.00735294	H477N
PvP01_05_v1	1078807	21	0	91	0.010989	135	0.00740741	E482D
PvP01_05_v1	1078826	21	0	91	0.010989	134	0.00746269	I489L
PvP01_05_v1	1078855	21	0	91	0.010989	134	0.00746269	L498F
DHPS PVP01_1429500
CHROM	POSITION	N CMB	FREQ CMB	N THAILAND	FREQ THAILAND	N CAMBODIA	FREQ CAMBODIA	EFFECT
PvP01_14_v1	1270309	21	0	91	0.010989	136	0	I584V
PvP01_14_v1	1270401	21	0.285714	91	0.934066	136	0	A553G
PvP01_14_v1	1270524	21	0	91	0.043956	136	0	K512M
PvP01_14_v1	1270525	21	0.047619	91	0.010989	136	0	K512E
PvP01_14_v1	1270911	21	0.142857	91	0	136	0.0955882	G383A
PvP01_14_v1	1270915	21	0	89	0.325843	136	0	S382A
PvP01_14_v1	1271444	21	1	91	1	136	0.985294	M205I
MDR1 PVP01_1010900
CHROM	POSITION	N CMB	FREQ CMB	N THAILAND	FREQ THAILAND	N CAMBODIA	FREQ CAMBODIA	EFFECT
PvP01_10_v1	478955	21	0.047619	91	0.186813	136	0	K1393N
PvP01_10_v1	479908	21	0.333333	91	0.483516	136	0.139706	L1076F
PvP01_10_v1	480207	21	1	91	0.835165	136	0.360294	F976Y
PvP01_10_v1	480552	21	0.0952381	91	0.0549451	136	0	A861E
PvP01_10_v1	480601	21	0	91	0.021978	136	0.198529	L845F
PvP01_10_v1	480846	21	0	91	0.032967	136	0	A763V
PvP01_10_v1	481595	21	0.142857	91	0.340659	136	0.125	S513R
MDR2 PVP01_1259100
CHROM	POSITION	N CMB	FREQ CMB	N THAILAND	FREQ THAILAND	N CAMBODIA	FREQ CAMBODIA	EFFECT
PvP01_12_v1	2441608	21	0.952381	91	0.296703	135	0.311111	V43L
PvP01_12_v1	2441708	21	0	91	0.164835	136	0.0808824	V76A
PvP01_12_v1	2441850	21	0.428571	91	0	136	0	L123F
PvP01_12_v1	2442151	21	0	91	0	135	0.0444444	S224C
PvP01_12_v1	2443022	20	0.55	91	0.0659341	136	0.169118	Y514F
PvP01_12_v1	2444035	21	0.190476	91	0.681319	136	0.632353	I852L
PvP01_12_v1	2445764	21	0	91	0.142857	136	0.0514706	G1428A
PvP01_12_v1	2446111	21	0	91	0.0549451	136	0.0367647	Y1544D
CRT PVP01_0109300
CHROM	POSITION	N CMB	FREQ CMB	N THAILAND	FREQ THAILAND	N CAMBODIA	FREQ CAMBODIA	EFFECT
PvP01_01_v1	442980	21	0	91	0.010989	136	0.0147059	R121K
Vivipain2-1 PVP01_0916000
CHROM	POSITION	N CMB	FREQ CMB	N THAILAND	FREQ THAILAND	N CAMBODIA	FREQ CAMBODIA	EFFECT
PvP01_09_v1	722787	21	0	91	0	136	0.0294118	L342I
PvP01_09_v1	723745	21	0	91	0.021978	136	0	E22D
Vivipain2-2 PVP01_0916100
CHROM	POSITION	N CMB	FREQ CMB	N THAILAND	FREQ THAILAND	N CAMBODIA	FREQ CAMBODIA	EFFECT
PvP01_09_v1	731512	21	0	91	0.032967	136	0	I143S
PvP01_09_v1	731818	21	0.047619	91	0.0549451	136	0.0147059	S41F
PvP01_09_v1	731874	20	0	91	0.0989011	136	0.301471	Q22H
Vivipain3 PVP01_0916200
CHROM	POSITION	N CMB	FREQ CMB	N THAILAND	FREQ THAILAND	N CAMBODIA	FREQ CAMBODIA	EFFECT
PvP01_09_v1	727874	20	0.65	91	0.0879121	135	0.148148	T103M
PvP01_09_v1	727985	21	0	91	0.153846	136	0.102941	V66G
MRP1 PVP01_0203000
CHROM	POSITION	N CMB	FREQ CMB	N THAILAND	FREQ THAILAND	N CAMBODIA	FREQ CAMBODIA	EFFECT
PvP01_02_v1	154168	20	0	91	0.0549451	136	0.00735294	H1586Y
PvP01_02_v1	154668	21	0	91	0.010989	136	0	G1419A
PvP01_02_v1	155305	21	0.285714	91	0.923077	136	0.919118	L1207I
PvP01_02_v1	156078	20	0.5	91	0	136	0	G949D
PvP01_02_v1	156208	20	0.55	91	0.043956	136	0.0147059	E906Q
PvP01_02_v1	156563	21	0.571429	91	0.021978	136	0.0220588	E787D
PvP01_02_v1	157751	21	0	90	0	135	0.0148148	M391I
PvP01_02_v1	158223	21	0.285714	91	0.923077	136	0.897059	T234M
PvP01_02_v1	158818	21	0.047619	91	0.010989	136	0.0147059	K36Q
VP1 PVP01_1250100
CHROM	POSITION	N CMB	FREQ CMB	N THAILAND	FREQ THAILAND	N CAMBODIA	FREQ CAMBODIA	EFFECT
PvP01_12_v1	2044394	21	0	91	0.010989	135	0.00740741	L451F
PvP01_12_v1	2044869	21	0	91	0.010989	136	0.00735294	A609V
MRP2 PVP01_1447300
CHROM	POSITION	N CMB	FREQ CMB	N THAILAND	FREQ THAILAND	N CAMBODIA	FREQ CAMBODIA	EFFECT
PvP01_14_v1	2052257	21	1	91	0.978022	135	0.992593	D1956H
PvP01_14_v1	2052514	21	0	91	0.0549451	136	0	G1870V
PvP01_14_v1	2052517	20	0	91	0.010989	136	0.0220588	A1869E
PvP01_14_v1	2052980	21	0	91	0.0659341	135	0.0444444	H1715N
PvP01_14_v1	2053115	21	0	91	0	135	0.0222222	R1670G
PvP01_14_v1	2053141	21	0.952381	91	0.945055	134	0.865672	A1661G
PvP01_14_v1	2053883	21	0	91	0.142857	136	0.0367647	Y1414H
PvP01_14_v1	2053904	21	0	91	0.043956	136	0.0588235	E1407Q
PvP01_14_v1	2054270	21	0	91	0.0659341	136	0.0955882	Y1285H
PvP01_14_v1	2054691	21	0	91	0.032967	135	0	M1144I
PvP01_14_v1	2054703	21	0.142857	91	0.153846	136	0.00735294	S1140R
PvP01_14_v1	2054746	21	0	91	0	130	0.0307692	A1126G
PvP01_14_v1	2055146	21	0	91	0.0549451	136	0	D993N
PvP01_14_v1	2055353	21	0	91	0.010989	136	0.0220588	L924M
PvP01_14_v1	2055749	21	0	91	0.010989	136	0.0220588	A792T
PvP01_14_v1	2057114	21	0	91	0.142857	135	0.140741	W337R
PvP01_14_v1	2057228	21	0	91	0	136	0.00735294	S299R
PvP01_14_v1	2057269	21	0	91	0.0549451	135	0	V285G
PvP01_14_v1	2057314	21	0.0952381	91	0.021978	136	0.0735294	P270R
PvP01_14_v1	2057861	21	0.047619	91	0.186813	136	0.0514706	E88Q
PvP01_14_v1	2057912	21	0	91	0.032967	136	0.0294118	F71V
PvP01_14_v1	2057935	21	0	91	0.032967	136	0.0735294	K63T
PvP01_14_v1	2057999	21	0	91	0.043956	136	0	R42G
PvP01_14_v1	2058094	21	0	91	0	136	0.0661765	G10A

## Sheet: High_Fst_AF
CHROM	POSITION	Gene (Syn/Nonsyn)	AA Location/Effect	N CMB	FREQ CMB	N THAILAND	FREQ THAILAND	N CAMBODIA	FREQ CAMBODIA	N VIETNAM	FREQ VIETNAM	N CHINA	FREQ CHINA	Full Effect Annotation
PvP01_01_v1	907055			21	0.809524	84	0	131	0.00763359	10	0	5	0.2	DOWNSTREAM(MODIFIER||3465|||PVP01_0119600|||PVP01_0119600.1||1),NON_SYNONYMOUS_CODING(MODERATE|MISSENSE|gaA/gaT|E17D||PVP01_0119700|||PVP01_0119700.1|1|1),UPSTREAM(MODIFIER||3819|||PVP01_0119800|||PVP01_0119800.1||1)
PvP01_01_v1	907057			21	0.809524	84	0	131	0.00763359	10	0	5	0.2	DOWNSTREAM(MODIFIER||3467|||PVP01_0119600|||PVP01_0119600.1||1),STOP_GAINED(HIGH|NONSENSE|Gaa/Taa|E17*||PVP01_0119700|||PVP01_0119700.1|1|1),UPSTREAM(MODIFIER||3817|||PVP01_0119800|||PVP01_0119800.1||1)
PvP01_01_v1	907060			21	0.809524	91	0	136	0.00735294	10	0	6	0.166667	DOWNSTREAM(MODIFIER||3470|||PVP01_0119600|||PVP01_0119600.1||1),NON_SYNONYMOUS_CODING(MODERATE|MISSENSE|Aat/Gat|N16D||PVP01_0119700|||PVP01_0119700.1|1|1),UPSTREAM(MODIFIER||3814|||PVP01_0119800|||PVP01_0119800.1||1)
PvP01_02_v1	234032			21	0	91	0	136	0	10	0.4	6	0	DOWNSTREAM(MODIFIER||2365|||PVP01_0205300|||PVP01_0205300.1||1),DOWNSTREAM(MODIFIER||4886|||PVP01_0204900|||PVP01_0204900.1||1),INTRON(MODIFIER|||||PVP01_0205200|||PVP01_0205200.1|5|1),UPSTREAM(MODIFIER||2263|||PVP01_0205100|||PVP01_0205100.1||1),UPSTREAM(MODIFIER||4097|||PVP01_0205000|||PVP01_0205000.1||1)
PvP01_02_v1	301614	PVP01_0207300	F2261S	21	0	91	0.021978	136	0.00735294	10	0.4	6	0	NON_SYNONYMOUS_CODING(MODERATE|MISSENSE|tTt/tCt|F2261S||PVP01_0207300|||PVP01_0207300.1|3|1),UPSTREAM(MODIFIER||4967|||PVP01_0207200|||PVP01_0207200.1||1)
PvP01_04_v1	435299			21	0.904762	91	0.296703	136	0.0147059	10	0.1	6	0.833333	DOWNSTREAM(MODIFIER||2347|||PVP01_0410500|||PVP01_0410500.1||1),NON_SYNONYMOUS_CODING(MODERATE|MISSENSE|aGa/aAa|R853K||PVP01_0410600|||PVP01_0410600.1|1|1),UPSTREAM(MODIFIER||3434|||PVP01_0410700|||PVP01_0410700.1||1)
PvP01_05_v1	1070634			21	0.47619	91	0.802198	136	0	10	0	6	0.333333	DOWNSTREAM(MODIFIER||1676|||PVP01_0526500|||PVP01_0526500.1||1),SYNONYMOUS_CODING(LOW|SILENT|ggG/ggC|G74||PVP01_0526400|||PVP01_0526400.1|1|1),UPSTREAM(MODIFIER||2687|||PVP01_0526300|||PVP01_0526300.1||1)
PvP01_05_v1	1071362			21	0.952381	91	0.802198	136	0.0147059	10	0	6	0.666667	DOWNSTREAM(MODIFIER||948|||PVP01_0526500|||PVP01_0526500.1||1),NON_SYNONYMOUS_CODING(MODERATE|MISSENSE|tCc/tTc|S275F||PVP01_0526400|||PVP01_0526400.1|2|1),UPSTREAM(MODIFIER||3415|||PVP01_0526300|||PVP01_0526300.1||1)
PvP01_05_v1	1073262			21	0.285714	91	0.824176	136	0	10	0	6	0.166667	DOWNSTREAM(MODIFIER||1764|||PVP01_0526400|||PVP01_0526400.1||1),NON_SYNONYMOUS_CODING(MODERATE|MISSENSE|aGt/aCt|S287T||PVP01_0526500|||PVP01_0526500.1|1|1),UPSTREAM(MODIFIER||4100|||PVP01_0526600|||PVP01_0526600.1||1)
PvP01_05_v1	1076074			21	0.0952381	91	0.0879121	127	0.708661	10	0.9	6	0	DOWNSTREAM(MODIFIER||4044|||PVP01_0526700|||PVP01_0526700.1||1),DOWNSTREAM(MODIFIER||4576|||PVP01_0526400|||PVP01_0526400.1||1),INTERGENIC(MODIFIER||||||||||1),UPSTREAM(MODIFIER||1288|||PVP01_0526600|||PVP01_0526600.1||1),UPSTREAM(MODIFIER||1953|||PVP01_0526500|||PVP01_0526500.1||1)
PvP01_05_v1	1077530			21	0.190476	91	0.824176	136	0	10	0	6	0.333333	DOWNSTREAM(MODIFIER||2588|||PVP01_0526700|||PVP01_0526700.1||1),NON_SYNONYMOUS_CODING(MODERATE|MISSENSE|Ttc/Atc|F57I||PVP01_0526600|||PVP01_0526600.1|1|1),UPSTREAM(MODIFIER||3409|||PVP01_0526500|||PVP01_0526500.1||1)
PvP01_05_v1	1077532			21	0.333333	91	0.857143	136	0	10	0	6	0.5	DOWNSTREAM(MODIFIER||2586|||PVP01_0526700|||PVP01_0526700.1||1),NON_SYNONYMOUS_CODING(MODERATE|MISSENSE|ttC/ttA|F57L||PVP01_0526600|||PVP01_0526600.1|1|1),UPSTREAM(MODIFIER||3411|||PVP01_0526500|||PVP01_0526500.1||1)
PvP01_05_v1	1077543			21	0.333333	91	0.857143	135	0	10	0	6	0.5	DOWNSTREAM(MODIFIER||2575|||PVP01_0526700|||PVP01_0526700.1||1),NON_SYNONYMOUS_CODING(MODERATE|MISSENSE|aCg/aTg|T61M||PVP01_0526600|||PVP01_0526600.1|1|1),UPSTREAM(MODIFIER||3422|||PVP01_0526500|||PVP01_0526500.1||1)
PvP01_05_v1	1079461			20	0.35	91	0.813187	136	0	10	0	6	0.5	DOWNSTREAM(MODIFIER||225|||PVP01_0526600|||PVP01_0526600.1||1),DOWNSTREAM(MODIFIER||657|||PVP01_0526700|||PVP01_0526700.1||1),INTERGENIC(MODIFIER||||||||||1)
PvP01_05_v1	1087230	PVP01_0526800	E506G	21	0.952381	91	0.802198	134	0.380597	10	0	6	0.833333	NON_SYNONYMOUS_CODING(MODERATE|MISSENSE|gAa/gGa|E506G||PVP01_0526800|||PVP01_0526800.1|1|1),UPSTREAM(MODIFIER||4504|||PVP01_0526700|||PVP01_0526700.1||1)
PvP01_05_v1	198537	PVP01_0504500	K254R	21	0.809524	91	0	136	0.0514706	10	0	6	0.666667	NON_SYNONYMOUS_CODING(MODERATE|MISSENSE|aAa/aGa|K254R||PVP01_0504500|||PVP01_0504500.1|1|1|WARNING_TRANSCRIPT_MULTIPLE_STOP_CODONS)
PvP01_05_v1	816823			18	1	88	0.227273	136	0.0588235	9	0	5	0.4	DOWNSTREAM(MODIFIER||2372|||PVP01_0519900|||PVP01_0519900.1||1),DOWNSTREAM(MODIFIER||2845|||PVP01_0520200|||PVP01_0520200.1||1),DOWNSTREAM(MODIFIER||518|||PVP01_0520000|||PVP01_0520000.1||1),SYNONYMOUS_CODING(LOW|SILENT|gaA/gaG|E388||PVP01_0520100|||PVP01_0520100.1|2|1),UPSTREAM(MODIFIER||4239|||PVP01_0519800|||PVP01_0519800.1||1)
PvP01_06_v1	588969			20	0.85	91	0.043956	136	0.0147059	10	0	6	0.833333	DOWNSTREAM(MODIFIER||1436|||PVP01_0613900|||PVP01_0613900.1||1),DOWNSTREAM(MODIFIER||3953|||PVP01_0614000|||PVP01_0614000.1||1),NON_SYNONYMOUS_CODING(MODERATE|MISSENSE|agA/agC|R288S||PVP01_0613800|||PVP01_0613800.1|1|1)
PvP01_06_v1	589259			21	0.904762	91	0.021978	136	0.0147059	10	0	6	0.833333	DOWNSTREAM(MODIFIER||1146|||PVP01_0613900|||PVP01_0613900.1||1),DOWNSTREAM(MODIFIER||3663|||PVP01_0614000|||PVP01_0614000.1||1),NON_SYNONYMOUS_CODING(MODERATE|MISSENSE|gGc/gCc|G385A||PVP01_0613800|||PVP01_0613800.1|1|1)
PvP01_06_v1	667280			21	0.761905	91	0	136	0.00735294	10	0.2	6	0	DOWNSTREAM(MODIFIER||1757|||PVP01_0615800|||PVP01_0615800.1||1),DOWNSTREAM(MODIFIER||3122|||PVP01_0616100|||PVP01_0616100.1||1),DOWNSTREAM(MODIFIER||563|||PVP01_0616000|||PVP01_0616000.1||1),DOWNSTREAM(MODIFIER||630|||PVP01_0615900|||PVP01_0615900.1||1),INTERGENIC(MODIFIER||||||||||1),UPSTREAM(MODIFIER||3467|||PVP01_0615700|||PVP01_0615700.1||1)
PvP01_06_v1	669580			21	0.761905	91	0	136	0.0294118	10	0	6	0.166667	DOWNSTREAM(MODIFIER||2930|||PVP01_0615900|||PVP01_0615900.1||1),DOWNSTREAM(MODIFIER||2989|||PVP01_0616200|||PVP01_0616200.1||1),DOWNSTREAM(MODIFIER||4057|||PVP01_0615800|||PVP01_0615800.1||1),DOWNSTREAM(MODIFIER||822|||PVP01_0616100|||PVP01_0616100.1||1),INTERGENIC(MODIFIER||||||||||1),UPSTREAM(MODIFIER||1027|||PVP01_0616000|||PVP01_0616000.1||1)
PvP01_07_v1	373079			21	0.047619	91	0.626374	134	0.902985	10	1	6	0	DOWNSTREAM(MODIFIER||2547|||PVP01_0706900|||PVP01_0706900.1||1),NON_SYNONYMOUS_CODING(MODERATE|MISSENSE|aGg/aTg|R1448M||PVP01_0707000|||PVP01_0707000.1|17|1)
PvP01_08_v1	595633	PVP01_0813700	V1462I	21	1	91	0.67033	136	0.367647	10	0	6	0.666667	NON_SYNONYMOUS_CODING(MODERATE|MISSENSE|Gtt/Att|V1462I||PVP01_0813700|||PVP01_0813700.1|1|1),UPSTREAM(MODIFIER||2541|||PVP01_0813800|||PVP01_0813800.1||1),UPSTREAM(MODIFIER||4562|||PVP01_0813900|||PVP01_0813900.1||1)
PvP01_09_v1	2162147			21	1	91	0.582418	133	0.56391	10	0	6	0.833333	DOWNSTREAM(MODIFIER||1968|||PVP01_0949000|||PVP01_0949000.1||1),INTERGENIC(MODIFIER||||||||||1)
PvP01_09_v1	431426	PVP01_0908100	C1525Y	21	0.857143	91	0.164835	136	0.0147059	10	0	6	0.5	NON_SYNONYMOUS_CODING(MODERATE|MISSENSE|tGt/tAt|C1525Y||PVP01_0908100|||PVP01_0908100.1|1|1)
PvP01_10_v1	1439810	PVP01_1033900	T2275N	21	0.761905	91	0	136	0.0147059	10	0	6	0.333333	NON_SYNONYMOUS_CODING(MODERATE|MISSENSE|aCt/aAt|T2275N||PVP01_1033900|||PVP01_1033900.1|2|1),UPSTREAM(MODIFIER||2414|||PVP01_1033800|||PVP01_1033800.1||1)
PvP01_10_v1	1440399	PVP01_1033900	K2079E	21	0.761905	91	0	136	0	10	0	6	0.333333	NON_SYNONYMOUS_CODING(MODERATE|MISSENSE|Aaa/Gaa|K2079E||PVP01_1033900|||PVP01_1033900.1|2|1),UPSTREAM(MODIFIER||3003|||PVP01_1033800|||PVP01_1033800.1||1)
PvP01_10_v1	1441770	PVP01_1033900	A1622S	19	0	89	0.011236	131	0	9	0.333333	5	0	NON_SYNONYMOUS_CODING(MODERATE|MISSENSE|Gcc/Tcc|A1622S||PVP01_1033900|||PVP01_1033900.1|2|1),UPSTREAM(MODIFIER||4374|||PVP01_1033800|||PVP01_1033800.1||1)
PvP01_10_v1	1441854	PVP01_1033900	P1594T	21	0	91	0.010989	136	0.169118	10	0.7	6	0.166667	NON_SYNONYMOUS_CODING(MODERATE|MISSENSE|Ccg/Acg|P1594T||PVP01_1033900|||PVP01_1033900.1|2|1),UPSTREAM(MODIFIER||4458|||PVP01_1033800|||PVP01_1033800.1||1)
PvP01_10_v1	1447490			21	0.857143	91	0	134	0.00746269	10	0	5	0.4	DOWNSTREAM(MODIFIER||4399|||PVP01_1034000|||PVP01_1034000.1||1),INTERGENIC(MODIFIER||||||||||1),UPSTREAM(MODIFIER||648|||PVP01_1033900|||PVP01_1033900.1||1)
PvP01_10_v1	446044			20	0.15	91	0.912088	136	0.985294	10	1	6	0.666667	DOWNSTREAM(MODIFIER||169|||PVP01_1010000|||PVP01_1010000.1||1),DOWNSTREAM(MODIFIER||1921|||PVP01_1010100|||PVP01_1010100.1||1),INTERGENIC(MODIFIER||||||||||1)
PvP01_11_v1	1708471			21	0	91	0.032967	136	0	10	0.4	6	0	DOWNSTREAM(MODIFIER||3214|||PVP01_1140100|||PVP01_1140100.1||1),NON_SYNONYMOUS_CODING(MODERATE|MISSENSE|Tac/Aac|Y407N||PVP01_1140000|||PVP01_1140000.1|1|1),UPSTREAM(MODIFIER||3068|||PVP01_1139900|||PVP01_1139900.1||1)
PvP01_12_v1	1098224	PVP01_1227800	S3956	21	1	91	0.32967	136	0.176471	10	0	6	0.333333	SYNONYMOUS_CODING(LOW|SILENT|tcC/tcG|S3956||PVP01_1227800|||PVP01_1227800.1|1|1),UPSTREAM(MODIFIER||3737|||PVP01_1227700|||PVP01_1227700.1||1)
PvP01_12_v1	1552911			21	0.047619	91	0.021978	136	0.183824	10	0.6	6	0	DOWNSTREAM(MODIFIER||4017|||PVP01_1238700|||PVP01_1238700.1||1),NON_SYNONYMOUS_CODING(MODERATE|MISSENSE|Cag/Gag|Q1184E||PVP01_1238800|||PVP01_1238800.1|6|1)
PvP01_12_v1	270635			21	0.952381	91	1	134	0.932836	10	0.4	6	1	DOWNSTREAM(MODIFIER||158|||PVP01_1206700|||PVP01_1206700.1||1),DOWNSTREAM(MODIFIER||3394|||PVP01_1206500|||PVP01_1206500.1||1),INTERGENIC(MODIFIER||||||||||1),UPSTREAM(MODIFIER||1566|||PVP01_1206600|||PVP01_1206600.1||1),UPSTREAM(MODIFIER||3430|||PVP01_1206800|||PVP01_1206800.1||1)
PvP01_12_v1	334571			21	0.047619	91	0.648352	136	0.830882	10	1	6	0.166667	DOWNSTREAM(MODIFIER||4753|||PVP01_1208200|||PVP01_1208200.1||1),NON_SYNONYMOUS_CODING(MODERATE|MISSENSE|Ttc/Atc|F5077I||PVP01_1208400|||PVP01_1208400.1|2|1),UPSTREAM(MODIFIER||2543|||PVP01_1208300|||PVP01_1208300.1||1)
PvP01_12_v1	353253			21	0	91	0	136	0	10	0.4	6	0	INTRON(MODIFIER|||||PVP01_1208500|||PVP01_1208500.1|2|1),SPLICE_SITE_REGION(LOW|||||PVP01_1208500|||PVP01_1208500.1|2|1),UPSTREAM(MODIFIER||3452|||PVP01_1208400|||PVP01_1208400.1||1),UPSTREAM(MODIFIER||4783|||PVP01_1208600|||PVP01_1208600.1||1)
PvP01_13_v1	1024779	PVP01_1322600	L116	21	0	91	0.285714	136	0.419118	10	1	6	0.166667	SYNONYMOUS_CODING(LOW|SILENT|ctG/ctC|L116||PVP01_1322600|||PVP01_1322600.1|1|1),UPSTREAM(MODIFIER||3816|||PVP01_1322700|||PVP01_1322700.1||1),UPSTREAM(MODIFIER||4828|||PVP01_1322500|||PVP01_1322500.1||1)
PvP01_13_v1	1079191			20	0	91	0.010989	136	0	10	0.4	6	0	DOWNSTREAM(MODIFIER||1150|||PVP01_1324500|||PVP01_1324500.1||1|WARNING_TRANSCRIPT_INCOMPLETE),DOWNSTREAM(MODIFIER||1426|||PVP01_1324600|||PVP01_1324600.1||1|WARNING_TRANSCRIPT_INCOMPLETE),DOWNSTREAM(MODIFIER||1787|||PVP01_1324700|||PVP01_1324700.1||1),DOWNSTREAM(MODIFIER||2910|||PVP01_1324100|||PVP01_1324100.1||1),DOWNSTREAM(MODIFIER||4882|||PVP01_1324000|||PVP01_1324000.1||1),INTERGENIC(MODIFIER…
PvP01_13_v1	1395659			21	0.857143	91	0.131868	136	0	10	0	6	0.666667	DOWNSTREAM(MODIFIER||4400|||PVP01_1332300|||PVP01_1332300.1||1),INTERGENIC(MODIFIER||||||||||1),UPSTREAM(MODIFIER||1616|||PVP01_1332400|||PVP01_1332400.1||1),UPSTREAM(MODIFIER||928|||PVP01_1332500|||PVP01_1332500.1||1)
PvP01_13_v1	1696786			21	0.809524	91	0.153846	136	0	10	0	6	0.333333	DOWNSTREAM(MODIFIER||4491|||PVP01_1338900|||PVP01_1338900.1||1),DOWNSTREAM(MODIFIER||4768|||PVP01_1339100|||PVP01_1339100.1||1),INTERGENIC(MODIFIER||||||||||1),UPSTREAM(MODIFIER||328|||PVP01_1339000|||PVP01_1339000.1||1)
PvP01_13_v1	455190			21	0.0952381	91	0	134	0	10	0.4	6	0	DOWNSTREAM(MODIFIER||1665|||PVP01_1309800|||PVP01_1309800.1||1),NON_SYNONYMOUS_CODING(MODERATE|MISSENSE|Atg/Ttg|M1076L||PVP01_1309900|||PVP01_1309900.1|1|1),UPSTREAM(MODIFIER||3881|||PVP01_1309700|||PVP01_1309700.1||1)
PvP01_13_v1	475776			21	0.857143	91	0.164835	136	0.0147059	10	0.1	6	0.333333	DOWNSTREAM(MODIFIER||865|||PVP01_1310200|||PVP01_1310200.1||1),DOWNSTREAM(MODIFIER||985|||PVP01_1310400|||PVP01_1310400.1||1),NON_SYNONYMOUS_CODING(MODERATE|MISSENSE|tGt/tAt|C62Y||PVP01_1310300|||PVP01_1310300.1|1|1)
PvP01_13_v1	906341	|PVP01_1429100	L1677	21	0	91	0.538462	135	0.62963	10	1	6	0.333333	SYNONYMOUS_CODING(LOW|SILENT|Ctg/Ttg|L1677||PVP01_1320000|||PVP01_1320000.1|1|1),UPSTREAM(MODIFIER||2360|||PVP01_1319900|||PVP01_1319900.1||1)
PvP01_14_v1	1231865			21	0	91	0	135	0.0518519	10	0.5	6	0	DOWNSTREAM(MODIFIER||1546|||PVP01_1428700|||PVP01_1428700.1||1),DOWNSTREAM(MODIFIER||3374|||PVP01_1428900|||PVP01_1428900.1||1),NON_SYNONYMOUS_CODING(MODERATE|MISSENSE|Att/Gtt|I635V||PVP01_1428800|||PVP01_1428800.1|1|1)
PvP01_14_v1	1255358	PVP01_1428700	G819	21	0.238095	91	0.868132	136	0.0147059	10	0	6	0	SYNONYMOUS_CODING(LOW|SILENT|ggA/ggG|G819||PVP01_1429100|||PVP01_1429100.1|2|1),UPSTREAM(MODIFIER||4010|||PVP01_1429200|||PVP01_1429200.1||1)
PvP01_14_v1	1258544			21	0.238095	91	0.901099	136	0.0220588	10	0	6	0	DOWNSTREAM(MODIFIER||3663|||PVP01_1429300|||PVP01_1429300.1||1),INTERGENIC(MODIFIER||||||||||1),UPSTREAM(MODIFIER||524|||PVP01_1429100|||PVP01_1429100.1||1),UPSTREAM(MODIFIER||824|||PVP01_1429200|||PVP01_1429200.1||1)
PvP01_14_v1	1260021			21	0.714286	91	0.0769231	136	0.647059	10	1	6	0.333333	DOWNSTREAM(MODIFIER||2186|||PVP01_1429300|||PVP01_1429300.1||1),SYNONYMOUS_CODING(LOW|SILENT|caC/caT|H218||PVP01_1429200|||PVP01_1429200.1|1|1),UPSTREAM(MODIFIER||2001|||PVP01_1429100|||PVP01_1429100.1||1)
PvP01_14_v1	1261761			21	0.285714	91	0.912088	136	0.375	10	0.1	6	0.333333	DOWNSTREAM(MODIFIER||446|||PVP01_1429300|||PVP01_1429300.1||1),DOWNSTREAM(MODIFIER||573|||PVP01_1429200|||PVP01_1429200.1||1),INTERGENIC(MODIFIER||||||||||1),UPSTREAM(MODIFIER||3741|||PVP01_1429100|||PVP01_1429100.1||1)
PvP01_14_v1	1270401			21	0.285714	91	0.934066	136	0	10	0	6	0.166667	DOWNSTREAM(MODIFIER||1622|||PVP01_1429400|||PVP01_1429400.1||1),NON_SYNONYMOUS_CODING(MODERATE|MISSENSE|gCc/gGc|A553G||PVP01_1429500|||PVP01_1429500.1|2|1),UPSTREAM(MODIFIER||2732|||PVP01_1429600|||PVP01_1429600.1||1)
PvP01_14_v1	2173639			21	0	91	0.021978	135	0	10	0.4	5	0	INTERGENIC(MODIFIER||||||||||1),UPSTREAM(MODIFIER||4375|||PVP01_1449900|||PVP01_1449900.1||1)
PvP01_14_v1	2586551			21	0	91	0	136	0	10	0.4	6	0	DOWNSTREAM(MODIFIER||2107|||PVP01_1459400|||PVP01_1459400.1||1),DOWNSTREAM(MODIFIER||550|||PVP01_1459200|||PVP01_1459200.1||1),NON_SYNONYMOUS_CODING(MODERATE|MISSENSE|Gtg/Ctg|V120L||PVP01_1459300|||PVP01_1459300.1|1|1),UPSTREAM(MODIFIER||2494|||PVP01_1459100|||PVP01_1459100.1||1)
PvP01_14_v1	992879			21	0	91	0	136	0	10	0.4	6	0	DOWNSTREAM(MODIFIER||3375|||PVP01_1422600|||PVP01_1422600.1||1),DOWNSTREAM(MODIFIER||4334|||PVP01_1422900|||PVP01_1422900.1||1),DOWNSTREAM(MODIFIER||657|||PVP01_1422800|||PVP01_1422800.1||1),NON_SYNONYMOUS_CODING(MODERATE|MISSENSE|Gtc/Atc|V837I||PVP01_1422700|||PVP01_1422700.1|2|1)
