# Supplementary material for: Population genomics identifies a distinct Plasmodium vivax population on the China-Myanmar border of Southeast Asia
Source: PLoS Negl Trop Dis. 2020 Aug 3;14(8):e0008506. doi: 10.1371/journal.pntd.0008506 (PMC7425983; doi:10.1371/journal.pntd.0008506)
Supplement: S2 Dataset — (XLSX) [file pntd.0008506.s017.xlsx]

## Sheet: Nearby Signal overlaps
Gene ID	Organism	Genomic Location (Gene)	Product Description
PVP01_0112600	P. vivax P01	PvP01_01_v1:572,569..574,248(+)	26S proteasome regulatory subunit RPN10, putative
PVP01_0212100	P. vivax P01	PvP01_02_v1:495,848..510,075(-)	conserved Plasmodium membrane protein, unknown function
PVP01_0317500	P. vivax P01	PvP01_03_v1:753,801..754,449(+)	conserved Plasmodium protein, unknown function
PVP01_0408400	P. vivax P01	PvP01_04_v1:340,944..342,863(-)	MtN3-like protein
PVP01_0409600	P. vivax P01	PvP01_04_v1:388,246..390,629(+)	conserved Plasmodium protein, unknown function
PVP01_0412500	P. vivax P01	PvP01_04_v1:504,755..515,615(+)	conserved Plasmodium protein, unknown function
PVP01_0416800	P. vivax P01	PvP01_04_v1:685,685..689,183(+)	serine-repeat antigen 2 (SERA)
PVP01_0417200	P. vivax P01	PvP01_04_v1:705,835..709,431(+)	serine-repeat antigen 5 (SERA)
PVP01_0417600	P. vivax P01	PvP01_04_v1:724,965..728,614(+)	serine-repeat antigen 5 (SERA)
PVP01_0504500	P. vivax P01	PvP01_05_v1:194,522..199,297(-)	28S ribosomal RNA
PVP01_0527700	P. vivax P01	PvP01_05_v1:1,143,671..1,145,986(-)	conserved Plasmodium protein, unknown function
PVP01_0734100	P. vivax P01	PvP01_07_v1:1,394,353..1,397,046(+)	gametocyte development protein 1, putative
PVP01_0824500	P. vivax P01	PvP01_08_v1:1,083,983..1,088,741(-)	zinc finger protein, putative
PVP01_0907500	P. vivax P01	PvP01_09_v1:398,603..401,866(-)	DNA replication ATP-dependent helicase/nuclease DNA2, putative
PVP01_0934200	P. vivax P01	PvP01_09_v1:1,459,296..1,460,984(+)	apical membrane antigen 1
PVP01_1011500	P. vivax P01	PvP01_10_v1:506,935..534,326(-)	conserved Plasmodium protein, unknown function
PVP01_1030800	P. vivax P01	PvP01_10_v1:1,326,606..1,327,961(-)	hypothetical protein
PVP01_1124800	P. vivax P01	PvP01_11_v1:1,077,510..1,079,107(+)	N-acetylglucosaminyl-phosphatidylinositol de-N-acetylase, putative
PVP01_1254800	P. vivax P01	PvP01_12_v1:2,240,317..2,241,924(-)	aminomethyltransferase, putative
PVP01_1254900	P. vivax P01	PvP01_12_v1:2,242,645..2,243,730(-)	leucine-rich repeat protein
PVP01_1313800	P. vivax P01	PvP01_13_v1:625,446..630,039(+)	ataxin-2 like protein, putative
PVP01_1334200	P. vivax P01	PvP01_13_v1:1,471,560..1,475,225(+)	ubiquitin carboxyl-terminal hydrolase, putative
PVP01_1334400	P. vivax P01	PvP01_13_v1:1,481,454..1,489,465(+)	atypical protein kinase, ABC-1 family, putative
PVP01_1334800	P. vivax P01	PvP01_13_v1:1,508,381..1,510,759(-)	zinc finger protein, putative
PVP01_1335300	P. vivax P01	PvP01_13_v1:1,531,220..1,533,341(-)	conserved Plasmodium protein, unknown function
PVP01_1335500	P. vivax P01	PvP01_13_v1:1,536,821..1,538,635(+)	30S ribosomal protein S9, putative
PVP01_1335800	P. vivax P01	PvP01_13_v1:1,545,768..1,547,752(-)	conserved Plasmodium protein, unknown function
PVP01_1337200	P. vivax P01	PvP01_13_v1:1,602,576..1,604,219(-)	methyltransferase, putative
PVP01_1338300	P. vivax P01	PvP01_13_v1:1,653,729..1,655,126(-)	eukaryotic translation initiation factor 2 subunit gamma, putative
PVP01_1447000	P. vivax P01	PvP01_14_v1:2,030,881..2,039,880(-)	WD repeat-containing protein, putative
PVP01_1447300	P. vivax P01	PvP01_14_v1:2,052,099..2,058,122(-)	multidrug resistance-associated protein 2, putative
PVP01_1447400	P. vivax P01	PvP01_14_v1:2,063,541..2,066,498(+)	conserved Plasmodium protein, unknown function
PVP01_1452800	P. vivax P01	PvP01_14_v1:2,306,166..2,309,604(-)	upregulated in late gametocytes ULG8, putative
PVP01_1452900	P. vivax P01	PvP01_14_v1:2,311,936..2,316,518(+)	splicing factor 3B subunit 3, putative
PVP01_1453300	P. vivax P01	PvP01_14_v1:2,324,118..2,327,489(-)	vacuolar-type H+ pumping pyrophosphatase, putative
PVP01_1453600	P. vivax P01	PvP01_14_v1:2,340,670..2,343,333(+)	mRNA methyltransferase, putative
PVP01_1460600	P. vivax P01	PvP01_14_v1:2,617,002..2,618,641(-)	vacuolar-sorting protein SNF7, putative
PVP01_1460700	P. vivax P01	PvP01_14_v1:2,622,595..2,623,647(+)	translation initiation factor SUI1, putative
PVP01_1461500	P. vivax P01	PvP01_14_v1:2,657,383..2,661,395(+)	RNA-binding protein, putative
PVP01_1462600	P. vivax P01	PvP01_14_v1:2,694,842..2,697,905(+)	conserved Plasmodium protein, unknown function
PVP01_1463400	P. vivax P01	PvP01_14_v1:2,729,991..2,734,272(+)	clathrin adaptor domain-containing protein, putative
			0

## Sheet: nSL_CMB_Top1
chrom	Position	freq	nSL	Closest_Gene	Closest Location	Closest Description
PvP01_01_v1	130680	0.375	1.93284	PVP01_0102800	PvP01_01_v1:135,303..137,255(+)	chitinase
PvP01_01_v1	314410	0.5	-2.08104	PVP01_0105800	PvP01_01_v1:313,457..316,612(-)	RNA helicase, putative
PvP01_01_v1	572750	0.4375	1.73698	PVP01_0112600	PvP01_01_v1:572,569..574,248(+)	26S proteasome regulatory subunit RPN10, putative
PvP01_01_v1	572758	0.3125	2.24538	PVP01_0112600	PvP01_01_v1:572,569..574,248(+)	26S proteasome regulatory subunit RPN10, putative
PvP01_02_v1	207953	0.0625	0.613665	PVP01_0204400	PvP01_02_v1:208,734..210,077(+)	chromatin assembly factor 1 protein WD40 domain, putative
PvP01_02_v1	212449	0.0625	0.562763	PVP01_0204500	PvP01_02_v1:210,931..216,421(-)	phosphatidylinositol-4-phosphate 5-kinase, putative
PvP01_02_v1	215200	0.0625	0.62918	PVP01_0204500	PvP01_02_v1:210,931..216,421(-)	phosphatidylinositol-4-phosphate 5-kinase, putative
PvP01_02_v1	215452	0.5	-1.8111	PVP01_0204500	PvP01_02_v1:210,931..216,421(-)	phosphatidylinositol-4-phosphate 5-kinase, putative
PvP01_02_v1	215587	0.5	-1.80954	PVP01_0204500	PvP01_02_v1:210,931..216,421(-)	phosphatidylinositol-4-phosphate 5-kinase, putative
PvP01_02_v1	216950	0.0625	0.669145	PVP01_0204500	PvP01_02_v1:210,931..216,421(-)	phosphatidylinositol-4-phosphate 5-kinase, putative
PvP01_02_v1	248028	0.4375	1.70636	PVP01_0205900	PvP01_02_v1:248,223..249,026(+)	cleavage and polyadenylation specificity factor subunit 5, putative
PvP01_02_v1	248029	0.4375	1.70345	PVP01_0205900	PvP01_02_v1:248,223..249,026(+)	cleavage and polyadenylation specificity factor subunit 5, putative
PvP01_02_v1	248031	0.4375	1.70054	PVP01_0205900	PvP01_02_v1:248,223..249,026(+)	cleavage and polyadenylation specificity factor subunit 5, putative
PvP01_02_v1	248036	0.4375	1.69762	PVP01_0205900	PvP01_02_v1:248,223..249,026(+)	cleavage and polyadenylation specificity factor subunit 5, putative
PvP01_02_v1	248042	0.4375	1.69469	PVP01_0205900	PvP01_02_v1:248,223..249,026(+)	cleavage and polyadenylation specificity factor subunit 5, putative
PvP01_02_v1	254519	0.5	-1.56878	PVP01_0206100	PvP01_02_v1:254,062..254,880(-)	photosensitized INA-labeled protein PHIL1, putative
PvP01_02_v1	321273	0.5	-1.91789	PVP01_0207400	PvP01_02_v1:316,611..321,456(+)	Niemann-Pick type C1-related protein, putative
PvP01_02_v1	354587	0.5	-1.84894	PVP01_0208500	PvP01_02_v1:352,862..356,879(+)	calcium-transporting ATPase, putative
PvP01_02_v1	501587	0.5	-1.91111	PVP01_0212100	PvP01_02_v1:495,848..510,075(-)	conserved Plasmodium membrane protein, unknown function
PvP01_03_v1	689321	0.5	-2.05317	PVP01_0315600	PvP01_03_v1:688,625..696,850(+)	conserved Plasmodium protein, unknown function
PvP01_03_v1	754799	0.375	2.10739	PVP01_0317500	PvP01_03_v1:753,801..754,449(+)	conserved Plasmodium protein, unknown function
PvP01_04_v1	260618	0.5	-2.12183	PVP01_0405900	PvP01_04_v1:259,211..260,647(-)	saccharopine dehydrogenase, putative
PvP01_04_v1	272155	0.0625	0.662965	PVP01_0406400	PvP01_04_v1:268,417..274,545(-)	patatin-like phospholipase, putative
PvP01_04_v1	342827	0.5	-2.07629	PVP01_0408400	PvP01_04_v1:340,944..342,863(-)	MtN3-like protein
PvP01_04_v1	390688	0.375	1.51994	PVP01_0409600	PvP01_04_v1:388,246..390,629(+)	conserved Plasmodium protein, unknown function
PvP01_04_v1	390693	0.375	1.51994	PVP01_0409600	PvP01_04_v1:388,246..390,629(+)	conserved Plasmodium protein, unknown function
PvP01_04_v1	390716	0.375	1.51994	PVP01_0409600	PvP01_04_v1:388,246..390,629(+)	conserved Plasmodium protein, unknown function
PvP01_04_v1	450965	0.1875	1.45929	PVP01_0411000	PvP01_04_v1:450,584..453,614(+)	RTR1 domain-containing protein, putative
PvP01_04_v1	450974	0.1875	1.45744	PVP01_0411000	PvP01_04_v1:450,584..453,614(+)	RTR1 domain-containing protein, putative
PvP01_04_v1	450975	0.1875	1.45559	PVP01_0411000	PvP01_04_v1:450,584..453,614(+)	RTR1 domain-containing protein, putative
PvP01_04_v1	450978	0.1875	1.45373	PVP01_0411000	PvP01_04_v1:450,584..453,614(+)	RTR1 domain-containing protein, putative
PvP01_04_v1	450980	0.1875	1.45187	PVP01_0411000	PvP01_04_v1:450,584..453,614(+)	RTR1 domain-containing protein, putative
PvP01_04_v1	450987	0.1875	1.45	PVP01_0411000	PvP01_04_v1:450,584..453,614(+)	RTR1 domain-containing protein, putative
PvP01_04_v1	514532	0.5	-2.41192	PVP01_0412500	PvP01_04_v1:504,755..515,615(+)	conserved Plasmodium protein, unknown function
PvP01_04_v1	621302	0.0625	0.209267	PVP01_0415300	PvP01_04_v1:621,907..623,385(+)	conserved Plasmodium protein, unknown function
PvP01_04_v1	686571	0.4375	2.00309	PVP01_0416800	PvP01_04_v1:685,685..689,183(+)	serine-repeat antigen 2 (SERA)
PvP01_04_v1	686579	0.4375	2.0045	PVP01_0416800	PvP01_04_v1:685,685..689,183(+)	serine-repeat antigen 2 (SERA)
PvP01_04_v1	686618	0.4375	2.00591	PVP01_0416800	PvP01_04_v1:685,685..689,183(+)	serine-repeat antigen 2 (SERA)
PvP01_04_v1	686623	0.4375	2.00731	PVP01_0416800	PvP01_04_v1:685,685..689,183(+)	serine-repeat antigen 2 (SERA)
PvP01_04_v1	707697	0.5	-1.58098	PVP01_0417200	PvP01_04_v1:705,835..709,431(+)	serine-repeat antigen 5 (SERA)
PvP01_04_v1	707726	0.5	-1.57533	PVP01_0417200	PvP01_04_v1:705,835..709,431(+)	serine-repeat antigen 5 (SERA)
PvP01_04_v1	707730	0.5	-1.56965	PVP01_0417200	PvP01_04_v1:705,835..709,431(+)	serine-repeat antigen 5 (SERA)
PvP01_04_v1	708162	0.0625	1.6282	PVP01_0417200	PvP01_04_v1:705,835..709,431(+)	serine-repeat antigen 5 (SERA)
PvP01_04_v1	708171	0.0625	1.62908	PVP01_0417200	PvP01_04_v1:705,835..709,431(+)	serine-repeat antigen 5 (SERA)
PvP01_04_v1	708216	0.0625	1.6124	PVP01_0417200	PvP01_04_v1:705,835..709,431(+)	serine-repeat antigen 5 (SERA)
PvP01_04_v1	708219	0.0625	1.60901	PVP01_0417200	PvP01_04_v1:705,835..709,431(+)	serine-repeat antigen 5 (SERA)
PvP01_04_v1	708228	0.0625	1.60838	PVP01_0417200	PvP01_04_v1:705,835..709,431(+)	serine-repeat antigen 5 (SERA)
PvP01_04_v1	708234	0.0625	1.61096	PVP01_0417200	PvP01_04_v1:705,835..709,431(+)	serine-repeat antigen 5 (SERA)
PvP01_04_v1	708240	0.0625	1.6062	PVP01_0417200	PvP01_04_v1:705,835..709,431(+)	serine-repeat antigen 5 (SERA)
PvP01_04_v1	708243	0.0625	1.64361	PVP01_0417200	PvP01_04_v1:705,835..709,431(+)	serine-repeat antigen 5 (SERA)
PvP01_04_v1	710604	0.0625	0.65676	PVP01_0417300	PvP01_04_v1:711,606..715,603(+)	serine-repeat antigen 4 (SERA)
PvP01_04_v1	710619	0.0625	0.65676	PVP01_0417300	PvP01_04_v1:711,606..715,603(+)	serine-repeat antigen 4 (SERA)
PvP01_04_v1	710682	0.0625	0.659423	PVP01_0417300	PvP01_04_v1:711,606..715,603(+)	serine-repeat antigen 4 (SERA)
PvP01_04_v1	710708	0.0625	0.654811	PVP01_0417300	PvP01_04_v1:711,606..715,603(+)	serine-repeat antigen 4 (SERA)
PvP01_04_v1	710710	0.0625	0.655165	PVP01_0417300	PvP01_04_v1:711,606..715,603(+)	serine-repeat antigen 4 (SERA)
PvP01_04_v1	710711	0.0625	0.656272	PVP01_0417300	PvP01_04_v1:711,606..715,603(+)	serine-repeat antigen 4 (SERA)
PvP01_04_v1	710748	0.0625	0.66312	PVP01_0417300	PvP01_04_v1:711,606..715,603(+)	serine-repeat antigen 4 (SERA)
PvP01_04_v1	710764	0.0625	0.664638	PVP01_0417300	PvP01_04_v1:711,606..715,603(+)	serine-repeat antigen 4 (SERA)
PvP01_04_v1	710773	0.0625	0.665353	PVP01_0417300	PvP01_04_v1:711,606..715,603(+)	serine-repeat antigen 4 (SERA)
PvP01_04_v1	710780	0.0625	0.666875	PVP01_0417300	PvP01_04_v1:711,606..715,603(+)	serine-repeat antigen 4 (SERA)
PvP01_04_v1	710781	0.0625	0.668399	PVP01_0417300	PvP01_04_v1:711,606..715,603(+)	serine-repeat antigen 4 (SERA)
PvP01_04_v1	710845	0.0625	0.666785	PVP01_0417300	PvP01_04_v1:711,606..715,603(+)	serine-repeat antigen 4 (SERA)
PvP01_04_v1	710846	0.0625	0.668309	PVP01_0417300	PvP01_04_v1:711,606..715,603(+)	serine-repeat antigen 4 (SERA)
PvP01_04_v1	710862	0.0625	0.669835	PVP01_0417300	PvP01_04_v1:711,606..715,603(+)	serine-repeat antigen 4 (SERA)
PvP01_04_v1	710872	0.0625	0.671363	PVP01_0417300	PvP01_04_v1:711,606..715,603(+)	serine-repeat antigen 4 (SERA)
PvP01_04_v1	710883	0.0625	0.672894	PVP01_0417300	PvP01_04_v1:711,606..715,603(+)	serine-repeat antigen 4 (SERA)
PvP01_04_v1	718371	0.3125	1.03741	PVP01_0417400	PvP01_04_v1:716,752..720,324(+)	serine-repeat antigen 4 (SERA)
PvP01_04_v1	718372	0.3125	1.03741	PVP01_0417400	PvP01_04_v1:716,752..720,324(+)	serine-repeat antigen 4 (SERA)
PvP01_04_v1	718375	0.25	1.31866	PVP01_0417400	PvP01_04_v1:716,752..720,324(+)	serine-repeat antigen 4 (SERA)
PvP01_04_v1	718388	0.0625	1.8962	PVP01_0417400	PvP01_04_v1:716,752..720,324(+)	serine-repeat antigen 4 (SERA)
PvP01_04_v1	718390	0.3125	0.783646	PVP01_0417400	PvP01_04_v1:716,752..720,324(+)	serine-repeat antigen 4 (SERA)
PvP01_04_v1	725702	0.5	-1.69589	PVP01_0417600	PvP01_04_v1:724,965..728,614(+)	serine-repeat antigen 5 (SERA)
PvP01_04_v1	726709	0.3125	1.48985	PVP01_0417600	PvP01_04_v1:724,965..728,614(+)	serine-repeat antigen 5 (SERA)
PvP01_04_v1	726712	0.3125	1.48554	PVP01_0417600	PvP01_04_v1:724,965..728,614(+)	serine-repeat antigen 5 (SERA)
PvP01_04_v1	726713	0.3125	1.48121	PVP01_0417600	PvP01_04_v1:724,965..728,614(+)	serine-repeat antigen 5 (SERA)
PvP01_04_v1	726717	0.3125	1.47686	PVP01_0417600	PvP01_04_v1:724,965..728,614(+)	serine-repeat antigen 5 (SERA)
PvP01_04_v1	726727	0.3125	0.711209	PVP01_0417600	PvP01_04_v1:724,965..728,614(+)	serine-repeat antigen 5 (SERA)
PvP01_04_v1	726728	0.3125	0.71409	PVP01_0417600	PvP01_04_v1:724,965..728,614(+)	serine-repeat antigen 5 (SERA)
PvP01_04_v1	726731	0.3125	0.716981	PVP01_0417600	PvP01_04_v1:724,965..728,614(+)	serine-repeat antigen 5 (SERA)
PvP01_04_v1	726739	0.3125	1.47695	PVP01_0417600	PvP01_04_v1:724,965..728,614(+)	serine-repeat antigen 5 (SERA)
PvP01_04_v1	726746	0.3125	0.703494	PVP01_0417600	PvP01_04_v1:724,965..728,614(+)	serine-repeat antigen 5 (SERA)
PvP01_04_v1	726754	0.3125	0.706341	PVP01_0417600	PvP01_04_v1:724,965..728,614(+)	serine-repeat antigen 5 (SERA)
PvP01_04_v1	726755	0.3125	0.709197	PVP01_0417600	PvP01_04_v1:724,965..728,614(+)	serine-repeat antigen 5 (SERA)
PvP01_04_v1	726760	0.4375	0.641038	PVP01_0417600	PvP01_04_v1:724,965..728,614(+)	serine-repeat antigen 5 (SERA)
PvP01_05_v1	197595	0.0625	1.97519	PVP01_0504500	PvP01_05_v1:194,522..199,297(-)	28S ribosomal RNA
PvP01_05_v1	198176	0.0625	2.08933	PVP01_0504500	PvP01_05_v1:194,522..199,297(-)	28S ribosomal RNA
PvP01_05_v1	198214	0.0625	2.05519	PVP01_0504500	PvP01_05_v1:194,522..199,297(-)	28S ribosomal RNA
PvP01_05_v1	198430	0.0625	2.03072	PVP01_0504500	PvP01_05_v1:194,522..199,297(-)	28S ribosomal RNA
PvP01_05_v1	198500	0.25	1.27458	PVP01_0504500	PvP01_05_v1:194,522..199,297(-)	28S ribosomal RNA
PvP01_05_v1	896732	0.4375	1.96203	PVP01_0522300	PvP01_05_v1:897,146..899,338(+)	RING zinc finger protein, putative
PvP01_05_v1	1028485	0.5	-1.96777	PVP01_0525300	PvP01_05_v1:1,028,016..1,028,953(-)	Plasmodium exported protein (PHIST), unknown function
PvP01_05_v1	1147628	0.4375	2.38061	PVP01_0527700	PvP01_05_v1:1,143,671..1,145,986(-)	conserved Plasmodium protein, unknown function
PvP01_05_v1	1241867	0.5	-2.30471	PVP01_0529600	PvP01_05_v1:1,238,595..1,243,046(-)	conserved Plasmodium protein, unknown function
PvP01_05_v1	1307357	0.5	-2.17055	PVP01_0530800	PvP01_05_v1:1,309,600..1,311,349(+)	alpha tubulin 2, putative
PvP01_07_v1	659957	0.1875	1.48044	PVP01_0714400	PvP01_07_v1:655,656..660,055(-)	major facilitator superfamily domain-containing protein, putative
PvP01_07_v1	701664	0.4375	2.14068	PVP01_0715400	PvP01_07_v1:695,618..701,287(-)	merozoite organizing protein, putative
PvP01_07_v1	1051353	0.5	-2.44785	PVP01_0724600	PvP01_07_v1:1,049,322..1,059,074(-)	protein kinase, putative
PvP01_07_v1	1067959	0.0625	0.58048	PVP01_0724800	PvP01_07_v1:1,066,631..1,072,544(+)	protein kinase, putative
PvP01_07_v1	1089502	0.5	-2.33004	PVP01_0725100	PvP01_07_v1:1,085,544..1,089,411(+)	conserved Plasmodium protein, unknown function
PvP01_07_v1	1096797	0.5	-2.35607	PVP01_0725400	PvP01_07_v1:1,096,915..1,098,044(-)	replication termination factor, putative
PvP01_07_v1	1096814	0.5	-2.35607	PVP01_0725400	PvP01_07_v1:1,096,915..1,098,044(-)	replication termination factor, putative
PvP01_07_v1	1402979	0.4375	1.39329	PVP01_0734100	PvP01_07_v1:1,394,353..1,397,046(+)	gametocyte development protein 1, putative
PvP01_07_v1	1403131	0.4375	1.39561	PVP01_0734100	PvP01_07_v1:1,394,353..1,397,046(+)	gametocyte development protein 1, putative
PvP01_07_v1	1429933	0.5	-1.3475	PVP01_0734500	PvP01_07_v1:1,426,229..1,431,673(-)	cytoadherence linked asexual protein 7
PvP01_07_v1	1463118	0.5	-1.73632	PVP01_0735200	PvP01_07_v1:1,459,636..1,463,494(-)	Plasmodium exported protein, unknown function
PvP01_07_v1	1470584	0.5	-1.98171	PVP01_0735300	PvP01_07_v1:1,469,687..1,471,899(+)	PIR protein
PvP01_07_v1	1471621	0.5	-2.00619	PVP01_0735300	PvP01_07_v1:1,469,687..1,471,899(+)	PIR protein
PvP01_08_v1	500886	0.5	-1.8504	PVP01_0811800	PvP01_08_v1:500,973..502,193(+)	DNA repair protein RAD23, putative
PvP01_08_v1	501521	0.5	-1.85076	PVP01_0811800	PvP01_08_v1:500,973..502,193(+)	DNA repair protein RAD23, putative
PvP01_08_v1	509725	0.5	-1.85904	PVP01_0811900	PvP01_08_v1:507,941..510,898(+)	PRE-binding protein, putative
PvP01_08_v1	519417	0.5	-1.847	PVP01_0812100	PvP01_08_v1:516,630..520,515(+)	RING zinc finger protein, putative
PvP01_08_v1	570656	0.5	-1.85661	PVP01_0813300	PvP01_08_v1:567,285..570,071(+)	conserved Plasmodium protein, unknown function
PvP01_08_v1	731846	0.5	-1.9128	PVP01_0816700	PvP01_08_v1:731,009..732,647(-)	survival motor neuron-like protein, putative
PvP01_08_v1	762037	0.5	-1.87752	PVP01_0817500	PvP01_08_v1:756,756..765,038(+)	conserved Plasmodium protein, unknown function
PvP01_08_v1	837228	0.5	-1.89436	PVP01_0819100	PvP01_08_v1:835,719..840,845(+)	conserved Plasmodium protein, unknown function
PvP01_08_v1	1085858	0.375	2.05696	PVP01_0824500	PvP01_08_v1:1,083,983..1,088,741(-)	zinc finger protein, putative
PvP01_08_v1	1085861	0.375	2.05644	PVP01_0824500	PvP01_08_v1:1,083,983..1,088,741(-)	zinc finger protein, putative
PvP01_08_v1	1085863	0.375	2.05624	PVP01_0824500	PvP01_08_v1:1,083,983..1,088,741(-)	zinc finger protein, putative
PvP01_08_v1	1085904	0.375	2.05603	PVP01_0824500	PvP01_08_v1:1,083,983..1,088,741(-)	zinc finger protein, putative
PvP01_08_v1	1288772	0.5	-1.95413	PVP01_0829900	PvP01_08_v1:1,289,044..1,293,222(-)	phosphoglycerate mutase, putative
PvP01_08_v1	1367199	0.4375	2.05593	PVP01_0831900	PvP01_08_v1:1,367,262..1,368,218(+)	conserved Plasmodium protein, unknown function
PvP01_09_v1	399221	0.375	2.08208	PVP01_0907500	PvP01_09_v1:398,603..401,866(-)	DNA replication ATP-dependent helicase/nuclease DNA2, putative
PvP01_09_v1	1459729	0.5	-1.88292	PVP01_0934200	PvP01_09_v1:1,459,296..1,460,984(+)	apical membrane antigen 1
PvP01_09_v1	1460494	0.5	-1.78828	PVP01_0934200	PvP01_09_v1:1,459,296..1,460,984(+)	apical membrane antigen 1
PvP01_09_v1	1524447	0.0625	0.506545	PVP01_0935500	PvP01_09_v1:1,527,267..1,532,154(-)	DNA-directed RNA polymerase I subunit RPA2, putative
PvP01_09_v1	1529121	0.0625	0.512911	PVP01_0935500	PvP01_09_v1:1,527,267..1,532,154(-)	DNA-directed RNA polymerase I subunit RPA2, putative
PvP01_09_v1	1535889	0.0625	0.588163	PVP01_0935600	PvP01_09_v1:1,533,888..1,535,444(+)	coatomer subunit delta, putative
PvP01_09_v1	1537468	0.5	-2.01475	PVP01_0935700	PvP01_09_v1:1,536,464..1,538,461(+)	conserved Plasmodium protein, unknown function
PvP01_09_v1	1608358	0.5	-2.02118	PVP01_0937400	PvP01_09_v1:1,606,184..1,608,602(-)	casein kinase 1, putative
PvP01_09_v1	1748615	0.5	-1.68772	PVP01_0940100	PvP01_09_v1:1,745,247..1,754,077(-)	AP2 domain transcription factor, putative
PvP01_10_v1	530879	0.5	-2.0089	PVP01_1011500	PvP01_10_v1:506,935..534,326(-)	conserved Plasmodium protein, unknown function
PvP01_10_v1	530895	0.5	-2.01023	PVP01_1011500	PvP01_10_v1:506,935..534,326(-)	conserved Plasmodium protein, unknown function
PvP01_10_v1	711867	0.5	-2.10805	PVP01_1015900	PvP01_10_v1:710,938..712,715(-)	NOSIP domain-containing protein, putative
PvP01_10_v1	1136698	0.5	-1.94318	PVP01_1026000	PvP01_10_v1:1,136,175..1,137,242(+)	6-cysteine protein
PvP01_10_v1	1145384	0.5	-1.96361	PVP01_1026300	PvP01_10_v1:1,146,508..1,148,106(+)	nuclear protein localization protein 4, putative
PvP01_10_v1	1301279	0.5	-1.83605	PVP01_1030100	PvP01_10_v1:1,299,326..1,301,114(+)	conserved Plasmodium protein, unknown function
PvP01_10_v1	1301345	0.5	-1.83722	PVP01_1030100	PvP01_10_v1:1,299,326..1,301,114(+)	conserved Plasmodium protein, unknown function
PvP01_10_v1	1309565	0.5	-1.94262	PVP01_1030300	PvP01_10_v1:1,304,867..1,308,631(+)	myosin B, putative
PvP01_10_v1	1328371	0.5	-1.94378	PVP01_1030800	PvP01_10_v1:1,326,606..1,327,961(-)	hypothetical protein
PvP01_10_v1	1328585	0.5	-1.94947	PVP01_1030800	PvP01_10_v1:1,326,606..1,327,961(-)	hypothetical protein
PvP01_10_v1	1365962	0.5	-1.68744	PVP01_1031700	PvP01_10_v1:1,362,254..1,364,791(-)	merozoite surface protein 3
PvP01_10_v1	1365964	0.5	-1.68716	PVP01_1031700	PvP01_10_v1:1,362,254..1,364,791(-)	merozoite surface protein 3
PvP01_11_v1	1079923	0.3125	1.42454	PVP01_1124800	PvP01_11_v1:1,077,510..1,079,107(+)	N-acetylglucosaminyl-phosphatidylinositol de-N-acetylase, putative
PvP01_11_v1	1079925	0.3125	1.42194	PVP01_1124800	PvP01_11_v1:1,077,510..1,079,107(+)	N-acetylglucosaminyl-phosphatidylinositol de-N-acetylase, putative
PvP01_11_v1	1079927	0.25	1.60384	PVP01_1124800	PvP01_11_v1:1,077,510..1,079,107(+)	N-acetylglucosaminyl-phosphatidylinositol de-N-acetylase, putative
PvP01_11_v1	1079930	0.25	1.60204	PVP01_1124800	PvP01_11_v1:1,077,510..1,079,107(+)	N-acetylglucosaminyl-phosphatidylinositol de-N-acetylase, putative
PvP01_11_v1	1079933	0.25	1.60024	PVP01_1124800	PvP01_11_v1:1,077,510..1,079,107(+)	N-acetylglucosaminyl-phosphatidylinositol de-N-acetylase, putative
PvP01_11_v1	1245205	0.0625	0.569606	PVP01_1128500	PvP01_11_v1:1,242,668..1,244,971(-)	conserved Plasmodium protein, unknown function
PvP01_11_v1	1660514	0.4375	1.96686	PVP01_1139300	PvP01_11_v1:1,660,730..1,665,762(-)	conserved Plasmodium protein, unknown function
PvP01_12_v1	624438	0.4375	0.922768	PVP01_1214800	PvP01_12_v1:622,228..626,373(+)	secreted ookinete protein, putative
PvP01_12_v1	995698	0.5	-1.85599	PVP01_1225500	PvP01_12_v1:993,551..999,931(+)	DNA-directed RNA polymerase III subunit RPC1, putative
PvP01_12_v1	1000102	0.5	-1.73269	PVP01_1225500	PvP01_12_v1:993,551..999,931(+)	DNA-directed RNA polymerase III subunit RPC1, putative
PvP01_12_v1	1075215	0.4375	1.55334	PVP01_1227100	PvP01_12_v1:1,069,405..1,074,801(-)	conserved Plasmodium protein, unknown function
PvP01_12_v1	1099791	0.25	0.550111	PVP01_1227800	PvP01_12_v1:1,097,553..1,110,091(-)	conserved Plasmodium protein, unknown function
PvP01_12_v1	1108211	0.25	0.510336	PVP01_1227800	PvP01_12_v1:1,097,553..1,110,091(-)	conserved Plasmodium protein, unknown function
PvP01_12_v1	1113830	0.1875	1.18997	PVP01_1227900	PvP01_12_v1:1,112,952..1,118,579(+)	conserved Plasmodium protein, unknown function
PvP01_12_v1	1117620	0.5	-1.29941	PVP01_1227900	PvP01_12_v1:1,112,952..1,118,579(+)	conserved Plasmodium protein, unknown function
PvP01_12_v1	1133183	0.25	0.499956	PVP01_1228500	PvP01_12_v1:1,132,688..1,133,767(+)	conserved Plasmodium protein, unknown function
PvP01_12_v1	1134029	0.25	0.499564	PVP01_1228500	PvP01_12_v1:1,132,688..1,133,767(+)	conserved Plasmodium protein, unknown function
PvP01_12_v1	1150021	0.5	-1.53587	PVP01_1228700	PvP01_12_v1:1,142,870..1,149,865(+)	conserved Plasmodium protein, unknown function
PvP01_12_v1	1214193	0.5	-2.00743	PVP01_1230300	PvP01_12_v1:1,203,735..1,217,388(+)	conserved Plasmodium protein, unknown function
PvP01_12_v1	1338341	0.5	-2.25985	PVP01_1233300	PvP01_12_v1:1,337,477..1,339,432(+)	conserved Plasmodium protein, unknown function
PvP01_12_v1	1397093	0.5	-2.39142	PVP01_1235100	PvP01_12_v1:1,396,990..1,399,428(-)	conserved Plasmodium protein, unknown function
PvP01_12_v1	1421089	0.5	-2.17742	PVP01_1235600	PvP01_12_v1:1,415,208..1,417,987(-)	sulfate transporter, putative
PvP01_12_v1	1449274	0.5	-2.3177	PVP01_1236400	PvP01_12_v1:1,449,596..1,450,467(+)	mitochondrial pyruvate carrier protein 2, putative
PvP01_12_v1	1466840	0.5	-2.21031	PVP01_1237200	PvP01_12_v1:1,467,611..1,476,905(-)	acetyl-CoA carboxylase, putative
PvP01_12_v1	2211806	0.5	-2.06658	PVP01_1254000	PvP01_12_v1:2,209,047..2,211,701(+)	conserved Plasmodium protein, unknown function
PvP01_12_v1	2242253	0.0625	1.60783	PVP01_1254800	PvP01_12_v1:2,240,317..2,241,924(-)	aminomethyltransferase, putative
PvP01_12_v1	2242397	0.0625	1.61243	PVP01_1254900	PvP01_12_v1:2,242,645..2,243,730(-)	leucine-rich repeat protein
PvP01_12_v1	2246054	0.0625	1.71512	PVP01_1255000	PvP01_12_v1:2,244,999..2,251,655(-)	rhoptry neck protein 2
PvP01_12_v1	2247326	0.0625	1.70369	PVP01_1255000	PvP01_12_v1:2,244,999..2,251,655(-)	rhoptry neck protein 2
PvP01_12_v1	2249012	0.0625	1.70571	PVP01_1255000	PvP01_12_v1:2,244,999..2,251,655(-)	rhoptry neck protein 2
PvP01_12_v1	2249144	0.0625	1.71257	PVP01_1255000	PvP01_12_v1:2,244,999..2,251,655(-)	rhoptry neck protein 2
PvP01_12_v1	2250208	0.0625	1.65958	PVP01_1255000	PvP01_12_v1:2,244,999..2,251,655(-)	rhoptry neck protein 2
PvP01_12_v1	2250824	0.0625	1.64328	PVP01_1255000	PvP01_12_v1:2,244,999..2,251,655(-)	rhoptry neck protein 2
PvP01_12_v1	2251393	0.0625	1.64221	PVP01_1255000	PvP01_12_v1:2,244,999..2,251,655(-)	rhoptry neck protein 2
PvP01_12_v1	2251427	0.0625	1.64471	PVP01_1255000	PvP01_12_v1:2,244,999..2,251,655(-)	rhoptry neck protein 2
PvP01_12_v1	2257215	0.0625	1.65164	PVP01_1255100	PvP01_12_v1:2,255,047..2,258,031(+)	ribosome biogenesis protein TSR1, putative
PvP01_12_v1	2450854	0.5	-2.36742	PVP01_1259200	PvP01_12_v1:2,447,764..2,452,905(-)	calponin homology domain-containing protein, putative
PvP01_12_v1	2512789	0.5	-2.13758	PVP01_1261000	PvP01_12_v1:2,513,175..2,513,290(-)	U5 spliceosomal RNA
PvP01_13_v1	313976	0.4375	1.74425	PVP01_1307000	PvP01_13_v1:314,114..315,484(-)	conserved Plasmodium protein, unknown function
PvP01_13_v1	463036	0.4375	2.05143	PVP01_1310000	PvP01_13_v1:460,504..462,337(-)	conserved Plasmodium protein, unknown function
PvP01_13_v1	542444	0.5	-1.81767	PVP01_1311800	PvP01_13_v1:542,779..545,763(+)	succinyl-CoA ligase, putative
PvP01_13_v1	628154	0.3125	1.9301	PVP01_1313800	PvP01_13_v1:625,446..630,039(+)	ataxin-2 like protein, putative
PvP01_13_v1	628155	0.3125	1.9303	PVP01_1313800	PvP01_13_v1:625,446..630,039(+)	ataxin-2 like protein, putative
PvP01_13_v1	628157	0.3125	1.9305	PVP01_1313800	PvP01_13_v1:625,446..630,039(+)	ataxin-2 like protein, putative
PvP01_13_v1	711825	0.4375	1.853	PVP01_1315600	PvP01_13_v1:711,518..717,886(-)	protein kinase, putative
PvP01_13_v1	1439509	0.4375	1.64225	PVP01_1333400	PvP01_13_v1:1,435,548..1,439,205(+)	conserved Plasmodium protein, unknown function
PvP01_13_v1	1457589	0.5	-1.21215	PVP01_1333800	PvP01_13_v1:1,457,568..1,459,602(-)	conserved protein, unknown function
PvP01_13_v1	1461097	0.4375	1.62728	PVP01_1333900	PvP01_13_v1:1,461,812..1,462,843(+)	uracil-DNA glycosylase, putative
PvP01_13_v1	1466604	0.4375	1.58792	PVP01_1334000	PvP01_13_v1:1,463,355..1,466,408(+)	ATP-dependent protease, putative
PvP01_13_v1	1467300	0.4375	1.58813	PVP01_1334100	PvP01_13_v1:1,467,665..1,468,515(+)	small nuclear ribonucleoprotein-associated protein B, putative
PvP01_13_v1	1471697	0.4375	1.59735	PVP01_1334200	PvP01_13_v1:1,471,560..1,475,225(+)	ubiquitin carboxyl-terminal hydrolase, putative
PvP01_13_v1	1475652	0.375	1.92773	PVP01_1334200	PvP01_13_v1:1,471,560..1,475,225(+)	ubiquitin carboxyl-terminal hydrolase, putative
PvP01_13_v1	1486253	0.0625	1.62091	PVP01_1334400	PvP01_13_v1:1,481,454..1,489,465(+)	atypical protein kinase, ABC-1 family, putative
PvP01_13_v1	1487859	0.0625	1.61408	PVP01_1334400	PvP01_13_v1:1,481,454..1,489,465(+)	atypical protein kinase, ABC-1 family, putative
PvP01_13_v1	1488858	0.375	1.97294	PVP01_1334400	PvP01_13_v1:1,481,454..1,489,465(+)	atypical protein kinase, ABC-1 family, putative
PvP01_13_v1	1489221	0.0625	1.62803	PVP01_1334400	PvP01_13_v1:1,481,454..1,489,465(+)	atypical protein kinase, ABC-1 family, putative
PvP01_13_v1	1495412	0.0625	1.59645	PVP01_1334500	PvP01_13_v1:1,491,222..1,493,377(-)	serine/threonine protein phosphatase PP1, putative
PvP01_13_v1	1495416	0.0625	1.5965	PVP01_1334500	PvP01_13_v1:1,491,222..1,493,377(-)	serine/threonine protein phosphatase PP1, putative
PvP01_13_v1	1497596	0.0625	1.60448	PVP01_1334600	PvP01_13_v1:1,498,315..1,498,974(-)	60S ribosomal protein L10, putative
PvP01_13_v1	1498079	0.375	1.9615	PVP01_1334600	PvP01_13_v1:1,498,315..1,498,974(-)	60S ribosomal protein L10, putative
PvP01_13_v1	1509198	0.0625	1.5958	PVP01_1334800	PvP01_13_v1:1,508,381..1,510,759(-)	zinc finger protein, putative
PvP01_13_v1	1512438	0.0625	1.61636	PVP01_1334800	PvP01_13_v1:1,508,381..1,510,759(-)	zinc finger protein, putative
PvP01_13_v1	1526556	0.375	1.91479	PVP01_1335200	PvP01_13_v1:1,525,127..1,530,978(+)	conserved Plasmodium protein, unknown function
PvP01_13_v1	1526820	0.0625	1.60622	PVP01_1335200	PvP01_13_v1:1,525,127..1,530,978(+)	conserved Plasmodium protein, unknown function
PvP01_13_v1	1527937	0.375	1.92158	PVP01_1335200	PvP01_13_v1:1,525,127..1,530,978(+)	conserved Plasmodium protein, unknown function
PvP01_13_v1	1531186	0.4375	1.46371	PVP01_1335300	PvP01_13_v1:1,531,220..1,533,341(-)	conserved Plasmodium protein, unknown function
PvP01_13_v1	1537125	0.5	-1.13963	PVP01_1335500	PvP01_13_v1:1,536,821..1,538,635(+)	30S ribosomal protein S9, putative
PvP01_13_v1	1545816	0.375	2.04237	PVP01_1335800	PvP01_13_v1:1,545,768..1,547,752(-)	conserved Plasmodium protein, unknown function
PvP01_13_v1	1547372	0.4375	1.64704	PVP01_1335800	PvP01_13_v1:1,545,768..1,547,752(-)	conserved Plasmodium protein, unknown function
PvP01_13_v1	1560278	0.375	1.96159	PVP01_1336100		glycylpeptide N-tetradecanoyltransferase, putative
PvP01_13_v1	1561556	0.375	1.96043	PVP01_1336200	PvP01_13_v1:1,560,749..1,564,282(-)	AAA family ATPase, putative
PvP01_13_v1	1576041	0.375	1.95812	PVP01_1336500	PvP01_13_v1:1,573,523..1,582,469(+)	conserved Plasmodium protein, unknown function
PvP01_13_v1	1588287	0.0625	1.5893	PVP01_1336700	PvP01_13_v1:1,587,292..1,590,081(+)	conserved Plasmodium protein, unknown function
PvP01_13_v1	1588519	0.4375	1.57184	PVP01_1336700	PvP01_13_v1:1,587,292..1,590,081(+)	conserved Plasmodium protein, unknown function
PvP01_13_v1	1590284	0.0625	1.60932	PVP01_1336700	PvP01_13_v1:1,587,292..1,590,081(+)	conserved Plasmodium protein, unknown function
PvP01_13_v1	1591826	0.375	1.92869	PVP01_1336800	PvP01_13_v1:1,590,708..1,593,476(-)	mini-chromosome maintenance complex-binding protein, putative
PvP01_13_v1	1594082	0.0625	1.592	PVP01_1336800	PvP01_13_v1:1,590,708..1,593,476(-)	mini-chromosome maintenance complex-binding protein, putative
PvP01_13_v1	1596712	0.0625	1.59608	PVP01_1336900	PvP01_13_v1:1,595,176..1,596,270(-)	p1/s1 nuclease, putative
PvP01_13_v1	1597718	0.0625	1.59563	PVP01_1337000	PvP01_13_v1:1,598,590..1,599,498(-)	p1/s1 nuclease, putative
PvP01_13_v1	1600762	0.1875	1.18622	PVP01_1337100	PvP01_13_v1:1,600,816..1,602,180(+)	conserved Plasmodium protein, unknown function
PvP01_13_v1	1602427	0.375	1.92308	PVP01_1337200	PvP01_13_v1:1,602,576..1,604,219(-)	methyltransferase, putative
PvP01_13_v1	1602597	0.375	1.92113	PVP01_1337200	PvP01_13_v1:1,602,576..1,604,219(-)	methyltransferase, putative
PvP01_13_v1	1602994	0.0625	1.6334	PVP01_1337200	PvP01_13_v1:1,602,576..1,604,219(-)	methyltransferase, putative
PvP01_13_v1	1602998	0.0625	1.63623	PVP01_1337200	PvP01_13_v1:1,602,576..1,604,219(-)	methyltransferase, putative
PvP01_13_v1	1605120	0.0625	1.61105	PVP01_1337300	PvP01_13_v1:1,604,816..1,606,528(-)	GTP-binding protein Obg1, putative
PvP01_13_v1	1610410	0.0625	1.63741	PVP01_1337400	PvP01_13_v1:1,607,552..1,610,492(-)	conserved Plasmodium protein, unknown function
PvP01_13_v1	1610763	0.1875	1.18119	PVP01_1337400	PvP01_13_v1:1,607,552..1,610,492(-)	conserved Plasmodium protein, unknown function
PvP01_13_v1	1614272	0.1875	1.18608	PVP01_1337500	PvP01_13_v1:1,612,320..1,617,902(+)	plastid replication-repair enzyme, putative
PvP01_13_v1	1615922	0.0625	1.62683	PVP01_1337500	PvP01_13_v1:1,612,320..1,617,902(+)	plastid replication-repair enzyme, putative
PvP01_13_v1	1615972	0.0625	1.64073	PVP01_1337500	PvP01_13_v1:1,612,320..1,617,902(+)	plastid replication-repair enzyme, putative
PvP01_13_v1	1620284	0.0625	1.66972	PVP01_1337600	PvP01_13_v1:1,618,430..1,620,701(-)	DnaJ protein, putative
PvP01_13_v1	1622807	0.375	1.83428	PVP01_1337600	PvP01_13_v1:1,618,430..1,620,701(-)	DnaJ protein, putative
PvP01_13_v1	1622996	0.4375	1.39116	PVP01_1337700	PvP01_13_v1:1,625,082..1,627,985(+)	rhomboid protease ROM8, putative
PvP01_13_v1	1655989	0.1875	1.38922	PVP01_1338300	PvP01_13_v1:1,653,729..1,655,126(-)	eukaryotic translation initiation factor 2 subunit gamma, putative
PvP01_13_v1	1655994	0.1875	1.39099	PVP01_1338300	PvP01_13_v1:1,653,729..1,655,126(-)	eukaryotic translation initiation factor 2 subunit gamma, putative
PvP01_14_v1	654513	0.5	-2.36801	PVP01_1414700	PvP01_14_v1:651,629..661,709(-)	conserved Plasmodium protein, unknown function
PvP01_14_v1	675699	0.5	-2.42853	PVP01_1415100	PvP01_14_v1:674,981..682,336(+)	telomerase reverse transcriptase, putative
PvP01_14_v1	1276030	0.375	1.75769	PVP01_1429700	PvP01_14_v1:1,276,317..1,279,088(-)	ATP-dependent RNA helicase DBP1, putative
PvP01_14_v1	2027674	0.0625	0.672353	PVP01_1446900	PvP01_14_v1:2,027,128..2,030,568(+)	conserved Plasmodium protein, unknown function
PvP01_14_v1	2028033	0.0625	0.671543	PVP01_1446900	PvP01_14_v1:2,027,128..2,030,568(+)	conserved Plasmodium protein, unknown function
PvP01_14_v1	2028804	0.0625	0.671543	PVP01_1446900	PvP01_14_v1:2,027,128..2,030,568(+)	conserved Plasmodium protein, unknown function
PvP01_14_v1	2029810	0.0625	0.668533	PVP01_1446900	PvP01_14_v1:2,027,128..2,030,568(+)	conserved Plasmodium protein, unknown function
PvP01_14_v1	2032323	0.0625	0.67366	PVP01_1447000	PvP01_14_v1:2,030,881..2,039,880(-)	WD repeat-containing protein, putative
PvP01_14_v1	2037022	0.0625	0.665666	PVP01_1447000	PvP01_14_v1:2,030,881..2,039,880(-)	WD repeat-containing protein, putative
PvP01_14_v1	2037061	0.0625	0.665487	PVP01_1447000	PvP01_14_v1:2,030,881..2,039,880(-)	WD repeat-containing protein, putative
PvP01_14_v1	2039305	0.0625	0.663611	PVP01_1447000	PvP01_14_v1:2,030,881..2,039,880(-)	WD repeat-containing protein, putative
PvP01_14_v1	2039535	0.0625	0.669251	PVP01_1447000	PvP01_14_v1:2,030,881..2,039,880(-)	WD repeat-containing protein, putative
PvP01_14_v1	2057314	0.0625	0.657913	PVP01_1447300	PvP01_14_v1:2,052,099..2,058,122(-)	multidrug resistance-associated protein 2, putative
PvP01_14_v1	2059065	0.0625	0.658002	PVP01_1447300	PvP01_14_v1:2,052,099..2,058,122(-)	multidrug resistance-associated protein 2, putative
PvP01_14_v1	2061303	0.0625	0.651013	PVP01_1447400	PvP01_14_v1:2,063,541..2,066,498(+)	conserved Plasmodium protein, unknown function
PvP01_14_v1	2062210	0.0625	0.649515	PVP01_1447400	PvP01_14_v1:2,063,541..2,066,498(+)	conserved Plasmodium protein, unknown function
PvP01_14_v1	2064899	0.0625	0.650572	PVP01_1447400	PvP01_14_v1:2,063,541..2,066,498(+)	conserved Plasmodium protein, unknown function
PvP01_14_v1	2065505	0.0625	0.65291	PVP01_1447400	PvP01_14_v1:2,063,541..2,066,498(+)	conserved Plasmodium protein, unknown function
PvP01_14_v1	2065640	0.0625	0.648504	PVP01_1447400	PvP01_14_v1:2,063,541..2,066,498(+)	conserved Plasmodium protein, unknown function
PvP01_14_v1	2066372	0.0625	0.6478	PVP01_1447400	PvP01_14_v1:2,063,541..2,066,498(+)	conserved Plasmodium protein, unknown function
PvP01_14_v1	2069914	0.0625	0.652999	PVP01_1447600	PvP01_14_v1:2,070,243..2,072,059(+)	T-complex protein 1 subunit gamma, putative
PvP01_14_v1	2073820	0.0625	0.656538	PVP01_1447700	PvP01_14_v1:2,072,438..2,075,263(-)	conserved Plasmodium protein, unknown function
PvP01_14_v1	2074643	0.0625	0.660535	PVP01_1447700	PvP01_14_v1:2,072,438..2,075,263(-)	conserved Plasmodium protein, unknown function
PvP01_14_v1	2302707	0.375	2.1317	PVP01_1452700	PvP01_14_v1:2,302,251..2,305,196(-)	protein TOC75, putative
PvP01_14_v1	2303464	0.375	2.13084	PVP01_1452700	PvP01_14_v1:2,302,251..2,305,196(-)	protein TOC75, putative
PvP01_14_v1	2303621	0.0625	1.59051	PVP01_1452700	PvP01_14_v1:2,302,251..2,305,196(-)	protein TOC75, putative
PvP01_14_v1	2303629	0.0625	1.59113	PVP01_1452700	PvP01_14_v1:2,302,251..2,305,196(-)	protein TOC75, putative
PvP01_14_v1	2307621	0.0625	1.61234	PVP01_1452800	PvP01_14_v1:2,306,166..2,309,604(-)	upregulated in late gametocytes ULG8, putative
PvP01_14_v1	2308153	0.375	2.12739	PVP01_1452800	PvP01_14_v1:2,306,166..2,309,604(-)	upregulated in late gametocytes ULG8, putative
PvP01_14_v1	2308669	0.0625	1.63791	PVP01_1452800	PvP01_14_v1:2,306,166..2,309,604(-)	upregulated in late gametocytes ULG8, putative
PvP01_14_v1	2309382	0.5	-1.38496	PVP01_1452800	PvP01_14_v1:2,306,166..2,309,604(-)	upregulated in late gametocytes ULG8, putative
PvP01_14_v1	2310811	0.0625	1.64915	PVP01_1452900	PvP01_14_v1:2,311,936..2,316,518(+)	splicing factor 3B subunit 3, putative
PvP01_14_v1	2311160	0.375	2.21278	PVP01_1452900	PvP01_14_v1:2,311,936..2,316,518(+)	splicing factor 3B subunit 3, putative
PvP01_14_v1	2315814	0.0625	1.59492	PVP01_1452900	PvP01_14_v1:2,311,936..2,316,518(+)	splicing factor 3B subunit 3, putative
PvP01_14_v1	2319001	0.375	1.95868	PVP01_1453000	PvP01_14_v1:2,317,899..2,318,679(+)	conserved Plasmodium protein, unknown function
PvP01_14_v1	2321181	0.25	0.514384	PVP01_1453100	PvP01_14_v1:2,319,622..2,321,285(+)	PIH1 domain-containing protein, putative
PvP01_14_v1	2326596	0.1875	1.17526	PVP01_1453300	PvP01_14_v1:2,324,118..2,327,489(-)	vacuolar-type H+ pumping pyrophosphatase, putative
PvP01_14_v1	2328728	0.375	1.96825	PVP01_1453300	PvP01_14_v1:2,324,118..2,327,489(-)	vacuolar-type H+ pumping pyrophosphatase, putative
PvP01_14_v1	2340024	0.375	1.90368	PVP01_1453600	PvP01_14_v1:2,340,670..2,343,333(+)	mRNA methyltransferase, putative
PvP01_14_v1	2340218	0.375	1.95536	PVP01_1453600	PvP01_14_v1:2,340,670..2,343,333(+)	mRNA methyltransferase, putative
PvP01_14_v1	2348153	0.1875	1.29059	PVP01_1453800	PvP01_14_v1:2,347,551..2,349,194(+)	ATP synthase subunit beta, mitochondrial, putative
PvP01_14_v1	2350700	0.375	1.94512	PVP01_1453900	PvP01_14_v1:2,349,691..2,357,241(-)	conserved Plasmodium protein, unknown function
PvP01_14_v1	2351071	0.25	0.635733	PVP01_1453900	PvP01_14_v1:2,349,691..2,357,241(-)	conserved Plasmodium protein, unknown function
PvP01_14_v1	2356536	0.1875	1.29503	PVP01_1453900	PvP01_14_v1:2,349,691..2,357,241(-)	conserved Plasmodium protein, unknown function
PvP01_14_v1	2359355	0.375	1.84705	PVP01_1454000	PvP01_14_v1:2,358,118..2,361,412(-)	pre-mRNA-splicing factor SYF1, putative
PvP01_14_v1	2360097	0.1875	1.34846	PVP01_1454000	PvP01_14_v1:2,358,118..2,361,412(-)	pre-mRNA-splicing factor SYF1, putative
PvP01_14_v1	2361048	0.1875	1.36066	PVP01_1454000	PvP01_14_v1:2,358,118..2,361,412(-)	pre-mRNA-splicing factor SYF1, putative
PvP01_14_v1	2361710	0.375	1.89117	PVP01_1454000	PvP01_14_v1:2,358,118..2,361,412(-)	pre-mRNA-splicing factor SYF1, putative
PvP01_14_v1	2379796	0.1875	1.16072	PVP01_1454600	PvP01_14_v1:2,379,259..2,380,110(-)	conserved Plasmodium protein, unknown function
PvP01_14_v1	2386151	0.25	0.487243	PVP01_1454800	PvP01_14_v1:2,384,870..2,386,363(-)	S-adenosyl-methyltransferase mraW, putative
PvP01_14_v1	2396684	0.1875	1.1429	PVP01_1455200	PvP01_14_v1:2,395,078..2,400,840(-)	conserved Plasmodium protein, unknown function
PvP01_14_v1	2583344	0.5	-1.75078	PVP01_1459100	PvP01_14_v1:2,582,396..2,584,057(-)	sulfhydryl oxidase, putative
PvP01_14_v1	2619631	0.4375	1.86731	PVP01_1460600	PvP01_14_v1:2,617,002..2,618,641(-)	vacuolar-sorting protein SNF7, putative
PvP01_14_v1	2623999	0.4375	1.83773	PVP01_1460700	PvP01_14_v1:2,622,595..2,623,647(+)	translation initiation factor SUI1, putative
PvP01_14_v1	2641622	0.4375	1.87791	PVP01_1461100	PvP01_14_v1:2,640,048..2,642,949(-)	glucose inhibited division protein a homologue, putative
PvP01_14_v1	2644308	0.4375	1.84373	PVP01_1461200	PvP01_14_v1:2,644,320..2,648,859(+)	N-alpha-acetyltransferase 15, NatA auxiliary subunit, putative
PvP01_14_v1	2647873	0.4375	1.84178	PVP01_1461200	PvP01_14_v1:2,644,320..2,648,859(+)	N-alpha-acetyltransferase 15, NatA auxiliary subunit, putative
PvP01_14_v1	2655232	0.375	2.03397	PVP01_1461400	PvP01_14_v1:2,654,842..2,655,079(+)	ACEA small nucleolar RNA U3
PvP01_14_v1	2657073	0.375	2.02137	PVP01_1461500	PvP01_14_v1:2,657,383..2,661,395(+)	RNA-binding protein, putative
PvP01_14_v1	2659865	0.375	1.98701	PVP01_1461500	PvP01_14_v1:2,657,383..2,661,395(+)	RNA-binding protein, putative
PvP01_14_v1	2659953	0.375	1.98701	PVP01_1461500	PvP01_14_v1:2,657,383..2,661,395(+)	RNA-binding protein, putative
PvP01_14_v1	2659954	0.375	1.98701	PVP01_1461500	PvP01_14_v1:2,657,383..2,661,395(+)	RNA-binding protein, putative
PvP01_14_v1	2669217	0.4375	1.65353	PVP01_1461800	PvP01_14_v1:2,670,285..2,671,250(+)	conserved protein, unknown function
PvP01_14_v1	2682222	0.375	2.02107	PVP01_1462200	PvP01_14_v1:2,682,474..2,685,934(+)	kinesin-13, putative
PvP01_14_v1	2682449	0.375	2.02008	PVP01_1462200	PvP01_14_v1:2,682,474..2,685,934(+)	kinesin-13, putative
PvP01_14_v1	2695944	0.375	1.99268	PVP01_1462600	PvP01_14_v1:2,694,842..2,697,905(+)	conserved Plasmodium protein, unknown function
PvP01_14_v1	2701489	0.375	1.95648	PVP01_1462700	PvP01_14_v1:2,698,372..2,702,796(-)	kinesin, putative
PvP01_14_v1	2704819	0.375	1.91259	PVP01_1462700	PvP01_14_v1:2,698,372..2,702,796(-)	kinesin, putative
PvP01_14_v1	2705061	0.375	1.91206	PVP01_1462800	PvP01_14_v1:2,706,874..2,708,453(+)	epsin-like protein, putative
PvP01_14_v1	2734167	0.375	2.00923	PVP01_1463400	PvP01_14_v1:2,729,991..2,734,272(+)	clathrin adaptor domain-containing protein, putative

## Sheet: xp-ehh CMB-All
chrom	pos	gPos	CMB	iHH1	Other	iHH2	xpehh	norm	Closest Gene
PvP01_01_v1	572750	29.8456	0.4375	0.0655626	0.0272109	0.0913297	-0.331471	-3.27453	PVP01_0112600	PvP01_01_v1:572,569..574,248(+)	26S proteasome regulatory subunit RPN10, putative
PvP01_01_v1	572758	29.8461	0.3125	0.0673804	0.00680272	0.0919948	-0.311377	-3.20504	PVP01_0112600	PvP01_01_v1:572,569..574,248(+)	26S proteasome regulatory subunit RPN10, putative
PvP01_02_v1	111643	5.88805	0	0.178505	0.0408163	0.229489	-0.251235	-2.99703	PVP01_0202200	PvP01_02_v1:111,022..112,608(+)	tryptophan-rich protein
PvP01_02_v1	111705	5.88981	0.5	0.165458	0.0408163	0.235226	-0.351829	-3.34494	PVP01_0202200	PvP01_02_v1:111,022..112,608(+)	tryptophan-rich protein
PvP01_02_v1	112908	6.08971	0.125	0.197962	0.0204082	0.234641	-0.169979	-2.716	PVP01_0202200	PvP01_02_v1:111,022..112,608(+)	tryptophan-rich protein
PvP01_02_v1	113362	6.10066	0.4375	0.159279	0	0.210272	-0.277746	-3.08872	PVP01_0202200	PvP01_02_v1:111,022..112,608(+)	tryptophan-rich protein
PvP01_02_v1	150518	6.9194	0.4375	0.273839	0	0.308366	-0.118748	-2.53882	PVP01_0202900	PvP01_02_v1:146,233..148,361(-)	18S ribosomal RNA
PvP01_02_v1	151849	6.9423	0.4375	0.272898	0.0136054	0.310088	-0.127759	-2.56998	PVP01_0203000	PvP01_02_v1:153,743..158,923(-)	multidrug resistance-associated protein 1, putative
PvP01_02_v1	154168	6.96094	0	0.285057	0.0340136	0.356703	-0.224214	-2.90358	PVP01_0203000	PvP01_02_v1:153,743..158,923(-)	multidrug resistance-associated protein 1, putative
PvP01_02_v1	154668	6.96535	0	0.285057	0	0.357238	-0.225711	-2.90876	PVP01_0203000	PvP01_02_v1:153,743..158,923(-)	multidrug resistance-associated protein 1, putative
PvP01_02_v1	155228	6.9708	0.125	0.280913	0.0544218	0.354238	-0.231922	-2.93024	PVP01_0203000	PvP01_02_v1:153,743..158,923(-)	multidrug resistance-associated protein 1, putative
PvP01_02_v1	155305	6.97234	0.25	0.274789	0.102041	0.35252	-0.249104	-2.98966	PVP01_0203000	PvP01_02_v1:153,743..158,923(-)	multidrug resistance-associated protein 1, putative
PvP01_02_v1	155732	6.97918	0	0.278056	0.00680272	0.3556	-0.245984	-2.97887	PVP01_0203000	PvP01_02_v1:153,743..158,923(-)	multidrug resistance-associated protein 1, putative
PvP01_02_v1	156078	6.98613	0.4375	0.272451	0	0.355688	-0.266594	-3.05015	PVP01_0203000	PvP01_02_v1:153,743..158,923(-)	multidrug resistance-associated protein 1, putative
PvP01_02_v1	156208	6.98875	0.375	0.274822	0.0408163	0.354828	-0.255508	-3.01181	PVP01_0203000	PvP01_02_v1:153,743..158,923(-)	multidrug resistance-associated protein 1, putative
PvP01_02_v1	156287	6.99034	0.25	0.27463	0.102041	0.352156	-0.24865	-2.98809	PVP01_0203000	PvP01_02_v1:153,743..158,923(-)	multidrug resistance-associated protein 1, putative
PvP01_02_v1	156563	6.99738	0.375	0.275543	0.0204082	0.359391	-0.26567	-3.04696	PVP01_0203000	PvP01_02_v1:153,743..158,923(-)	multidrug resistance-associated protein 1, putative
PvP01_02_v1	157220	7.00643	0	0.290857	0	0.360203	-0.213836	-2.86769	PVP01_0203000	PvP01_02_v1:153,743..158,923(-)	multidrug resistance-associated protein 1, putative
PvP01_02_v1	157751	7.01368	0	0.290857	0.00680272	0.35946	-0.211771	-2.86054	PVP01_0203000	PvP01_02_v1:153,743..158,923(-)	multidrug resistance-associated protein 1, putative
PvP01_02_v1	157754	7.01375	0	0.290857	0.00680272	0.35946	-0.211771	-2.86054	PVP01_0203000	PvP01_02_v1:153,743..158,923(-)	multidrug resistance-associated protein 1, putative
PvP01_02_v1	157760	7.01388	0	0.290857	0.00680272	0.35946	-0.211771	-2.86054	PVP01_0203000	PvP01_02_v1:153,743..158,923(-)	multidrug resistance-associated protein 1, putative
PvP01_02_v1	157769	7.01395	0	0.290857	0.00680272	0.35946	-0.211771	-2.86054	PVP01_0203000	PvP01_02_v1:153,743..158,923(-)	multidrug resistance-associated protein 1, putative
PvP01_02_v1	157772	7.01399	0	0.290857	0.00680272	0.35946	-0.211771	-2.86054	PVP01_0203000	PvP01_02_v1:153,743..158,923(-)	multidrug resistance-associated protein 1, putative
PvP01_02_v1	158223	7.02361	0.25	0.283795	0.108844	0.354491	-0.222434	-2.89742	PVP01_0203000	PvP01_02_v1:153,743..158,923(-)	multidrug resistance-associated protein 1, putative
PvP01_02_v1	158818	7.03404	0.0625	0.291158	0.0204082	0.358705	-0.208634	-2.84969	PVP01_0203000	PvP01_02_v1:153,743..158,923(-)	multidrug resistance-associated protein 1, putative
PvP01_02_v1	159062	7.03846	0.0625	0.291158	0.0204082	0.358905	-0.20919	-2.85162	PVP01_0203000	PvP01_02_v1:153,743..158,923(-)	multidrug resistance-associated protein 1, putative
PvP01_02_v1	161486	7.05916	0.0625	0.291158	0.0204082	0.358745	-0.208745	-2.85008	PVP01_0203000	PvP01_02_v1:153,743..158,923(-)	multidrug resistance-associated protein 1, putative
PvP01_02_v1	161531	7.05937	0.25	0.282822	0.115646	0.353846	-0.224046	-2.903	PVP01_0203000	PvP01_02_v1:153,743..158,923(-)	multidrug resistance-associated protein 1, putative
PvP01_02_v1	161853	7.06637	0	0.300707	0.0272109	0.376184	-0.223941	-2.90263	PVP01_0203000	PvP01_02_v1:153,743..158,923(-)	multidrug resistance-associated protein 1, putative
PvP01_02_v1	161967	7.06735	0.4375	0.289569	0	0.383126	-0.279972	-3.09642	PVP01_0203000	PvP01_02_v1:153,743..158,923(-)	multidrug resistance-associated protein 1, putative
PvP01_02_v1	164289	7.11368	0.375	0.301256	0	0.383126	-0.240402	-2.95957	PVP01_0203100	PvP01_02_v1:166,896..167,384(-)	conserved Plasmodium protein, unknown function
PvP01_02_v1	171250	7.23953	0.375	0.301256	0	0.372178	-0.21141	-2.85929	PVP01_0203200	PvP01_02_v1:169,122..171,605(+)	TatD-like deoxyribonuclease, putative
PvP01_02_v1	171268	7.23977	0	0.319772	0.0272109	0.370489	-0.147215	-2.63727	PVP01_0203200	PvP01_02_v1:169,122..171,605(+)	TatD-like deoxyribonuclease, putative
PvP01_02_v1	172427	7.25516	0	0.319772	0.047619	0.361598	-0.122924	-2.55326	PVP01_0203300	PvP01_02_v1:171,761..172,420(+)	conserved protein, unknown function
PvP01_02_v1	252538	9.463	0.5	0.0999745	0	0.122072	-0.199694	-2.81877	PVP01_0206000	PvP01_02_v1:249,334..252,807(-)	LCCL domain-containing protein, putative
PvP01_02_v1	252539	9.46301	0.5	0.0999745	0	0.122072	-0.199694	-2.81877	PVP01_0206000	PvP01_02_v1:249,334..252,807(-)	LCCL domain-containing protein, putative
PvP01_02_v1	308116	11.4556	0.0625	0.0538221	0.503401	0.0115643	1.53776	3.19031	PVP01_0207300	PvP01_02_v1:297,497..308,722(-)	eukaryotic translation initiation factor 2-alpha kinase 2, putative
PvP01_02_v1	308446	11.4629	0.125	0.050566	0.360544	0.0116837	1.46509	2.93898	PVP01_0207300	PvP01_02_v1:297,497..308,722(-)	eukaryotic translation initiation factor 2-alpha kinase 2, putative
PvP01_02_v1	308519	11.4688	0	0.0984358	0.0204082	0.0175183	1.72616	3.8419	PVP01_0207300	PvP01_02_v1:297,497..308,722(-)	eukaryotic translation initiation factor 2-alpha kinase 2, putative
PvP01_02_v1	308534	11.4691	0	0.0948944	0.14966	0.014858	1.85422	4.2848	PVP01_0207300	PvP01_02_v1:297,497..308,722(-)	eukaryotic translation initiation factor 2-alpha kinase 2, putative
PvP01_02_v1	308612	11.4709	0.0625	0.0851605	0.496599	0.012176	1.94507	4.59901	PVP01_0207300	PvP01_02_v1:297,497..308,722(-)	eukaryotic translation initiation factor 2-alpha kinase 2, putative
PvP01_02_v1	308616	11.4711	0	0.165684	0.292517	0.0182654	2.20508	5.49827	PVP01_0207300	PvP01_02_v1:297,497..308,722(-)	eukaryotic translation initiation factor 2-alpha kinase 2, putative
PvP01_02_v1	308669	11.4739	0.0625	0.163526	0.462585	0.0215424	2.02695	4.8822	PVP01_0207300	PvP01_02_v1:297,497..308,722(-)	eukaryotic translation initiation factor 2-alpha kinase 2, putative
PvP01_02_v1	308708	11.4763	0	0.179962	0.14966	0.038291	1.54753	3.2241	PVP01_0207300	PvP01_02_v1:297,497..308,722(-)	eukaryotic translation initiation factor 2-alpha kinase 2, putative
PvP01_02_v1	376278	13.6572	0.5	0.0871788	0	0.0985815	-0.122922	-2.55325	PVP01_0209100	PvP01_02_v1:372,171..379,484(-)	conserved Plasmodium protein, unknown function
PvP01_02_v1	376392	13.6588	0.125	0.0890385	0.0136054	0.100439	-0.120483	-2.54482	PVP01_0209100	PvP01_02_v1:372,171..379,484(-)	conserved Plasmodium protein, unknown function
PvP01_02_v1	391549	14.1016	0.125	0.110027	0.251701	0.0213664	1.6389	3.54011	PVP01_0209400	PvP01_02_v1:391,308..392,067(+)	conserved Plasmodium protein, unknown function
PvP01_02_v1	391554	14.1018	0.125	0.110027	0.258503	0.0213498	1.63968	3.5428	PVP01_0209400	PvP01_02_v1:391,308..392,067(+)	conserved Plasmodium protein, unknown function
PvP01_02_v1	391563	14.102	0	0.0969024	0.102041	0.0172547	1.72562	3.84003	PVP01_0209400	PvP01_02_v1:391,308..392,067(+)	conserved Plasmodium protein, unknown function
PvP01_02_v1	391585	14.1026	0	0.0752311	0.435374	0.0108086	1.94022	4.58224	PVP01_0209400	PvP01_02_v1:391,308..392,067(+)	conserved Plasmodium protein, unknown function
PvP01_02_v1	391586	14.1026	0	0.0752311	0.435374	0.0108086	1.94022	4.58224	PVP01_0209400	PvP01_02_v1:391,308..392,067(+)	conserved Plasmodium protein, unknown function
PvP01_02_v1	391606	14.1029	0	0.0797693	0.0204082	0.0161416	1.59774	3.39775	PVP01_0209400	PvP01_02_v1:391,308..392,067(+)	conserved Plasmodium protein, unknown function
PvP01_02_v1	391608	14.1029	0	0.074142	0.14966	0.0147495	1.61477	3.45665	PVP01_0209400	PvP01_02_v1:391,308..392,067(+)	conserved Plasmodium protein, unknown function
PvP01_02_v1	487400	16.9819	0.5	0.102033	0.0408163	0.120991	-0.170419	-2.71753	PVP01_0211800	PvP01_02_v1:485,309..487,204(+)	aspartate--tRNA ligase, putative
PvP01_02_v1	489420	17.0303	0	0.161315	0.170068	0.0340024	1.55693	3.25661	PVP01_0211900	PvP01_02_v1:488,243..489,805(+)	seipin domain-containing protein, putative
PvP01_02_v1	489926	17.0383	0	0.168307	0.0204082	0.0364761	1.52913	3.16046	PVP01_0211900	PvP01_02_v1:488,243..489,805(+)	seipin domain-containing protein, putative
PvP01_02_v1	489936	17.0384	0	0.13272	0.238095	0.0223193	1.78279	4.03776	PVP01_0211900	PvP01_02_v1:488,243..489,805(+)	seipin domain-containing protein, putative
PvP01_02_v1	490008	17.0396	0.125	0.12385	0.210884	0.0231358	1.67769	3.67426	PVP01_0211900	PvP01_02_v1:488,243..489,805(+)	seipin domain-containing protein, putative
PvP01_02_v1	490019	17.0398	0.125	0.141191	0.272109	0.0261874	1.68484	3.69899	PVP01_0211900	PvP01_02_v1:488,243..489,805(+)	seipin domain-containing protein, putative
PvP01_02_v1	494956	17.2184	0.5	0.0939987	0.00680272	0.111515	-0.170874	-2.7191	PVP01_0212000	PvP01_02_v1:491,522..495,616(+)	DNA mismatch repair protein PMS1, putative
PvP01_02_v1	503618	17.4591	0	0.110888	0.278912	0.0218829	1.62282	3.48449	PVP01_0212100	PvP01_02_v1:495,848..510,075(-)	conserved Plasmodium membrane protein, unknown function
PvP01_02_v1	518223	17.8867	0.25	0.0975216	0.0340136	0.115226	-0.166823	-2.70509	PVP01_0212200	PvP01_02_v1:512,095..521,495(-)	ubiquitin carboxyl-terminal hydrolase, putative
PvP01_02_v1	518262	17.8877	0.375	0.0945864	0.108844	0.106652	-0.120061	-2.54336	PVP01_0212200	PvP01_02_v1:512,095..521,495(-)	ubiquitin carboxyl-terminal hydrolase, putative
PvP01_02_v1	656872	21.7804	0.5	0.0956866	0.00680272	0.140438	-0.38369	-3.45514	PVP01_0215600	PvP01_02_v1:653,472..668,753(+)	dynein heavy chain, putative
PvP01_02_v1	662807	21.9529	0.5	0.0816404	0.00680272	0.0966162	-0.168423	-2.71062	PVP01_0215600	PvP01_02_v1:653,472..668,753(+)	dynein heavy chain, putative
PvP01_02_v1	669057	22.0807	0.5	0.0811886	0	0.105768	-0.264476	-3.04283	PVP01_0215700	PvP01_02_v1:669,094..669,638(-)	conserved protein, unknown function
PvP01_02_v1	669074	22.0812	0.125	0.0829272	0.0136054	0.102982	-0.216589	-2.87721	PVP01_0215700	PvP01_02_v1:669,094..669,638(-)	conserved protein, unknown function
PvP01_03_v1	100711	36.2135	0.1875	0.0505888	0.285714	0.0116723	1.46651	2.94389	PVP01_0301900	PvP01_03_v1:98,952..99,736(+)	Plasmodium exported protein, unknown function
PvP01_03_v1	100716	36.2136	0.1875	0.0505888	0.278912	0.0116787	1.46596	2.94198	PVP01_0301900	PvP01_03_v1:98,952..99,736(+)	Plasmodium exported protein, unknown function
PvP01_03_v1	100723	36.2137	0.1875	0.0505888	0.278912	0.0116787	1.46596	2.94198	PVP01_0301900	PvP01_03_v1:98,952..99,736(+)	Plasmodium exported protein, unknown function
PvP01_03_v1	100727	36.2142	0.1875	0.0505888	0.278912	0.0116787	1.46596	2.94198	PVP01_0301900	PvP01_03_v1:98,952..99,736(+)	Plasmodium exported protein, unknown function
PvP01_03_v1	100735	36.2143	0.1875	0.0505888	0.278912	0.0116787	1.46596	2.94198	PVP01_0301900	PvP01_03_v1:98,952..99,736(+)	Plasmodium exported protein, unknown function
PvP01_03_v1	100746	36.2146	0	0.246252	0.29932	0.0451796	1.69571	3.73659	PVP01_0301900	PvP01_03_v1:98,952..99,736(+)	Plasmodium exported protein, unknown function
PvP01_03_v1	100761	36.2151	0	0.246252	0.00680272	0.0519348	1.55637	3.25467	PVP01_0301900	PvP01_03_v1:98,952..99,736(+)	Plasmodium exported protein, unknown function
PvP01_03_v1	100796	36.2161	0.1875	0.245891	0.115646	0.0514734	1.56382	3.28044	PVP01_0301900	PvP01_03_v1:98,952..99,736(+)	Plasmodium exported protein, unknown function
PvP01_03_v1	100804	36.2163	0.1875	0.245891	0.142857	0.051722	1.55901	3.2638	PVP01_0301900	PvP01_03_v1:98,952..99,736(+)	Plasmodium exported protein, unknown function
PvP01_03_v1	100816	36.2165	0.1875	0.245891	0.136054	0.0517242	1.55896	3.26363	PVP01_0301900	PvP01_03_v1:98,952..99,736(+)	Plasmodium exported protein, unknown function
PvP01_03_v1	100817	36.2165	0	0.245548	0.367347	0.0507403	1.57677	3.32523	PVP01_0301900	PvP01_03_v1:98,952..99,736(+)	Plasmodium exported protein, unknown function
PvP01_03_v1	100819	36.2166	0.1875	0.245535	0.136054	0.0507826	1.57589	3.32218	PVP01_0301900	PvP01_03_v1:98,952..99,736(+)	Plasmodium exported protein, unknown function
PvP01_03_v1	100825	36.2168	0	0.24558	0.37415	0.0507531	1.57665	3.32481	PVP01_0301900	PvP01_03_v1:98,952..99,736(+)	Plasmodium exported protein, unknown function
PvP01_03_v1	100830	36.2169	0.1875	0.245535	0.496599	0.0507976	1.57559	3.32115	PVP01_0301900	PvP01_03_v1:98,952..99,736(+)	Plasmodium exported protein, unknown function
PvP01_03_v1	100835	36.2169	0.1875	0.366646	0.496599	0.0651614	1.72753	3.84664	PVP01_0301900	PvP01_03_v1:98,952..99,736(+)	Plasmodium exported protein, unknown function
PvP01_03_v1	100842	36.2171	0.1875	0.366646	0.496599	0.0651614	1.72753	3.84664	PVP01_0301900	PvP01_03_v1:98,952..99,736(+)	Plasmodium exported protein, unknown function
PvP01_03_v1	100852	36.2172	0	0.438474	0.231293	0.0843748	1.64803	3.57168	PVP01_0301900	PvP01_03_v1:98,952..99,736(+)	Plasmodium exported protein, unknown function
PvP01_03_v1	100878	36.2175	0.25	0.436838	0.231293	0.0843804	1.64423	3.55854	PVP01_0301900	PvP01_03_v1:98,952..99,736(+)	Plasmodium exported protein, unknown function
PvP01_03_v1	100890	36.2177	0	0.449456	0.238095	0.0844435	1.67195	3.65441	PVP01_0301900	PvP01_03_v1:98,952..99,736(+)	Plasmodium exported protein, unknown function
PvP01_03_v1	145242	51.5233	0.4375	0.329471	0.00680272	0.427442	-0.260331	-3.02849	PVP01_0302900	PvP01_03_v1:139,933..142,680(-)	conserved Plasmodium protein, unknown function
PvP01_03_v1	145316	51.5366	0.125	0.350483	0	0.427158	-0.197842	-2.81237	PVP01_0302900	PvP01_03_v1:139,933..142,680(-)	conserved Plasmodium protein, unknown function
PvP01_03_v1	366696	70.5192	0	0.154239	0.326531	0.035149	1.47891	2.98677	PVP01_0307500	PvP01_03_v1:367,070..368,821(+)	conserved Plasmodium protein, unknown function
PvP01_03_v1	372504	70.7868	0.125	0.175416	0.462585	0.0382571	1.52283	3.13867	PVP01_0307700	PvP01_03_v1:372,776..374,533(-)	conserved protein, unknown function
PvP01_03_v1	424803	72.4449	0.125	0.12024	0.42517	0.0272914	1.48292	3.00064	PVP01_0309000	PvP01_03_v1:424,862..426,032(+)	peptide chain release factor 2, putative
PvP01_03_v1	433745	72.8191	0	0.179508	0.408163	0.038441	1.5411	3.20186	PVP01_0309300	PvP01_03_v1:434,117..436,824(-)	erythrocyte vesicle protein 1, putative
PvP01_03_v1	433843	72.8226	0.0625	0.209639	0.183673	0.0482081	1.46986	2.95547	PVP01_0309300	PvP01_03_v1:434,117..436,824(-)	erythrocyte vesicle protein 1, putative
PvP01_03_v1	476946	74.7453	0	0.244876	0.14966	0.0546098	1.50054	3.06158	PVP01_0310600	PvP01_03_v1:475,859..477,730(+)	conserved Plasmodium protein, unknown function
PvP01_03_v1	476978	74.7461	0	0.244876	0.176871	0.0435817	1.72611	3.84173	PVP01_0310600	PvP01_03_v1:475,859..477,730(+)	conserved Plasmodium protein, unknown function
PvP01_03_v1	477064	74.7483	0	0.247756	0.00680272	0.0472462	1.65707	3.60295	PVP01_0310600	PvP01_03_v1:475,859..477,730(+)	conserved Plasmodium protein, unknown function
PvP01_03_v1	477189	74.7533	0	0.245558	0.346939	0.0326583	2.01743	4.84927	PVP01_0310600	PvP01_03_v1:475,859..477,730(+)	conserved Plasmodium protein, unknown function
PvP01_03_v1	477236	74.7544	0.125	0.129264	0.258503	0.0266305	1.5798	3.33571	PVP01_0310600	PvP01_03_v1:475,859..477,730(+)	conserved Plasmodium protein, unknown function
PvP01_03_v1	477583	74.7653	0	0.145532	0.0612245	0.032781	1.49055	3.02703	PVP01_0310600	PvP01_03_v1:475,859..477,730(+)	conserved Plasmodium protein, unknown function
PvP01_03_v1	478231	74.7845	0	0.0770997	0.387755	0.0174436	1.48613	3.01174	PVP01_0310700	PvP01_03_v1:477,928..481,497(-)	DEAD box ATP-dependent RNA helicase, putative
PvP01_03_v1	486500	75.0332	0.0625	0.103277	0.22449	0.0224097	1.52792	3.15628	PVP01_0311100	PvP01_03_v1:484,833..489,416(-)	conserved Plasmodium protein, unknown function
PvP01_03_v1	486502	75.0332	0.0625	0.102534	0.462585	0.0227912	1.50382	3.07293	PVP01_0311100	PvP01_03_v1:484,833..489,416(-)	conserved Plasmodium protein, unknown function
PvP01_03_v1	497612	75.4072	0	0.169053	0.421769	0.0327814	1.64035	3.54512	PVP01_0311200	PvP01_03_v1:490,631..503,476(-)	conserved Plasmodium protein, unknown function
PvP01_03_v1	501948	75.5297	0	0.112156	0.183673	0.0257819	1.47022	2.95672	PVP01_0311200	PvP01_03_v1:490,631..503,476(-)	conserved Plasmodium protein, unknown function
PvP01_03_v1	506692	75.6977	0.0625	0.265169	0.489796	0.0599484	1.48688	3.01434	PVP01_0311300	PvP01_03_v1:504,014..509,809(-)	DNA polymerase alpha catalytic subunit A, putative
PvP01_03_v1	517022	76.0005	0.0625	0.121112	0.129252	0.0258874	1.54296	3.20829	PVP01_0311500	PvP01_03_v1:515,908..516,939(-)	30S ribosomal protein S12, mitochondrial, putative
PvP01_03_v1	517030	76.0006	0.0625	0.124248	0.217687	0.0231568	1.67999	3.68222	PVP01_0311500	PvP01_03_v1:515,908..516,939(-)	30S ribosomal protein S12, mitochondrial, putative
PvP01_03_v1	517083	76.0017	0.0625	0.0858706	0.265306	0.0178904	1.56858	3.2969	PVP01_0311500	PvP01_03_v1:515,908..516,939(-)	30S ribosomal protein S12, mitochondrial, putative
PvP01_03_v1	517085	76.0017	0.0625	0.0858706	0.265306	0.0178904	1.56858	3.2969	PVP01_0311500	PvP01_03_v1:515,908..516,939(-)	30S ribosomal protein S12, mitochondrial, putative
PvP01_03_v1	754799	97.3881	0.375	0.303052	0.0204082	0.411993	-0.307105	-3.19026	PVP01_0317500	PvP01_03_v1:753,801..754,449(+)	conserved Plasmodium protein, unknown function
PvP01_03_v1	755563	97.4637	0.1875	0.351647	0	0.432404	-0.206732	-2.84312	PVP01_0317600	PvP01_03_v1:755,252..755,786(-)	V-type ATPase V0 subunit e, putative
PvP01_03_v1	757500	97.6444	0.5	0.277312	0.0272109	0.381819	-0.319803	-3.23418	PVP01_0317700	PvP01_03_v1:757,460..758,170(+)	conserved Plasmodium protein, unknown function
PvP01_03_v1	781798	99.2984	0.5625	0.170057	0	0.204035	-0.182158	-2.75813	PVP01_0318600	PvP01_03_v1:778,850..781,369(-)	conserved protein, unknown function
PvP01_03_v1	788865	99.8206	0.125	0.364171	0.380952	0.078072	1.53999	3.19802	PVP01_0318900	PvP01_03_v1:786,334..788,033(+)	conserved Plasmodium protein, unknown function
PvP01_04_v1	217597	7.86542	0.5	0.0605675	0	0.0801184	-0.279747	-3.09564	PVP01_0404800	PvP01_04_v1:215,014..216,192(-)	Plasmodium exported protein, unknown function
PvP01_04_v1	217607	7.86561	0.5	0.0605675	0	0.0801184	-0.279747	-3.09564	PVP01_0404800	PvP01_04_v1:215,014..216,192(-)	Plasmodium exported protein, unknown function
PvP01_04_v1	275743	9.23949	0.5	0.0791309	0	0.102524	-0.258996	-3.02387	PVP01_0406500	PvP01_04_v1:276,288..276,826(-)	small nuclear ribonucleoprotein Sm D2, putative
PvP01_04_v1	276513	9.26361	0.0625	0.0854898	0.0136054	0.099629	-0.153056	-2.65747	PVP01_0406500	PvP01_04_v1:276,288..276,826(-)	small nuclear ribonucleoprotein Sm D2, putative
PvP01_04_v1	276573	9.2641	0.125	0.0813707	0.0204082	0.0986892	-0.19296	-2.79548	PVP01_0406500	PvP01_04_v1:276,288..276,826(-)	small nuclear ribonucleoprotein Sm D2, putative
PvP01_04_v1	277147	9.27902	0.5	0.0774917	0	0.0983416	-0.238276	-2.95221	PVP01_0406500	PvP01_04_v1:276,288..276,826(-)	small nuclear ribonucleoprotein Sm D2, putative
PvP01_04_v1	277228	9.28055	0	0.0780866	0.0136054	0.0969297	-0.216168	-2.87575	PVP01_0406500	PvP01_04_v1:276,288..276,826(-)	small nuclear ribonucleoprotein Sm D2, putative
PvP01_04_v1	277616	9.29617	0.5	0.0800501	0.0340136	0.0924544	-0.144063	-2.62637	PVP01_0406500	PvP01_04_v1:276,288..276,826(-)	small nuclear ribonucleoprotein Sm D2, putative
PvP01_04_v1	287399	9.46676	0.5	0.0774799	0	0.108502	-0.336753	-3.2928	PVP01_0406800	PvP01_04_v1:283,951..287,349(+)	conserved Plasmodium protein, unknown function
PvP01_04_v1	287491	9.47197	0.0625	0.0784439	0.00680272	0.107657	-0.316564	-3.22298	PVP01_0406800	PvP01_04_v1:283,951..287,349(+)	conserved Plasmodium protein, unknown function
PvP01_04_v1	287678	9.48146	0.5	0.07809	0	0.108039	-0.324631	-3.25088	PVP01_0406900	PvP01_04_v1:287,985..289,475(-)	conserved protein, unknown function
PvP01_04_v1	296600	9.68665	0.5	0.0918693	0.0340136	0.113773	-0.213834	-2.86768	PVP01_0407200	PvP01_04_v1:295,790..296,113(-)	40S ribosomal protein S26, putative
PvP01_04_v1	340904	10.7789	0.5	0.0552244	0	0.0694798	-0.229632	-2.92232	PVP01_0408400	PvP01_04_v1:340,944..342,863(-)	MtN3-like protein
PvP01_04_v1	350496	10.9954	0.5	0.131941	0	0.170222	-0.254746	-3.00917	PVP01_0408600	PvP01_04_v1:350,897..353,044(-)	vacuolar protein sorting-associated protein 45, putative
PvP01_04_v1	375123	11.6639	0.5	0.0916574	0	0.118807	-0.259439	-3.02541	PVP01_0409200	PvP01_04_v1:373,153..375,639(+)	origin recognition complex subunit 5, putative
PvP01_04_v1	379180	11.7398	0.5	0.0918087	0.00680272	0.104053	-0.125193	-2.56111	PVP01_0409300	PvP01_04_v1:376,027..380,175(-)	DNA-directed RNA polymerase II subunit RPB2, putative
PvP01_04_v1	380181	11.7579	0.4375	0.0910006	0	0.103275	-0.126525	-2.56572	PVP01_0409300	PvP01_04_v1:376,027..380,175(-)	DNA-directed RNA polymerase II subunit RPB2, putative
PvP01_04_v1	388462	11.9644	0.5	0.0729401	0	0.0899826	-0.209978	-2.85434	PVP01_0409600	PvP01_04_v1:388,246..390,629(+)	conserved Plasmodium protein, unknown function
PvP01_04_v1	388688	11.9676	0.5	0.0729401	0	0.0899826	-0.209978	-2.85434	PVP01_0409600	PvP01_04_v1:388,246..390,629(+)	conserved Plasmodium protein, unknown function
PvP01_04_v1	390688	12.0089	0.375	0.0727282	0.0136054	0.0947669	-0.264691	-3.04357	PVP01_0409600	PvP01_04_v1:388,246..390,629(+)	conserved Plasmodium protein, unknown function
PvP01_04_v1	390693	12.009	0.375	0.0727282	0.0136054	0.0947669	-0.264691	-3.04357	PVP01_0409600	PvP01_04_v1:388,246..390,629(+)	conserved Plasmodium protein, unknown function
PvP01_04_v1	390716	12.0102	0.375	0.0727282	0.0136054	0.0947669	-0.264691	-3.04357	PVP01_0409600	PvP01_04_v1:388,246..390,629(+)	conserved Plasmodium protein, unknown function
PvP01_04_v1	397638	12.1719	0.5	0.0671214	0	0.0779878	-0.150049	-2.64707	PVP01_0409800	PvP01_04_v1:394,538..396,741(+)	RING zinc finger protein, putative
PvP01_04_v1	397991	12.1828	0.5	0.0671214	0	0.0779878	-0.150049	-2.64707	PVP01_0409800	PvP01_04_v1:394,538..396,741(+)	RING zinc finger protein, putative
PvP01_04_v1	440013	13.362	0.1875	0.0818667	0.251701	0.0192577	1.44718	2.87703	PVP01_0410700	PvP01_04_v1:438,733..439,581(+)	ribosomal protein L13, mitochondrial, putative
PvP01_04_v1	440015	13.3621	0	0.0865621	0.380952	0.0198883	1.47073	2.95848	PVP01_0410700	PvP01_04_v1:438,733..439,581(+)	ribosomal protein L13, mitochondrial, putative
PvP01_04_v1	441182	13.3838	0.5	0.0350498	0	0.0430407	-0.205377	-2.83843	PVP01_0410800	PvP01_04_v1:441,819..446,681(+)	protein transport protein SEC31, putative
PvP01_04_v1	469883	14.0701	0.4375	0.0924376	0.0272109	0.110772	-0.180938	-2.75391	PVP01_0411400	PvP01_04_v1:468,113..470,149(+)	tetratricopeptide repeat protein, putative
PvP01_04_v1	472703	14.1201	0.5	0.0964683	0	0.111381	-0.143741	-2.62526	PVP01_0411600	PvP01_04_v1:472,092..472,852(+)	conserved protein, unknown function
PvP01_04_v1	479919	14.2638	0.5	0.132885	0.0204082	0.151187	-0.129038	-2.57441	PVP01_0412000	PvP01_04_v1:479,782..481,053(-)	arginyl-tRNA--protein transferase, putative
PvP01_04_v1	499215	14.8089	0.5	0.0452589	0	0.0526564	-0.151387	-2.6517	PVP01_0412400	PvP01_04_v1:491,055..502,361(-)	conserved Plasmodium protein, unknown function
PvP01_04_v1	503954	14.9006	0.5	0.0665966	0	0.0921901	-0.325199	-3.25284	PVP01_0412500	PvP01_04_v1:504,755..515,615(+)	conserved Plasmodium protein, unknown function
PvP01_04_v1	504199	14.9092	0.125	0.0754929	0.0272109	0.0900575	-0.17641	-2.73825	PVP01_0412500	PvP01_04_v1:504,755..515,615(+)	conserved Plasmodium protein, unknown function
PvP01_04_v1	511543	15.1187	0.5	0.100063	0	0.121331	-0.192725	-2.79467	PVP01_0412500	PvP01_04_v1:504,755..515,615(+)	conserved Plasmodium protein, unknown function
PvP01_04_v1	512211	15.1324	0	0.104021	0.0408163	0.118237	-0.1281	-2.57116	PVP01_0412500	PvP01_04_v1:504,755..515,615(+)	conserved Plasmodium protein, unknown function
PvP01_04_v1	512227	15.1328	0	0.104533	0	0.123556	-0.167187	-2.70635	PVP01_0412500	PvP01_04_v1:504,755..515,615(+)	conserved Plasmodium protein, unknown function
PvP01_04_v1	512260	15.1337	0.5	0.100575	0	0.123556	-0.205785	-2.83984	PVP01_0412500	PvP01_04_v1:504,755..515,615(+)	conserved Plasmodium protein, unknown function
PvP01_04_v1	682499	19.814	0.5	0.0562395	0	0.0673412	-0.180153	-2.75119	PVP01_0416700	PvP01_04_v1:676,846..683,844(-)	conserved Plasmodium protein, unknown function
PvP01_04_v1	682880	19.8211	0.0625	0.0561996	0.0204082	0.0641015	-0.131558	-2.58312	PVP01_0416700	PvP01_04_v1:676,846..683,844(-)	conserved Plasmodium protein, unknown function
PvP01_04_v1	688754	20.0128	0.5	0.0766442	0	0.0880889	-0.139173	-2.60946	PVP01_0416800	PvP01_04_v1:685,685..689,183(+)	serine-repeat antigen 2 (SERA)
PvP01_04_v1	698160	20.252	0.0625	0.0236356	0.346939	0.00553325	1.45198	2.89363	PVP01_0417000	PvP01_04_v1:696,338..700,113(+)	serine-repeat antigen 3 (SERA)
PvP01_04_v1	698307	20.2541	0.1875	0.0314533	0.408163	0.00692925	1.51275	3.10381	PVP01_0417000	PvP01_04_v1:696,338..700,113(+)	serine-repeat antigen 3 (SERA)
PvP01_04_v1	698310	20.2542	0.1875	0.0314533	0.435374	0.00708584	1.4904	3.02651	PVP01_0417000	PvP01_04_v1:696,338..700,113(+)	serine-repeat antigen 3 (SERA)
PvP01_04_v1	698313	20.2542	0.1875	0.0314533	0.367347	0.0069377	1.51153	3.09959	PVP01_0417000	PvP01_04_v1:696,338..700,113(+)	serine-repeat antigen 3 (SERA)
PvP01_04_v1	698318	20.2543	0	0.0315877	0.197279	0.00724114	1.47299	2.9663	PVP01_0417000	PvP01_04_v1:696,338..700,113(+)	serine-repeat antigen 3 (SERA)
PvP01_04_v1	699352	20.2808	0.4375	0.030014	0.115646	0.035023	-0.154339	-2.66191	PVP01_0417000	PvP01_04_v1:696,338..700,113(+)	serine-repeat antigen 3 (SERA)
PvP01_04_v1	699360	20.2809	0.4375	0.030014	0.115646	0.035023	-0.154339	-2.66191	PVP01_0417000	PvP01_04_v1:696,338..700,113(+)	serine-repeat antigen 3 (SERA)
PvP01_04_v1	708336	20.5893	0.53125	0.00681036	0.193878	0.00797679	-0.15809	-2.67488	PVP01_0417200	PvP01_04_v1:705,835..709,431(+)	serine-repeat antigen 5 (SERA)
PvP01_04_v1	725640	21.0117	0.1875	0.0172829	0.482993	0.00404881	1.4513	2.89128	PVP01_0417600	PvP01_04_v1:724,965..728,614(+)	serine-repeat antigen 5 (SERA)
PvP01_04_v1	726481	21.0666	0.375	0.0320619	0.163265	0.0416652	-0.262	-3.03426	PVP01_0417600	PvP01_04_v1:724,965..728,614(+)	serine-repeat antigen 5 (SERA)
PvP01_04_v1	726739	21.0796	0.3125	0.00689926	0.0544218	0.0108384	-0.451682	-3.69029	PVP01_0417600	PvP01_04_v1:724,965..728,614(+)	serine-repeat antigen 5 (SERA)
PvP01_04_v1	726746	21.0801	0.3125	0.00543192	0.0884354	0.0105738	-0.666086	-4.43182	PVP01_0417600	PvP01_04_v1:724,965..728,614(+)	serine-repeat antigen 5 (SERA)
PvP01_04_v1	726754	21.0804	0.3125	0.00543192	0.0748299	0.010574	-0.666108	-4.43189	PVP01_0417600	PvP01_04_v1:724,965..728,614(+)	serine-repeat antigen 5 (SERA)
PvP01_04_v1	726755	21.0805	0.3125	0.00543192	0.0884354	0.0105702	-0.665746	-4.43064	PVP01_0417600	PvP01_04_v1:724,965..728,614(+)	serine-repeat antigen 5 (SERA)
PvP01_04_v1	726758	21.0805	0.375	0.00589482	0.0884354	0.0105702	-0.583964	-4.14779	PVP01_0417600	PvP01_04_v1:724,965..728,614(+)	serine-repeat antigen 5 (SERA)
PvP01_04_v1	726760	21.0806	0.4375	0.00659819	0.0748299	0.0105982	-0.473888	-3.76709	PVP01_0417600	PvP01_04_v1:724,965..728,614(+)	serine-repeat antigen 5 (SERA)
PvP01_04_v1	785955	22.5424	0.0625	0.194866	0.00680272	0.21974	-0.12013	-2.5436	PVP01_0418900	PvP01_04_v1:783,368..784,981(-)	pantothenate transporter, putative
PvP01_04_v1	786407	22.5592	0.5	0.17695	0	0.221899	-0.226354	-2.91098	PVP01_0418900	PvP01_04_v1:783,368..784,981(-)	pantothenate transporter, putative
PvP01_04_v1	826074	23.5862	0	0.0852205	0.442177	0.01967	1.46615	2.94264	PVP01_0420300	PvP01_04_v1:824,454..825,812(+)	3'-5' exonuclease, putative
PvP01_04_v1	827896	23.6227	0	0.038067	0.0340136	0.0432484	-0.127611	-2.56947	PVP01_0420400	PvP01_04_v1:829,177..830,685(+)	hexose transporter
PvP01_04_v1	827942	23.6233	0	0.038067	0.0272109	0.0447117	-0.160887	-2.68456	PVP01_0420400	PvP01_04_v1:829,177..830,685(+)	hexose transporter
PvP01_04_v1	827946	23.6233	0.5	0.0375859	0	0.0467414	-0.218	-2.88209	PVP01_0420400	PvP01_04_v1:829,177..830,685(+)	hexose transporter
PvP01_04_v1	828110	23.6321	0.5	0.0375859	0	0.0467414	-0.218	-2.88209	PVP01_0420400	PvP01_04_v1:829,177..830,685(+)	hexose transporter
PvP01_05_v1	193585	10.0135	0	0.0626035	0.0612245	0.0714562	-0.132262	-2.58556	PVP01_0504400	PvP01_05_v1:191,739..192,977(+)	sporozoite invasion-associated protein 2, putative
PvP01_05_v1	193627	10.0142	0	0.0635293	0.0612245	0.0726629	-0.13433	-2.59271	PVP01_0504400	PvP01_05_v1:191,739..192,977(+)	sporozoite invasion-associated protein 2, putative
PvP01_05_v1	193649	10.0146	0.4375	0.0591031	0.0136054	0.0737578	-0.221503	-2.8942	PVP01_0504400	PvP01_05_v1:191,739..192,977(+)	sporozoite invasion-associated protein 2, putative
PvP01_05_v1	193697	10.0158	0	0.0624705	0.0136054	0.0758818	-0.194482	-2.80075	PVP01_0504400	PvP01_05_v1:191,739..192,977(+)	sporozoite invasion-associated protein 2, putative
PvP01_05_v1	193766	10.018	0.125	0.0611032	0.0544218	0.0779088	-0.242974	-2.96846	PVP01_0504500	PvP01_05_v1:194,522..199,297(-)	28S ribosomal RNA
PvP01_05_v1	193860	10.0213	0	0.0694365	0.0340136	0.0863281	-0.217743	-2.8812	PVP01_0504500	PvP01_05_v1:194,522..199,297(-)	28S ribosomal RNA
PvP01_05_v1	193889	10.0228	0	0.069399	0.0136054	0.0918543	-0.280332	-3.09767	PVP01_0504500	PvP01_05_v1:194,522..199,297(-)	28S ribosomal RNA
PvP01_05_v1	193892	10.0229	0.4375	0.0661411	0.115646	0.0913123	-0.322494	-3.24349	PVP01_0504500	PvP01_05_v1:194,522..199,297(-)	28S ribosomal RNA
PvP01_05_v1	197630	10.1556	0.3125	0.0222811	0.14966	0.0252802	-0.126284	-2.56488	PVP01_0504500	PvP01_05_v1:194,522..199,297(-)	28S ribosomal RNA
PvP01_05_v1	197675	10.1561	0	0.0237517	0.0136054	0.0272618	-0.137834	-2.60483	PVP01_0504500	PvP01_05_v1:194,522..199,297(-)	28S ribosomal RNA
PvP01_05_v1	197733	10.1568	0.25	0.0119645	0	0.0230123	-0.654084	-4.39031	PVP01_0504500	PvP01_05_v1:194,522..199,297(-)	28S ribosomal RNA
PvP01_05_v1	197760	10.1572	0.25	0.0125789	0.0340136	0.0224924	-0.58116	-4.1381	PVP01_0504500	PvP01_05_v1:194,522..199,297(-)	28S ribosomal RNA
PvP01_05_v1	198176	10.1622	0.0625	0.0138802	0.0408163	0.0223421	-0.476012	-3.77444	PVP01_0504500	PvP01_05_v1:194,522..199,297(-)	28S ribosomal RNA
PvP01_05_v1	198207	10.1626	0	0.0144314	0.0272109	0.0223904	-0.439222	-3.6472	PVP01_0504500	PvP01_05_v1:194,522..199,297(-)	28S ribosomal RNA
PvP01_05_v1	198214	10.1626	0.0625	0.0140378	0.0408163	0.0223472	-0.464946	-3.73616	PVP01_0504500	PvP01_05_v1:194,522..199,297(-)	28S ribosomal RNA
PvP01_05_v1	198245	10.1632	0	0.0143899	0.0612245	0.0213326	-0.39371	-3.48979	PVP01_0504500	PvP01_05_v1:194,522..199,297(-)	28S ribosomal RNA
PvP01_05_v1	198303	10.1643	0	0.0143899	0.0204082	0.0216709	-0.409441	-3.5442	PVP01_0504500	PvP01_05_v1:194,522..199,297(-)	28S ribosomal RNA
PvP01_05_v1	198354	10.1651	0	0.0143899	0.0204082	0.0216709	-0.409441	-3.5442	PVP01_0504500	PvP01_05_v1:194,522..199,297(-)	28S ribosomal RNA
PvP01_05_v1	198355	10.1651	0	0.0143899	0.0204082	0.0216709	-0.409441	-3.5442	PVP01_0504500	PvP01_05_v1:194,522..199,297(-)	28S ribosomal RNA
PvP01_05_v1	198385	10.1654	0	0.0143899	0.0272109	0.0216505	-0.408502	-3.54095	PVP01_0504500	PvP01_05_v1:194,522..199,297(-)	28S ribosomal RNA
PvP01_05_v1	198398	10.1657	0	0.0143899	0.0136054	0.0216565	-0.408777	-3.5419	PVP01_0504500	PvP01_05_v1:194,522..199,297(-)	28S ribosomal RNA
PvP01_05_v1	198402	10.1657	0	0.0143899	0.0204082	0.0216563	-0.408766	-3.54186	PVP01_0504500	PvP01_05_v1:194,522..199,297(-)	28S ribosomal RNA
PvP01_05_v1	198403	10.1657	0	0.0143899	0.0204082	0.0216563	-0.408766	-3.54186	PVP01_0504500	PvP01_05_v1:194,522..199,297(-)	28S ribosomal RNA
PvP01_05_v1	198422	10.1659	0	0.0143899	0.0204082	0.0216563	-0.408766	-3.54186	PVP01_0504500	PvP01_05_v1:194,522..199,297(-)	28S ribosomal RNA
PvP01_05_v1	198423	10.1659	0	0.0143899	0.0204082	0.0216563	-0.408766	-3.54186	PVP01_0504500	PvP01_05_v1:194,522..199,297(-)	28S ribosomal RNA
PvP01_05_v1	198424	10.1659	0.1875	0.011924	0.210884	0.0148369	-0.218558	-2.88402	PVP01_0504500	PvP01_05_v1:194,522..199,297(-)	28S ribosomal RNA
PvP01_05_v1	198430	10.166	0.0625	0.011556	0.0408163	0.0158597	-0.316581	-3.22303	PVP01_0504500	PvP01_05_v1:194,522..199,297(-)	28S ribosomal RNA
PvP01_05_v1	198493	10.1665	0.125	0.0106715	0.156463	0.0125889	-0.165237	-2.6996	PVP01_0504500	PvP01_05_v1:194,522..199,297(-)	28S ribosomal RNA
PvP01_05_v1	198500	10.1666	0.25	0.00819855	0.0408163	0.013739	-0.516285	-3.91372	PVP01_0504500	PvP01_05_v1:194,522..199,297(-)	28S ribosomal RNA
PvP01_05_v1	198512	10.1667	0.5	0.00710688	0.0136054	0.0139607	-0.675182	-4.46328	PVP01_0504500	PvP01_05_v1:194,522..199,297(-)	28S ribosomal RNA
PvP01_05_v1	198513	10.1667	0.5	0.00710688	0.00680272	0.0139742	-0.676152	-4.46663	PVP01_0504500	PvP01_05_v1:194,522..199,297(-)	28S ribosomal RNA
PvP01_05_v1	198516	10.1667	0.375	0.00757867	0.00680272	0.0139742	-0.611878	-4.24434	PVP01_0504500	PvP01_05_v1:194,522..199,297(-)	28S ribosomal RNA
PvP01_05_v1	198525	10.1668	0.125	0.0105849	0.00680272	0.0140063	-0.28008	-3.09679	PVP01_0504500	PvP01_05_v1:194,522..199,297(-)	28S ribosomal RNA
PvP01_05_v1	199169	10.1736	0.4375	0.0157466	0	0.019298	-0.203378	-2.83152	PVP01_0504500	PvP01_05_v1:194,522..199,297(-)	28S ribosomal RNA
PvP01_05_v1	199926	10.1808	0.4375	0.0164238	0	0.0194846	-0.170895	-2.71917	PVP01_0504500	PvP01_05_v1:194,522..199,297(-)	28S ribosomal RNA
PvP01_05_v1	467607	15.4255	0	0.064571	0.047619	0.0143109	1.50674	3.08302	PVP01_0510800	PvP01_05_v1:466,139..468,025(+)	inner membrane complex protein 1i, putative
PvP01_05_v1	467613	15.4256	0	0.064571	0.217687	0.014656	1.48291	3.00061	PVP01_0510800	PvP01_05_v1:466,139..468,025(+)	inner membrane complex protein 1i, putative
PvP01_05_v1	467692	15.4264	0	0.0637535	0.319728	0.0118572	1.68209	3.68948	PVP01_0510800	PvP01_05_v1:466,139..468,025(+)	inner membrane complex protein 1i, putative
PvP01_05_v1	501004	16.1256	0.0625	0.0661492	0.0612245	0.0153522	1.46066	2.92365	PVP01_0511600	PvP01_05_v1:500,670..502,757(+)	thrombospondin-related protein 1, putative
PvP01_05_v1	501009	16.1258	0	0.0685606	0.197279	0.0148469	1.52993	3.16323	PVP01_0511600	PvP01_05_v1:500,670..502,757(+)	thrombospondin-related protein 1, putative
PvP01_05_v1	501013	16.1259	0	0.0764122	0.272109	0.0167635	1.51694	3.1183	PVP01_0511600	PvP01_05_v1:500,670..502,757(+)	thrombospondin-related protein 1, putative
PvP01_05_v1	838026	23.2612	0	0.164287	0.136054	0.0386186	1.44788	2.87945	PVP01_0520600	PvP01_05_v1:836,385..841,273(-)	conserved Plasmodium protein, unknown function
PvP01_05_v1	838153	23.2628	0	0.213321	0.102041	0.0453976	1.54734	3.22344	PVP01_0520600	PvP01_05_v1:836,385..841,273(-)	conserved Plasmodium protein, unknown function
PvP01_05_v1	838269	23.2655	0.125	0.212376	0.0204082	0.0469636	1.50899	3.09081	PVP01_0520600	PvP01_05_v1:836,385..841,273(-)	conserved Plasmodium protein, unknown function
PvP01_05_v1	838687	23.2705	0.125	0.210624	0.489796	0.0356617	1.776	4.01428	PVP01_0520600	PvP01_05_v1:836,385..841,273(-)	conserved Plasmodium protein, unknown function
PvP01_05_v1	838704	23.2707	0.0625	0.249805	0.129252	0.055804	1.49884	3.0557	PVP01_0520600	PvP01_05_v1:836,385..841,273(-)	conserved Plasmodium protein, unknown function
PvP01_05_v1	839685	23.2889	0	0.261079	0.102041	0.0598894	1.47232	2.96398	PVP01_0520600	PvP01_05_v1:836,385..841,273(-)	conserved Plasmodium protein, unknown function
PvP01_05_v1	1150101	29.1199	0.375	0.0545187	0.0272109	0.0660915	-0.192495	-2.79388	PVP01_0527700	PvP01_05_v1:1,143,671..1,145,986(-)	conserved Plasmodium protein, unknown function
PvP01_05_v1	1151417	29.1537	0.5	0.0715044	0	0.0809748	-0.124379	-2.55829	PVP01_0527800	PvP01_05_v1:1,155,334..1,156,071(+)	conserved Plasmodium protein, unknown function
PvP01_05_v1	1234138	31.2375	0.4375	0.086594	0.0408163	0.0978407	-0.12211	-2.55045	PVP01_0529500	PvP01_05_v1:1,236,051..1,237,991(+)	serine/threonine protein kinase RIO2, putative
PvP01_05_v1	1235994	31.2884	0.5	0.0744253	0.00680272	0.0984532	-0.279786	-3.09578	PVP01_0529500	PvP01_05_v1:1,236,051..1,237,991(+)	serine/threonine protein kinase RIO2, putative
PvP01_05_v1	1267184	31.8387	0.3125	0.0711403	0.47619	0.0145811	1.58493	3.35345	PVP01_0529900	PvP01_05_v1:1,266,537..1,267,361(+)	ribosome-recycling factor, putative
PvP01_05_v1	1267185	31.8387	0.0625	0.0757462	0.442177	0.0150981	1.61282	3.44991	PVP01_0529900	PvP01_05_v1:1,266,537..1,267,361(+)	ribosome-recycling factor, putative
PvP01_05_v1	1322369	32.9324	0.5	0.0722828	0	0.096674	-0.290759	-3.13373	PVP01_0531000	PvP01_05_v1:1,316,973..1,325,027(+)	pre-mRNA-splicing helicase BRR2, putative
PvP01_05_v1	1322683	32.9445	0	0.0817654	0.0204082	0.0960389	-0.160899	-2.6846	PVP01_0531000	PvP01_05_v1:1,316,973..1,325,027(+)	pre-mRNA-splicing helicase BRR2, putative
PvP01_05_v1	1322987	32.9691	0.5	0.0722828	0.0272109	0.093334	-0.255598	-3.01212	PVP01_0531000	PvP01_05_v1:1,316,973..1,325,027(+)	pre-mRNA-splicing helicase BRR2, putative
PvP01_06_v1	122423	7.32044	0.0625	0.0549234	0.367347	0.012906	1.44824	2.8807	PVP01_0603100	PvP01_06_v1:121,159..122,804(+)	26S proteasome regulatory subunit p55, putative
PvP01_06_v1	131461	7.53434	0	0.0276796	0.401361	0.00642244	1.4609	2.92448	PVP01_0603400	PvP01_06_v1:126,689..133,008(-)	serine/threonine protein phosphatase 8, putative
PvP01_06_v1	212492	9.33493	0.5625	0.0654857	0	0.0738312	-0.11995	-2.54298	PVP01_0605200	PvP01_06_v1:212,984..215,977(-)	RNA-binding protein 34, putative
PvP01_06_v1	213309	9.35702	0.4375	0.0659844	0	0.0748471	-0.126029	-2.564	PVP01_0605200	PvP01_06_v1:212,984..215,977(-)	RNA-binding protein 34, putative
PvP01_06_v1	286251	10.9942	0.125	0.0422909	0.278912	0.00933404	1.5109	3.09741	PVP01_0606900	PvP01_06_v1:273,601..291,875(-)	conserved Plasmodium protein, unknown function
PvP01_06_v1	286256	10.9943	0	0.0415506	0.108844	0.00913329	1.51499	3.11156	PVP01_0606900	PvP01_06_v1:273,601..291,875(-)	conserved Plasmodium protein, unknown function
PvP01_06_v1	286257	10.9943	0	0.0417362	0.0204082	0.00885384	1.55052	3.23444	PVP01_0606900	PvP01_06_v1:273,601..291,875(-)	conserved Plasmodium protein, unknown function
PvP01_06_v1	454674	14.9742	0	0.0831437	0.163265	0.0185214	1.50164	3.06539	PVP01_0610300	PvP01_06_v1:456,470..458,743(+)	glutamine--fructose-6-phosphate aminotransferase [isomerizing], putative
PvP01_06_v1	454684	14.9743	0	0.0911535	0.0340136	0.0209619	1.46984	2.9554	PVP01_0610300	PvP01_06_v1:456,470..458,743(+)	glutamine--fructose-6-phosphate aminotransferase [isomerizing], putative
PvP01_06_v1	454716	14.9754	0.0625	0.0903405	0.333333	0.0167304	1.68636	3.70425	PVP01_0610300	PvP01_06_v1:456,470..458,743(+)	glutamine--fructose-6-phosphate aminotransferase [isomerizing], putative
PvP01_06_v1	718725	21.897	0.125	0.207671	0.340136	0.046339	1.49997	3.05961	PVP01_0617400	PvP01_06_v1:718,897..721,089(+)	conserved protein, unknown function
PvP01_06_v1	718970	21.8994	0	0.319013	0.231293	0.0654412	1.58408	3.35051	PVP01_0617400	PvP01_06_v1:718,897..721,089(+)	conserved protein, unknown function
PvP01_06_v1	752554	22.7892	0	0.157816	0.22449	0.0311259	1.62339	3.48646	PVP01_0618300	PvP01_06_v1:755,775..757,937(+)	early transcribed membrane protein
PvP01_06_v1	752672	22.792	0	0.16702	0.00680272	0.0368784	1.51049	3.09599	PVP01_0618300	PvP01_06_v1:755,775..757,937(+)	early transcribed membrane protein
PvP01_06_v1	752794	22.7939	0	0.156568	0.0408163	0.0340706	1.52505	3.14635	PVP01_0618300	PvP01_06_v1:755,775..757,937(+)	early transcribed membrane protein
PvP01_06_v1	752803	22.794	0.0625	0.143878	0.387755	0.0259895	1.71127	3.7904	PVP01_0618300	PvP01_06_v1:755,775..757,937(+)	early transcribed membrane protein
PvP01_06_v1	832360	24.7799	0.4375	0.0916414	0.00680272	0.112261	-0.20294	-2.83	PVP01_0620500	PvP01_06_v1:831,839..833,146(+)	conserved Plasmodium protein, unknown function
PvP01_06_v1	838608	24.9939	0	0.107623	0.0544218	0.0247727	1.46889	2.95212	PVP01_0620700	PvP01_06_v1:838,600..839,634(+)	hypothetical protein
PvP01_06_v1	838637	24.9942	0.0625	0.0685126	0.190476	0.0159731	1.45611	2.90792	PVP01_0620700	PvP01_06_v1:838,600..839,634(+)	hypothetical protein
PvP01_07_v1	201446	9.10106	0.5	0.0687985	0	0.0853172	-0.215193	-2.87238	PVP01_0703500	PvP01_07_v1:197,889..204,561(-)	nucleoporin NUP221, putative
PvP01_07_v1	205659	9.16068	0.5	0.0641307	0	0.0776879	-0.191777	-2.79139	PVP01_0703500	PvP01_07_v1:197,889..204,561(-)	nucleoporin NUP221, putative
PvP01_07_v1	249906	9.96509	0.1875	0.106555	0.333333	0.0217641	1.5884	3.36545	PVP01_0704100	PvP01_07_v1:246,970..249,548(-)	autophagy-related protein 3, putative
PvP01_07_v1	249943	9.96577	0	0.149428	0.047619	0.0306998	1.58256	3.34525	PVP01_0704100	PvP01_07_v1:246,970..249,548(-)	autophagy-related protein 3, putative
PvP01_07_v1	249944	9.9658	0.125	0.150199	0.442177	0.0269656	1.7174	3.8116	PVP01_0704100	PvP01_07_v1:246,970..249,548(-)	autophagy-related protein 3, putative
PvP01_07_v1	331982	13.1332	0.5	0.144884	0	0.16301	-0.117878	-2.53581	PVP01_0705900	PvP01_07_v1:329,442..331,916(-)	ATP-dependent protease ATPase subunit ClpY, putative
PvP01_07_v1	332580	13.1696	0.5	0.142599	0	0.162141	-0.12843	-2.5723	PVP01_0705900	PvP01_07_v1:329,442..331,916(-)	ATP-dependent protease ATPase subunit ClpY, putative
PvP01_07_v1	388801	14.4115	0.5	0.0858037	0	0.112244	-0.268608	-3.05712	PVP01_0707400	PvP01_07_v1:388,263..390,670(-)	conserved Plasmodium protein, unknown function
PvP01_07_v1	389073	14.4165	0	0.0926916	0.0340136	0.10945	-0.166189	-2.7029	PVP01_0707400	PvP01_07_v1:388,263..390,670(-)	conserved Plasmodium protein, unknown function
PvP01_07_v1	389280	14.4188	0.0625	0.090553	0.0408163	0.110125	-0.195681	-2.8049	PVP01_0707400	PvP01_07_v1:388,263..390,670(-)	conserved Plasmodium protein, unknown function
PvP01_07_v1	390357	14.4387	0.5	0.0882015	0	0.11384	-0.255169	-3.01064	PVP01_0707400	PvP01_07_v1:388,263..390,670(-)	conserved Plasmodium protein, unknown function
PvP01_07_v1	391749	14.4749	0.5	0.0888938	0	0.113749	-0.246553	-2.98084	PVP01_0707500	PvP01_07_v1:391,676..394,659(-)	conserved Plasmodium protein, unknown function
PvP01_07_v1	391770	14.4751	0.25	0.0880002	0.0952381	0.102316	-0.150726	-2.64942	PVP01_0707500	PvP01_07_v1:391,676..394,659(-)	conserved Plasmodium protein, unknown function
PvP01_07_v1	424811	15.2311	0.5	0.135784	0	0.152794	-0.118031	-2.53634	PVP01_0708200	PvP01_07_v1:421,180..424,353(+)	FHA domain protein, putative
PvP01_07_v1	426084	15.2815	0.5	0.141339	0	0.163317	-0.144533	-2.628	PVP01_0708300	PvP01_07_v1:425,667..426,317(+)	small nuclear ribonucleoprotein Sm D3, putative
PvP01_07_v1	426085	15.2815	0.5	0.141339	0	0.163317	-0.144533	-2.628	PVP01_0708300	PvP01_07_v1:425,667..426,317(+)	small nuclear ribonucleoprotein Sm D3, putative
PvP01_07_v1	551383	18.2776	0	0.0316246	0.129252	0.0070098	1.50663	3.08264	PVP01_0711200	PvP01_07_v1:550,177..551,745(-)	tRNA (adenine(58)-N(1))-methyltransferase non- catalytic subunit TRM6, putative
PvP01_07_v1	551398	18.2779	0	0.034749	0.142857	0.00760819	1.51893	3.12518	PVP01_0711200	PvP01_07_v1:550,177..551,745(-)	tRNA (adenine(58)-N(1))-methyltransferase non- catalytic subunit TRM6, putative
PvP01_07_v1	551410	18.2782	0	0.0380767	0.0952381	0.00878573	1.46647	2.94375	PVP01_0711200	PvP01_07_v1:550,177..551,745(-)	tRNA (adenine(58)-N(1))-methyltransferase non- catalytic subunit TRM6, putative
PvP01_07_v1	551427	18.2784	0.0625	0.0375541	0.29932	0.00875819	1.45579	2.90681	PVP01_0711200	PvP01_07_v1:550,177..551,745(-)	tRNA (adenine(58)-N(1))-methyltransferase non- catalytic subunit TRM6, putative
PvP01_07_v1	551431	18.2785	0	0.112258	0.163265	0.0213181	1.66125	3.61741	PVP01_0711200	PvP01_07_v1:550,177..551,745(-)	tRNA (adenine(58)-N(1))-methyltransferase non- catalytic subunit TRM6, putative
PvP01_07_v1	562553	18.6719	0	0.315321	0.210884	0.0634715	1.603	3.41594	PVP01_0711700	PvP01_07_v1:562,856..564,909(-)	conserved protein, unknown function
PvP01_07_v1	562554	18.6719	0	0.316314	0.0136054	0.0676826	1.54191	3.20466	PVP01_0711700	PvP01_07_v1:562,856..564,909(-)	conserved protein, unknown function
PvP01_07_v1	562586	18.6729	0	0.316314	0.108844	0.0660682	1.56605	3.28815	PVP01_0711700	PvP01_07_v1:562,856..564,909(-)	conserved protein, unknown function
PvP01_07_v1	562664	18.6758	0	0.316498	0.0136054	0.0697943	1.51177	3.10042	PVP01_0711700	PvP01_07_v1:562,856..564,909(-)	conserved protein, unknown function
PvP01_07_v1	627506	19.8984	0.0625	0.0734752	0.455782	0.0163152	1.50485	3.07649	PVP01_0713400	PvP01_07_v1:626,462..628,063(-)	type II NADH:ubiquinone oxidoreductase, putative
PvP01_07_v1	627656	19.8995	0.125	0.0762655	0.285714	0.017487	1.47276	2.9655	PVP01_0713400	PvP01_07_v1:626,462..628,063(-)	type II NADH:ubiquinone oxidoreductase, putative
PvP01_07_v1	730485	21.7803	0.5	0.047007	0	0.0582544	-0.214523	-2.87006	PVP01_0716300	PvP01_07_v1:727,938..730,337(+)	endoplasmic reticulum chaperone BiP, putative
PvP01_07_v1	731720	21.7993	0.4375	0.0471719	0.0136054	0.0575909	-0.199566	-2.81833	PVP01_0716400	PvP01_07_v1:732,339..733,526(-)	glideosome-associated protein 50, putative
PvP01_07_v1	739521	21.9295	0.5	0.045167	0	0.0554717	-0.205506	-2.83888	PVP01_0716600	PvP01_07_v1:739,583..741,817(-)	50S ribosomal protein L3, apicoplast, putative
PvP01_07_v1	824886	23.5007	0.0625	0.0943176	0.319728	0.0199134	1.55528	3.2509	PVP01_0718700	PvP01_07_v1:825,482..826,438(+)	conserved Plasmodium protein, unknown function
PvP01_07_v1	824987	23.5015	0	0.0976034	0.047619	0.0228214	1.45321	2.89789	PVP01_0718700	PvP01_07_v1:825,482..826,438(+)	conserved Plasmodium protein, unknown function
PvP01_07_v1	824988	23.5016	0	0.0976034	0.047619	0.0228214	1.45321	2.89789	PVP01_0718700	PvP01_07_v1:825,482..826,438(+)	conserved Plasmodium protein, unknown function
PvP01_07_v1	825284	23.5045	0	0.0976034	0.0408163	0.0227452	1.45656	2.90947	PVP01_0718700	PvP01_07_v1:825,482..826,438(+)	conserved Plasmodium protein, unknown function
PvP01_07_v1	825342	23.5053	0	0.0976034	0.0340136	0.0216459	1.5061	3.08081	PVP01_0718700	PvP01_07_v1:825,482..826,438(+)	conserved Plasmodium protein, unknown function
PvP01_07_v1	825360	23.5057	0.125	0.107917	0.136054	0.0204626	1.66276	3.62263	PVP01_0718700	PvP01_07_v1:825,482..826,438(+)	conserved Plasmodium protein, unknown function
PvP01_07_v1	825372	23.5058	0	0.109213	0.0340136	0.0211963	1.63948	3.54211	PVP01_0718700	PvP01_07_v1:825,482..826,438(+)	conserved Plasmodium protein, unknown function
PvP01_07_v1	825373	23.5058	0.125	0.107193	0.00680272	0.0222156	1.57384	3.31509	PVP01_0718700	PvP01_07_v1:825,482..826,438(+)	conserved Plasmodium protein, unknown function
PvP01_07_v1	825377	23.5059	0	0.0878551	0.319728	0.0178016	1.5964	3.39312	PVP01_0718700	PvP01_07_v1:825,482..826,438(+)	conserved Plasmodium protein, unknown function
PvP01_07_v1	832307	23.6427	0	0.0720576	0.319728	0.0150102	1.56873	3.29742	PVP01_0718800	PvP01_07_v1:827,645..832,531(+)	conserved Plasmodium protein, unknown function
PvP01_07_v1	832308	23.6427	0.125	0.0720368	0.122449	0.0156553	1.52636	3.15088	PVP01_0718800	PvP01_07_v1:827,645..832,531(+)	conserved Plasmodium protein, unknown function
PvP01_07_v1	832309	23.6427	0	0.0744733	0.00680272	0.0166105	1.5004	3.0611	PVP01_0718800	PvP01_07_v1:827,645..832,531(+)	conserved Plasmodium protein, unknown function
PvP01_07_v1	832421	23.6446	0.125	0.0397151	0.278912	0.00842002	1.55112	3.23651	PVP01_0718800	PvP01_07_v1:827,645..832,531(+)	conserved Plasmodium protein, unknown function
PvP01_07_v1	832426	23.6448	0	0.0425449	0.190476	0.00896159	1.55761	3.25896	PVP01_0718800	PvP01_07_v1:827,645..832,531(+)	conserved Plasmodium protein, unknown function
PvP01_07_v1	836092	23.7061	0	0.0752492	0.346939	0.0151259	1.6044	3.42079	PVP01_0718900	PvP01_07_v1:834,565..835,956(+)	ADP-ribosylation factor, putative
PvP01_07_v1	836268	23.7099	0	0.0810866	0.0748299	0.0189573	1.45333	2.8983	PVP01_0718900	PvP01_07_v1:834,565..835,956(+)	ADP-ribosylation factor, putative
PvP01_07_v1	836271	23.7099	0.125	0.0781948	0.346939	0.0166516	1.5467	3.22123	PVP01_0718900	PvP01_07_v1:834,565..835,956(+)	ADP-ribosylation factor, putative
PvP01_07_v1	909242	25.2399	0.5	0.0577981	0	0.0678799	-0.160785	-2.68421	PVP01_0720900	PvP01_07_v1:906,435..909,875(+)	para-aminobenzoic acid synthetase, putative
PvP01_07_v1	909431	25.2434	0.4375	0.0516966	0.0102041	0.0613643	-0.171437	-2.72105	PVP01_0720900	PvP01_07_v1:906,435..909,875(+)	para-aminobenzoic acid synthetase, putative
PvP01_07_v1	967476	26.7357	0.5	0.0889795	0	0.108374	-0.197185	-2.8101	PVP01_0722400	PvP01_07_v1:965,522..966,980(-)	polyadenylate-binding protein 2, putative
PvP01_07_v1	969059	26.7746	0.5	0.0919975	0	0.104952	-0.131742	-2.58376	PVP01_0722400	PvP01_07_v1:965,522..966,980(-)	polyadenylate-binding protein 2, putative
PvP01_07_v1	974672	26.9361	0.5	0.082399	0	0.0954896	-0.147444	-2.63806	PVP01_0722500	PvP01_07_v1:972,133..975,659(+)	patatin-like phospholipase, putative
PvP01_07_v1	1110280	29.6741	0.5	0.0410606	0	0.0522549	-0.241085	-2.96193	PVP01_0725700	PvP01_07_v1:1,106,661..1,111,059(+)	zinc finger protein, putative
PvP01_07_v1	1110605	29.677	0.5	0.0410606	0	0.0522549	-0.241085	-2.96193	PVP01_0725700	PvP01_07_v1:1,106,661..1,111,059(+)	zinc finger protein, putative
PvP01_07_v1	1110987	29.6812	0.125	0.0417861	0.0272109	0.0507897	-0.195129	-2.80299	PVP01_0725700	PvP01_07_v1:1,106,661..1,111,059(+)	zinc finger protein, putative
PvP01_07_v1	1111113	29.6826	0	0.0442934	0.0136054	0.0499723	-0.120633	-2.54534	PVP01_0725700	PvP01_07_v1:1,106,661..1,111,059(+)	zinc finger protein, putative
PvP01_07_v1	1116250	29.7454	0.5	0.0432672	0	0.0523249	-0.190077	-2.78551	PVP01_0725900	PvP01_07_v1:1,115,175..1,118,407(-)	conserved Plasmodium protein, unknown function
PvP01_07_v1	1215812	31.7201	0.25	0.0654466	0.428571	0.0149206	1.47849	2.98532	PVP01_0728900	PvP01_07_v1:1,215,432..1,220,636(+)	merozoite surface protein 1
PvP01_07_v1	1215863	31.7216	0.25	0.0624496	0.346939	0.0139222	1.50088	3.06276	PVP01_0728900	PvP01_07_v1:1,215,432..1,220,636(+)	merozoite surface protein 1
PvP01_07_v1	1215897	31.7222	0.375	0.0622468	0.197279	0.0143348	1.46842	2.95049	PVP01_0728900	PvP01_07_v1:1,215,432..1,220,636(+)	merozoite surface protein 1
PvP01_07_v1	1215902	31.7223	0.375	0.0622468	0.244898	0.0142045	1.47755	2.98207	PVP01_0728900	PvP01_07_v1:1,215,432..1,220,636(+)	merozoite surface protein 1
PvP01_07_v1	1215920	31.7232	0.25	0.151157	0.255102	0.0306849	1.59455	3.38672	PVP01_0728900	PvP01_07_v1:1,215,432..1,220,636(+)	merozoite surface protein 1
PvP01_07_v1	1215932	31.7238	0.25	0.151157	0.255102	0.0306849	1.59455	3.38672	PVP01_0728900	PvP01_07_v1:1,215,432..1,220,636(+)	merozoite surface protein 1
PvP01_07_v1	1215938	31.7241	0.25	0.151157	0.255102	0.0306849	1.59455	3.38672	PVP01_0728900	PvP01_07_v1:1,215,432..1,220,636(+)	merozoite surface protein 1
PvP01_07_v1	1215951	31.7247	0.25	0.151157	0.255102	0.0306849	1.59455	3.38672	PVP01_0728900	PvP01_07_v1:1,215,432..1,220,636(+)	merozoite surface protein 1
PvP01_07_v1	1215965	31.7254	0.0625	0.148839	0.384354	0.0293407	1.62389	3.48819	PVP01_0728900	PvP01_07_v1:1,215,432..1,220,636(+)	merozoite surface protein 1
PvP01_07_v1	1215971	31.7257	0.125	0.148483	0.438776	0.0293279	1.62193	3.48142	PVP01_0728900	PvP01_07_v1:1,215,432..1,220,636(+)	merozoite surface protein 1
PvP01_07_v1	1215986	31.7265	0.375	0.148181	0.346939	0.0291504	1.62596	3.49535	PVP01_0728900	PvP01_07_v1:1,215,432..1,220,636(+)	merozoite surface protein 1
PvP01_07_v1	1215987	31.7265	0.25	0.148161	0.214286	0.0290871	1.628	3.50241	PVP01_0728900	PvP01_07_v1:1,215,432..1,220,636(+)	merozoite surface protein 1
PvP01_07_v1	1215992	31.7265	0.125	0.149195	0.438776	0.0292138	1.63061	3.51144	PVP01_0728900	PvP01_07_v1:1,215,432..1,220,636(+)	merozoite surface protein 1
PvP01_07_v1	1216007	31.7266	0	0.340734	0.115646	0.0528344	1.86394	4.31842	PVP01_0728900	PvP01_07_v1:1,215,432..1,220,636(+)	merozoite surface protein 1
PvP01_07_v1	1216010	31.7266	0	0.340734	0.170068	0.0527065	1.86636	4.32679	PVP01_0728900	PvP01_07_v1:1,215,432..1,220,636(+)	merozoite surface protein 1
PvP01_07_v1	1216017	31.7268	0	0.340734	0.115646	0.0527169	1.86617	4.32613	PVP01_0728900	PvP01_07_v1:1,215,432..1,220,636(+)	merozoite surface protein 1
PvP01_07_v1	1216022	31.7268	0	0.340734	0.170068	0.0530576	1.85973	4.30386	PVP01_0728900	PvP01_07_v1:1,215,432..1,220,636(+)	merozoite surface protein 1
PvP01_07_v1	1216216	31.7288	0	0.340734	0.0952381	0.0535193	1.85106	4.27387	PVP01_0728900	PvP01_07_v1:1,215,432..1,220,636(+)	merozoite surface protein 1
PvP01_07_v1	1216218	31.7288	0.0625	0.340455	0.190476	0.0530033	1.85993	4.30455	PVP01_0728900	PvP01_07_v1:1,215,432..1,220,636(+)	merozoite surface protein 1
PvP01_07_v1	1216220	31.7289	0.0625	0.340455	0.190476	0.0530033	1.85993	4.30455	PVP01_0728900	PvP01_07_v1:1,215,432..1,220,636(+)	merozoite surface protein 1
PvP01_07_v1	1216223	31.7289	0.0625	0.340455	0.190476	0.0530033	1.85993	4.30455	PVP01_0728900	PvP01_07_v1:1,215,432..1,220,636(+)	merozoite surface protein 1
PvP01_07_v1	1216225	31.7289	0	0.340463	0.102041	0.0525017	1.86946	4.33751	PVP01_0728900	PvP01_07_v1:1,215,432..1,220,636(+)	merozoite surface protein 1
PvP01_07_v1	1216241	31.729	0.0625	0.340455	0.190476	0.0539799	1.84167	4.2414	PVP01_0728900	PvP01_07_v1:1,215,432..1,220,636(+)	merozoite surface protein 1
PvP01_07_v1	1216248	31.7292	0.0625	0.340455	0.190476	0.0539799	1.84167	4.2414	PVP01_0728900	PvP01_07_v1:1,215,432..1,220,636(+)	merozoite surface protein 1
PvP01_07_v1	1216253	31.7293	0.0625	0.340455	0.156463	0.0539557	1.84212	4.24295	PVP01_0728900	PvP01_07_v1:1,215,432..1,220,636(+)	merozoite surface protein 1
PvP01_07_v1	1216263	31.7295	0.125	0.340022	0.47619	0.0537137	1.84534	4.25409	PVP01_0728900	PvP01_07_v1:1,215,432..1,220,636(+)	merozoite surface protein 1
PvP01_07_v1	1216272	31.7296	0.125	0.340022	0.442177	0.0537038	1.84553	4.25475	PVP01_0728900	PvP01_07_v1:1,215,432..1,220,636(+)	merozoite surface protein 1
PvP01_07_v1	1216288	31.7298	0.375	0.338729	0.0680272	0.0533332	1.84864	4.2655	PVP01_0728900	PvP01_07_v1:1,215,432..1,220,636(+)	merozoite surface protein 1
PvP01_07_v1	1216296	31.7299	0.0625	0.385296	0.340136	0.0673925	1.74348	3.9018	PVP01_0728900	PvP01_07_v1:1,215,432..1,220,636(+)	merozoite surface protein 1
PvP01_07_v1	1216298	31.73	0.0625	0.385331	0.136054	0.0673799	1.74376	3.90277	PVP01_0728900	PvP01_07_v1:1,215,432..1,220,636(+)	merozoite surface protein 1
PvP01_07_v1	1216301	31.73	0.0625	0.385331	0.462585	0.0673705	1.7439	3.90326	PVP01_0728900	PvP01_07_v1:1,215,432..1,220,636(+)	merozoite surface protein 1
PvP01_07_v1	1216304	31.7301	0	0.385398	0.340136	0.0673941	1.74372	3.90263	PVP01_0728900	PvP01_07_v1:1,215,432..1,220,636(+)	merozoite surface protein 1
PvP01_07_v1	1216318	31.7305	0.1875	0.385044	0.129252	0.0682359	1.73039	3.85653	PVP01_0728900	PvP01_07_v1:1,215,432..1,220,636(+)	merozoite surface protein 1
PvP01_07_v1	1216328	31.7306	0.1875	0.385044	0.122449	0.0682845	1.72968	3.85407	PVP01_0728900	PvP01_07_v1:1,215,432..1,220,636(+)	merozoite surface protein 1
PvP01_07_v1	1216346	31.7309	0.1875	0.385058	0.0884354	0.0691488	1.71713	3.81067	PVP01_0728900	PvP01_07_v1:1,215,432..1,220,636(+)	merozoite surface protein 1
PvP01_07_v1	1216360	31.731	0.375	0.380958	0.176871	0.068237	1.7197	3.81956	PVP01_0728900	PvP01_07_v1:1,215,432..1,220,636(+)	merozoite surface protein 1
PvP01_07_v1	1216364	31.7311	0.125	0.379411	0.408163	0.0676745	1.72391	3.83412	PVP01_0728900	PvP01_07_v1:1,215,432..1,220,636(+)	merozoite surface protein 1
PvP01_07_v1	1216369	31.7311	0.375	0.3794	0.176871	0.068244	1.7155	3.80503	PVP01_0728900	PvP01_07_v1:1,215,432..1,220,636(+)	merozoite surface protein 1
PvP01_07_v1	1216380	31.7313	0.1875	0.379437	0.163265	0.0682584	1.71539	3.80465	PVP01_0728900	PvP01_07_v1:1,215,432..1,220,636(+)	merozoite surface protein 1
PvP01_07_v1	1216383	31.7314	0.25	0.379425	0.217687	0.0682341	1.71571	3.80576	PVP01_0728900	PvP01_07_v1:1,215,432..1,220,636(+)	merozoite surface protein 1
PvP01_07_v1	1216385	31.7314	0.0625	0.379454	0.0544218	0.0682739	1.71521	3.80403	PVP01_0728900	PvP01_07_v1:1,215,432..1,220,636(+)	merozoite surface protein 1
PvP01_07_v1	1216398	31.7316	0.375	0.379395	0.176871	0.0682246	1.71577	3.80597	PVP01_0728900	PvP01_07_v1:1,215,432..1,220,636(+)	merozoite surface protein 1
PvP01_07_v1	1216399	31.7316	0.1875	0.37942	0.163265	0.0682299	1.71576	3.80593	PVP01_0728900	PvP01_07_v1:1,215,432..1,220,636(+)	merozoite surface protein 1
PvP01_07_v1	1216403	31.7317	0.0625	0.379432	0.0544218	0.0682361	1.7157	3.80572	PVP01_0728900	PvP01_07_v1:1,215,432..1,220,636(+)	merozoite surface protein 1
PvP01_07_v1	1216404	31.7317	0.1875	0.379425	0.163265	0.0682603	1.71533	3.80444	PVP01_0728900	PvP01_07_v1:1,215,432..1,220,636(+)	merozoite surface protein 1
PvP01_07_v1	1216409	31.7318	0.375	0.379394	0.176871	0.0682376	1.71558	3.80531	PVP01_0728900	PvP01_07_v1:1,215,432..1,220,636(+)	merozoite surface protein 1
PvP01_07_v1	1216411	31.7318	0.0625	0.379402	0.0544218	0.068137	1.71708	3.8105	PVP01_0728900	PvP01_07_v1:1,215,432..1,220,636(+)	merozoite surface protein 1
PvP01_07_v1	1216412	31.7319	0.25	0.379393	0.278912	0.0701167	1.68841	3.71134	PVP01_0728900	PvP01_07_v1:1,215,432..1,220,636(+)	merozoite surface protein 1
PvP01_07_v1	1216413	31.7319	0.1875	0.379395	0.163265	0.0701803	1.68751	3.70823	PVP01_0728900	PvP01_07_v1:1,215,432..1,220,636(+)	merozoite surface protein 1
PvP01_07_v1	1216416	31.7319	0.0625	0.37941	0.14966	0.0700895	1.68884	3.71283	PVP01_0728900	PvP01_07_v1:1,215,432..1,220,636(+)	merozoite surface protein 1
PvP01_07_v1	1216419	31.732	0.25	0.379394	0.312925	0.0700785	1.68896	3.71324	PVP01_0728900	PvP01_07_v1:1,215,432..1,220,636(+)	merozoite surface protein 1
PvP01_07_v1	1216420	31.732	0.1875	0.379395	0.163265	0.0701343	1.68817	3.71051	PVP01_0728900	PvP01_07_v1:1,215,432..1,220,636(+)	merozoite surface protein 1
PvP01_07_v1	1216423	31.7321	0.25	0.379399	0.306122	0.0701404	1.68809	3.71023	PVP01_0728900	PvP01_07_v1:1,215,432..1,220,636(+)	merozoite surface protein 1
PvP01_07_v1	1216431	31.7322	0.375	0.379386	0.176871	0.0746489	1.62576	3.49466	PVP01_0728900	PvP01_07_v1:1,215,432..1,220,636(+)	merozoite surface protein 1
PvP01_07_v1	1216432	31.7322	0.3125	0.379394	0.394558	0.0744211	1.62884	3.50531	PVP01_0728900	PvP01_07_v1:1,215,432..1,220,636(+)	merozoite surface protein 1
PvP01_07_v1	1216433	31.7323	0.3125	0.379394	0.394558	0.0744211	1.62884	3.50531	PVP01_0728900	PvP01_07_v1:1,215,432..1,220,636(+)	merozoite surface protein 1
PvP01_07_v1	1216440	31.7324	0.125	0.379328	0.44898	0.0743773	1.62925	3.50673	PVP01_0728900	PvP01_07_v1:1,215,432..1,220,636(+)	merozoite surface protein 1
PvP01_07_v1	1216441	31.7324	0.0625	0.379318	0.190476	0.0745031	1.62753	3.50078	PVP01_0728900	PvP01_07_v1:1,215,432..1,220,636(+)	merozoite surface protein 1
PvP01_07_v1	1216444	31.7325	0.125	0.379328	0.442177	0.0778943	1.58305	3.34695	PVP01_0728900	PvP01_07_v1:1,215,432..1,220,636(+)	merozoite surface protein 1
PvP01_07_v1	1216452	31.7326	0.1875	0.379288	0.163265	0.0778959	1.58292	3.3465	PVP01_0728900	PvP01_07_v1:1,215,432..1,220,636(+)	merozoite surface protein 1
PvP01_07_v1	1216453	31.7326	0.125	0.379301	0.442177	0.0782801	1.57804	3.32962	PVP01_0728900	PvP01_07_v1:1,215,432..1,220,636(+)	merozoite surface protein 1
PvP01_07_v1	1217370	32.6581	0	0.61997	0.285714	0.14451	1.45632	2.90864	PVP01_0728900	PvP01_07_v1:1,215,432..1,220,636(+)	merozoite surface protein 1
PvP01_07_v1	1217942	32.6824	0.25	0.375663	0.258503	0.0863352	1.47046	2.95755	PVP01_0728900	PvP01_07_v1:1,215,432..1,220,636(+)	merozoite surface protein 1
PvP01_07_v1	1217945	32.6824	0.0625	0.298917	0.142857	0.0507585	1.77309	4.00421	PVP01_0728900	PvP01_07_v1:1,215,432..1,220,636(+)	merozoite surface protein 1
PvP01_07_v1	1217958	32.6825	0.3125	0.299006	0.312925	0.047586	1.83793	4.22846	PVP01_0728900	PvP01_07_v1:1,215,432..1,220,636(+)	merozoite surface protein 1
PvP01_07_v1	1217960	32.6826	0.3125	0.299006	0.312925	0.047586	1.83793	4.22846	PVP01_0728900	PvP01_07_v1:1,215,432..1,220,636(+)	merozoite surface protein 1
PvP01_07_v1	1217964	32.6826	0.3125	0.299006	0.312925	0.047586	1.83793	4.22846	PVP01_0728900	PvP01_07_v1:1,215,432..1,220,636(+)	merozoite surface protein 1
PvP01_07_v1	1217966	32.6826	0.3125	0.299006	0.312925	0.047586	1.83793	4.22846	PVP01_0728900	PvP01_07_v1:1,215,432..1,220,636(+)	merozoite surface protein 1
PvP01_07_v1	1217973	32.6827	0.3125	0.299006	0.312925	0.047586	1.83793	4.22846	PVP01_0728900	PvP01_07_v1:1,215,432..1,220,636(+)	merozoite surface protein 1
PvP01_07_v1	1217975	32.6827	0.3125	0.299006	0.312925	0.047586	1.83793	4.22846	PVP01_0728900	PvP01_07_v1:1,215,432..1,220,636(+)	merozoite surface protein 1
PvP01_07_v1	1217976	32.6827	0.3125	0.299006	0.312925	0.047586	1.83793	4.22846	PVP01_0728900	PvP01_07_v1:1,215,432..1,220,636(+)	merozoite surface protein 1
PvP01_07_v1	1217982	32.6828	0.3125	0.299006	0.312925	0.047586	1.83793	4.22846	PVP01_0728900	PvP01_07_v1:1,215,432..1,220,636(+)	merozoite surface protein 1
PvP01_07_v1	1218000	32.683	0.3125	0.300322	0.319728	0.0467784	1.85943	4.30282	PVP01_0728900	PvP01_07_v1:1,215,432..1,220,636(+)	merozoite surface protein 1
PvP01_07_v1	1218004	32.683	0.3125	0.300322	0.319728	0.0467784	1.85943	4.30282	PVP01_0728900	PvP01_07_v1:1,215,432..1,220,636(+)	merozoite surface protein 1
PvP01_07_v1	1218015	32.6831	0.375	0.300274	0.190476	0.0468781	1.85714	4.2949	PVP01_0728900	PvP01_07_v1:1,215,432..1,220,636(+)	merozoite surface protein 1
PvP01_07_v1	1218019	32.6832	0.125	0.064018	0.47619	0.0124834	1.63476	3.52579	PVP01_0728900	PvP01_07_v1:1,215,432..1,220,636(+)	merozoite surface protein 1
PvP01_07_v1	1218020	32.6832	0.375	0.0640677	0.190476	0.0129693	1.59735	3.3964	PVP01_0728900	PvP01_07_v1:1,215,432..1,220,636(+)	merozoite surface protein 1
PvP01_07_v1	1218053	32.6837	0.375	0.0640677	0.176871	0.0129141	1.60162	3.41117	PVP01_0728900	PvP01_07_v1:1,215,432..1,220,636(+)	merozoite surface protein 1
PvP01_07_v1	1218092	32.6842	0.0625	0.0642075	0.353741	0.0116566	1.70624	3.77301	PVP01_0728900	PvP01_07_v1:1,215,432..1,220,636(+)	merozoite surface protein 1
PvP01_07_v1	1218100	32.6843	0.25	0.0270969	0.319728	0.00557456	1.58121	3.34058	PVP01_0728900	PvP01_07_v1:1,215,432..1,220,636(+)	merozoite surface protein 1
PvP01_07_v1	1218104	32.6847	0.0625	0.0271795	0.353741	0.00564757	1.57124	3.3061	PVP01_0728900	PvP01_07_v1:1,215,432..1,220,636(+)	merozoite surface protein 1
PvP01_07_v1	1218107	32.6848	0.375	0.0270327	0.102041	0.00558293	1.57733	3.32716	PVP01_0728900	PvP01_07_v1:1,215,432..1,220,636(+)	merozoite surface protein 1
PvP01_07_v1	1218113	32.685	0.3125	0.0270476	0.455782	0.00556744	1.58066	3.33868	PVP01_0728900	PvP01_07_v1:1,215,432..1,220,636(+)	merozoite surface protein 1
PvP01_07_v1	1218126	32.6853	0.125	0.0303681	0.435374	0.00578346	1.65839	3.60751	PVP01_0728900	PvP01_07_v1:1,215,432..1,220,636(+)	merozoite surface protein 1
PvP01_07_v1	1372488	36.6101	0	0.0767191	0.482993	0.0155336	1.59714	3.39568	PVP01_0733400	PvP01_07_v1:1,372,584..1,374,229(+)	UBX domain-containing protein, putative
PvP01_07_v1	1373652	36.6245	0	0.0887725	0.190476	0.0204115	1.46998	2.95589	PVP01_0733400	PvP01_07_v1:1,372,584..1,374,229(+)	UBX domain-containing protein, putative
PvP01_07_v1	1373687	36.6253	0	0.125741	0.408163	0.0220086	1.74279	3.89942	PVP01_0733400	PvP01_07_v1:1,372,584..1,374,229(+)	UBX domain-containing protein, putative
PvP01_07_v1	1374023	36.6333	0	0.117059	0.414966	0.0251983	1.5359	3.18388	PVP01_0733400	PvP01_07_v1:1,372,584..1,374,229(+)	UBX domain-containing protein, putative
PvP01_07_v1	1380849	36.8574	0.125	0.106802	0.414966	0.0223004	1.56638	3.28929	PVP01_0733600	PvP01_07_v1:1,379,162..1,380,987(-)	conserved Plasmodium protein, unknown function
PvP01_07_v1	1380891	36.8583	0	0.105808	0.047619	0.0232585	1.51496	3.11145	PVP01_0733600	PvP01_07_v1:1,379,162..1,380,987(-)	conserved Plasmodium protein, unknown function
PvP01_07_v1	1380893	36.8584	0	0.104391	0.0204082	0.0232794	1.50058	3.06172	PVP01_0733600	PvP01_07_v1:1,379,162..1,380,987(-)	conserved Plasmodium protein, unknown function
PvP01_07_v1	1381321	36.8651	0	0.0625009	0.115646	0.0145445	1.45797	2.91435	PVP01_0733600	PvP01_07_v1:1,379,162..1,380,987(-)	conserved Plasmodium protein, unknown function
PvP01_07_v1	1385494	36.9186	0.5	0.0542635	0	0.06123	-0.120785	-2.54586	PVP01_0733900	PvP01_07_v1:1,383,992..1,387,012(-)	vacuolar protein sorting-associated protein 33, putative
PvP01_07_v1	1393978	37.1103	0.5	0.0898337	0	0.103801	-0.144517	-2.62794	PVP01_0734100	PvP01_07_v1:1,394,353..1,397,046(+)	gametocyte development protein 1, putative
PvP01_07_v1	1415355	37.5341	0.0625	0.0575521	0.319728	0.0118731	1.57841	3.3309	PVP01_0734300	PvP01_07_v1:1,415,686..1,419,343(+)	conserved Plasmodium protein, unknown function
PvP01_07_v1	1415391	37.5356	0.125	0.0516378	0.401361	0.0102974	1.61237	3.44835	PVP01_0734300	PvP01_07_v1:1,415,686..1,419,343(+)	conserved Plasmodium protein, unknown function
PvP01_07_v1	1455326	38.1995	0.25	0.028442	0.496599	0.00617917	1.52668	3.15199	PVP01_0735100	PvP01_07_v1:1,455,575..1,456,810(-)	Plasmodium exported protein, unknown function
PvP01_07_v1	1455342	38.1997	0	0.0292816	0.0204082	0.0067383	1.46915	2.95302	PVP01_0735100	PvP01_07_v1:1,455,575..1,456,810(-)	Plasmodium exported protein, unknown function
PvP01_08_v1	318806	9.38554	0.0625	0.0551606	0.0272109	0.0640463	-0.149358	-2.64468	PVP01_0807400	PvP01_08_v1:310,385..314,578(-)	AP2 domain transcription factor AP2-I, putative
PvP01_08_v1	318807	9.38556	0.125	0.0505517	0.0136054	0.0668751	-0.27983	-3.09593	PVP01_0807400	PvP01_08_v1:310,385..314,578(-)	AP2 domain transcription factor AP2-I, putative
PvP01_08_v1	318813	9.38571	0.125	0.0572033	0.00680272	0.0685717	-0.181268	-2.75505	PVP01_0807400	PvP01_08_v1:310,385..314,578(-)	AP2 domain transcription factor AP2-I, putative
PvP01_08_v1	320862	9.42809	0.5	0.0522245	0	0.0743304	-0.352968	-3.34888	PVP01_0807500	PvP01_08_v1:323,188..325,911(-)	conserved Plasmodium protein, unknown function
PvP01_08_v1	320939	9.42905	0.5	0.0522245	0.00680272	0.0737909	-0.345684	-3.32369	PVP01_0807500	PvP01_08_v1:323,188..325,911(-)	conserved Plasmodium protein, unknown function
PvP01_08_v1	330581	9.61009	0.5	0.0660096	0	0.0876943	-0.284057	-3.11055	PVP01_0807600	PvP01_08_v1:328,257..329,894(+)	eukaryotic translation initiation factor 3 subunit D, putative
PvP01_08_v1	349534	9.94019	0.5	0.0668105	0	0.0755454	-0.122874	-2.55309	PVP01_0807800	PvP01_08_v1:345,529..356,340(+)	zinc finger protein, putative
PvP01_08_v1	357564	10.0599	0.0625	0.0747045	0.00680272	0.0843591	-0.121541	-2.54848	PVP01_0807900	PvP01_08_v1:357,474..358,697(-)	endonuclease, putative
PvP01_08_v1	357609	10.0603	0.1875	0.0644311	0.0272109	0.0819827	-0.240912	-2.96133	PVP01_0807900	PvP01_08_v1:357,474..358,697(-)	endonuclease, putative
PvP01_08_v1	357696	10.0612	0.4375	0.0663414	0.0136054	0.0851141	-0.249178	-2.98992	PVP01_0807900	PvP01_08_v1:357,474..358,697(-)	endonuclease, putative
PvP01_08_v1	360542	10.1185	0.5	0.0623678	0.00680272	0.0926967	-0.396284	-3.49869	PVP01_0808000	PvP01_08_v1:359,977..361,428(+)	AP-5 complex subunit sigma-1, putative
PvP01_08_v1	360554	10.1188	0	0.0697824	0.0136054	0.0921947	-0.27852	-3.0914	PVP01_0808000	PvP01_08_v1:359,977..361,428(+)	AP-5 complex subunit sigma-1, putative
PvP01_08_v1	360925	10.1236	0.3125	0.0632071	0.0408163	0.0871734	-0.321482	-3.23999	PVP01_0808000	PvP01_08_v1:359,977..361,428(+)	AP-5 complex subunit sigma-1, putative
PvP01_08_v1	361034	10.1271	0	0.0742381	0.0136054	0.0880751	-0.170912	-2.71923	PVP01_0808000	PvP01_08_v1:359,977..361,428(+)	AP-5 complex subunit sigma-1, putative
PvP01_08_v1	361045	10.1274	0.0625	0.072649	0	0.0890013	-0.203011	-2.83025	PVP01_0808000	PvP01_08_v1:359,977..361,428(+)	AP-5 complex subunit sigma-1, putative
PvP01_08_v1	423713	11.2224	0	0.104062	0.0544218	0.022824	1.51718	3.11913	PVP01_0809500	PvP01_08_v1:420,778..422,487(-)	metalloprotease, putative
PvP01_08_v1	423785	11.2242	0.0625	0.103574	0.197279	0.0212114	1.58575	3.35628	PVP01_0809600	PvP01_08_v1:425,001..426,209(+)	protein phosphatase PPM10, putative
PvP01_08_v1	424012	11.2267	0	0.112157	0.0272109	0.0247251	1.51208	3.10149	PVP01_0809600	PvP01_08_v1:425,001..426,209(+)	protein phosphatase PPM10, putative
PvP01_08_v1	424036	11.2269	0	0.112157	0.0136054	0.0257719	1.47061	2.95807	PVP01_0809600	PvP01_08_v1:425,001..426,209(+)	protein phosphatase PPM10, putative
PvP01_08_v1	424116	11.2275	0	0.112157	0.0204082	0.0255619	1.47879	2.98636	PVP01_0809600	PvP01_08_v1:425,001..426,209(+)	protein phosphatase PPM10, putative
PvP01_08_v1	424202	11.2283	0	0.112157	0.0204082	0.0259895	1.46221	2.92901	PVP01_0809600	PvP01_08_v1:425,001..426,209(+)	protein phosphatase PPM10, putative
PvP01_08_v1	424236	11.2286	0.1875	0.100971	0.401361	0.0197332	1.63253	3.51808	PVP01_0809600	PvP01_08_v1:425,001..426,209(+)	protein phosphatase PPM10, putative
PvP01_08_v1	452237	11.7598	0.125	0.0787225	0.0204082	0.0888743	-0.121294	-2.54762	PVP01_0810100	PvP01_08_v1:450,779..451,671(-)	ribosomal protein L43, mitochondrial, putative
PvP01_08_v1	461335	11.9207	0.5	0.0632704	0	0.0757144	-0.179551	-2.74911	PVP01_0810300	PvP01_08_v1:454,507..459,762(-)	DNA2/NAM7 helicase, putative
PvP01_08_v1	461339	11.9208	0.0625	0.0611861	0.0340136	0.0743292	-0.194585	-2.8011	PVP01_0810300	PvP01_08_v1:454,507..459,762(-)	DNA2/NAM7 helicase, putative
PvP01_08_v1	461370	11.9212	0.1875	0.0523357	0.0544218	0.0700387	-0.291369	-3.13584	PVP01_0810300	PvP01_08_v1:454,507..459,762(-)	DNA2/NAM7 helicase, putative
PvP01_08_v1	461636	11.9245	0	0.0532256	0.0272109	0.0691944	-0.262381	-3.03558	PVP01_0810300	PvP01_08_v1:454,507..459,762(-)	DNA2/NAM7 helicase, putative
PvP01_08_v1	461656	11.9248	0.5	0.0516154	0.0272109	0.0678404	-0.273338	-3.07348	PVP01_0810300	PvP01_08_v1:454,507..459,762(-)	DNA2/NAM7 helicase, putative
PvP01_08_v1	462143	11.9306	0.125	0.0589973	0	0.0683742	-0.147505	-2.63828	PVP01_0810400	PvP01_08_v1:464,187..464,965(+)	succinate dehydrogenase subunit 4, putative
PvP01_08_v1	463620	11.9496	0.5	0.0488673	0.0272109	0.0591936	-0.191704	-2.79114	PVP01_0810400	PvP01_08_v1:464,187..464,965(+)	succinate dehydrogenase subunit 4, putative
PvP01_08_v1	466337	11.987	0.125	0.0537971	0	0.0675526	-0.227687	-2.91559	PVP01_0810500	PvP01_08_v1:465,010..467,095(-)	MORN repeat protein, putative
PvP01_08_v1	905787	20.0446	0.5	0.0841183	0.00680272	0.104871	-0.220504	-2.89075	PVP01_0820500	PvP01_08_v1:896,677..905,020(-)	ABC transporter I family member 1, putative
PvP01_08_v1	905937	20.0476	0	0.0882918	0.0272109	0.10087	-0.133183	-2.58874	PVP01_0820500	PvP01_08_v1:896,677..905,020(-)	ABC transporter I family member 1, putative
PvP01_08_v1	906260	20.0543	0.5	0.0841183	0	0.0974811	-0.147434	-2.63803	PVP01_0820600	PvP01_08_v1:907,081..907,974(-)	elongation factor 1-delta, putative
PvP01_08_v1	984204	21.4743	0	0.0912662	0.394558	0.0212411	1.45784	2.9139	PVP01_0822200	PvP01_08_v1:983,013..985,116(-)	conserved protein, unknown function
PvP01_08_v1	985297	21.4917	0	0.104749	0.231293	0.0243536	1.45889	2.91753	PVP01_0822200	PvP01_08_v1:983,013..985,116(-)	conserved protein, unknown function
PvP01_08_v1	1065770	22.9032	0.1875	0.0797132	0.258503	0.0173416	1.52532	3.14728	PVP01_0823900	PvP01_08_v1:1,064,335..1,070,545(+)	conserved Plasmodium protein, unknown function
PvP01_08_v1	1069747	22.9745	0.5	0.049327	0.00680272	0.0630262	-0.245079	-2.97574	PVP01_0823900	PvP01_08_v1:1,064,335..1,070,545(+)	conserved Plasmodium protein, unknown function
PvP01_08_v1	1085858	23.2997	0.375	0.0856568	0	0.102418	-0.178715	-2.74622	PVP01_0824500	PvP01_08_v1:1,083,983..1,088,741(-)	zinc finger protein, putative
PvP01_08_v1	1085861	23.2997	0.375	0.0856568	0	0.102418	-0.178715	-2.74622	PVP01_0824500	PvP01_08_v1:1,083,983..1,088,741(-)	zinc finger protein, putative
PvP01_08_v1	1085863	23.2997	0.375	0.0856568	0	0.102418	-0.178715	-2.74622	PVP01_0824500	PvP01_08_v1:1,083,983..1,088,741(-)	zinc finger protein, putative
PvP01_08_v1	1085904	23.3003	0.375	0.0856568	0	0.102418	-0.178715	-2.74622	PVP01_0824500	PvP01_08_v1:1,083,983..1,088,741(-)	zinc finger protein, putative
PvP01_08_v1	1200383	25.2674	0.5	0.0428136	0	0.0493468	-0.142018	-2.6193	PVP01_0827500	PvP01_08_v1:1,200,266..1,200,339(+)	tRNA Isoleucine
PvP01_08_v1	1203632	25.3023	0.4375	0.0263304	0.0272109	0.0313257	-0.173714	-2.72892	PVP01_0827700	PvP01_08_v1:1,201,783..1,203,408(-)	major facilitator superfamily-related transporter, putative
PvP01_08_v1	1449562	29.5822	0	0.0855443	0.44898	0.0152747	1.72284	3.83042	PVP01_0834400	PvP01_08_v1:1,447,730..1,450,402(-)	P-loop containing nucleoside triphosphate hydrolase, putative
PvP01_08_v1	1449653	29.5837	0.125	0.0754747	0.29932	0.0173776	1.46861	2.95115	PVP01_0834400	PvP01_08_v1:1,447,730..1,450,402(-)	P-loop containing nucleoside triphosphate hydrolase, putative
PvP01_09_v1	260307	45.8281	0.375	0.344197	0.387755	0.0746891	1.52788	3.15614	PVP01_0904100	PvP01_09_v1:260,813..260,896(-)	tRNA Leucine
PvP01_09_v1	260320	45.8282	0	0.340492	0.0272109	0.0737613	1.52956	3.16195	PVP01_0904100	PvP01_09_v1:260,813..260,896(-)	tRNA Leucine
PvP01_09_v1	260323	45.8283	0.0625	0.296519	0.217687	0.0671821	1.4847	3.0068	PVP01_0904100	PvP01_09_v1:260,813..260,896(-)	tRNA Leucine
PvP01_09_v1	260327	45.8283	0.0625	0.296519	0.217687	0.0671821	1.4847	3.0068	PVP01_0904100	PvP01_09_v1:260,813..260,896(-)	tRNA Leucine
PvP01_09_v1	260343	45.8285	0.0625	0.296519	0.217687	0.0671821	1.4847	3.0068	PVP01_0904100	PvP01_09_v1:260,813..260,896(-)	tRNA Leucine
PvP01_09_v1	260385	45.829	0.4375	0.296291	0	0.06734	1.48159	2.99604	PVP01_0904100	PvP01_09_v1:260,813..260,896(-)	tRNA Leucine
PvP01_09_v1	260397	45.8292	0.125	0.297701	0.319728	0.0631991	1.5498	3.23195	PVP01_0904100	PvP01_09_v1:260,813..260,896(-)	tRNA Leucine
PvP01_09_v1	260424	45.8296	0.125	0.297701	0.285714	0.0633244	1.54782	3.2251	PVP01_0904100	PvP01_09_v1:260,813..260,896(-)	tRNA Leucine
PvP01_09_v1	260428	45.8296	0.125	0.297701	0.285714	0.0633244	1.54782	3.2251	PVP01_0904100	PvP01_09_v1:260,813..260,896(-)	tRNA Leucine
PvP01_09_v1	260429	45.8296	0.125	0.297701	0.285714	0.0633244	1.54782	3.2251	PVP01_0904100	PvP01_09_v1:260,813..260,896(-)	tRNA Leucine
PvP01_09_v1	260447	45.8298	0.125	0.297701	0.285714	0.0633244	1.54782	3.2251	PVP01_0904100	PvP01_09_v1:260,813..260,896(-)	tRNA Leucine
PvP01_09_v1	260492	45.8301	0.125	0.302581	0.278912	0.0641108	1.55174	3.23866	PVP01_0904100	PvP01_09_v1:260,813..260,896(-)	tRNA Leucine
PvP01_09_v1	260548	45.8305	0.0625	0.305165	0.0748299	0.0672965	1.51174	3.10032	PVP01_0904100	PvP01_09_v1:260,813..260,896(-)	tRNA Leucine
PvP01_09_v1	260586	45.8311	0.125	0.24096	0.115646	0.053794	1.49947	3.05788	PVP01_0904100	PvP01_09_v1:260,813..260,896(-)	tRNA Leucine
PvP01_09_v1	260587	45.8311	0.0625	0.244548	0.0816327	0.0559462	1.47502	2.97332	PVP01_0904100	PvP01_09_v1:260,813..260,896(-)	tRNA Leucine
PvP01_09_v1	260593	45.8312	0.0625	0.244548	0.0816327	0.0559462	1.47502	2.97332	PVP01_0904100	PvP01_09_v1:260,813..260,896(-)	tRNA Leucine
PvP01_09_v1	260655	45.8325	0.0625	0.245311	0.0272109	0.0569838	1.45976	2.92054	PVP01_0904100	PvP01_09_v1:260,813..260,896(-)	tRNA Leucine
PvP01_09_v1	260678	45.8331	0.0625	0.245311	0.0272109	0.0569838	1.45976	2.92054	PVP01_0904100	PvP01_09_v1:260,813..260,896(-)	tRNA Leucine
PvP01_09_v1	260684	45.8334	0.0625	0.245311	0.0272109	0.0569838	1.45976	2.92054	PVP01_0904100	PvP01_09_v1:260,813..260,896(-)	tRNA Leucine
PvP01_09_v1	260720	45.8337	0	0.245336	0	0.0571459	1.45702	2.91106	PVP01_0904100	PvP01_09_v1:260,813..260,896(-)	tRNA Leucine
PvP01_09_v1	260727	45.8338	0.0625	0.226624	0.0952381	0.0505371	1.50058	3.06172	PVP01_0904100	PvP01_09_v1:260,813..260,896(-)	tRNA Leucine
PvP01_09_v1	264671	45.8875	0.125	0.0266007	0.401361	0.00558973	1.56001	3.26726	PVP01_0904200	PvP01_09_v1:262,680..266,450(+)	FeS cluster assembly protein SufD, putative
PvP01_09_v1	264684	45.8876	0.0625	0.0249822	0.278912	0.00540711	1.53045	3.16503	PVP01_0904200	PvP01_09_v1:262,680..266,450(+)	FeS cluster assembly protein SufD, putative
PvP01_09_v1	264698	45.8878	0.0625	0.0249822	0.285714	0.00540458	1.53092	3.16665	PVP01_0904200	PvP01_09_v1:262,680..266,450(+)	FeS cluster assembly protein SufD, putative
PvP01_09_v1	264726	45.888	0.0625	0.0249822	0.278912	0.00539484	1.53272	3.17288	PVP01_0904200	PvP01_09_v1:262,680..266,450(+)	FeS cluster assembly protein SufD, putative
PvP01_09_v1	264786	45.8884	0.125	0.0219685	0.312925	0.00461442	1.56042	3.26868	PVP01_0904200	PvP01_09_v1:262,680..266,450(+)	FeS cluster assembly protein SufD, putative
PvP01_09_v1	264790	45.8884	0	0.0220402	0.0204082	0.00477198	1.53011	3.16385	PVP01_0904200	PvP01_09_v1:262,680..266,450(+)	FeS cluster assembly protein SufD, putative
PvP01_09_v1	264804	45.8885	0.0625	0.0220257	0.285714	0.00470042	1.54456	3.21383	PVP01_0904200	PvP01_09_v1:262,680..266,450(+)	FeS cluster assembly protein SufD, putative
PvP01_09_v1	264805	45.8885	0.0625	0.0220257	0.285714	0.00470042	1.54456	3.21383	PVP01_0904200	PvP01_09_v1:262,680..266,450(+)	FeS cluster assembly protein SufD, putative
PvP01_09_v1	264812	45.8886	0.0625	0.0220257	0.278912	0.00470452	1.54369	3.21082	PVP01_0904200	PvP01_09_v1:262,680..266,450(+)	FeS cluster assembly protein SufD, putative
PvP01_09_v1	399221	47.926	0.375	0.0396373	0	0.0573117	-0.368735	-3.40341	PVP01_0907500	PvP01_09_v1:398,603..401,866(-)	DNA replication ATP-dependent helicase/nuclease DNA2, putative
PvP01_09_v1	399384	47.9291	0.0625	0.0474951	0.0340136	0.0542784	-0.1335	-2.58984	PVP01_0907500	PvP01_09_v1:398,603..401,866(-)	DNA replication ATP-dependent helicase/nuclease DNA2, putative
PvP01_09_v1	399800	47.9356	0.4375	0.0423348	0	0.0531086	-0.226731	-2.91228	PVP01_0907500	PvP01_09_v1:398,603..401,866(-)	DNA replication ATP-dependent helicase/nuclease DNA2, putative
PvP01_09_v1	409453	48.0578	0.4375	0.0598596	0	0.0730062	-0.198543	-2.81479	PVP01_0907700	PvP01_09_v1:408,798..409,436(+)	conserved Plasmodium protein, unknown function
PvP01_09_v1	756417	53.2961	0.125	0.0524447	0.190476	0.0093717	1.72206	3.82772	PVP01_0916800	PvP01_09_v1:754,789..756,412(-)	pyridoxine biosynthesis protein PDX2, putative
PvP01_09_v1	756444	53.2969	0	0.0613312	0.0408163	0.0119471	1.6358	3.52939	PVP01_0916800	PvP01_09_v1:754,789..756,412(-)	pyridoxine biosynthesis protein PDX2, putative
PvP01_09_v1	756446	53.2969	0.1875	0.0589139	0.272109	0.010831	1.69367	3.72953	PVP01_0916800	PvP01_09_v1:754,789..756,412(-)	pyridoxine biosynthesis protein PDX2, putative
PvP01_09_v1	756473	53.2972	0	0.0760423	0.0544218	0.0162644	1.54231	3.20605	PVP01_0916800	PvP01_09_v1:754,789..756,412(-)	pyridoxine biosynthesis protein PDX2, putative
PvP01_09_v1	1104757	58.1651	0	0.035559	0.421769	0.00634794	1.72306	3.83118	PVP01_0924700	PvP01_09_v1:1,100,164..1,104,657(-)	BEACH domain-containing protein, putative
PvP01_09_v1	1104798	58.1654	0	0.0421954	0.0204082	0.00858649	1.59212	3.37832	PVP01_0924700	PvP01_09_v1:1,100,164..1,104,657(-)	BEACH domain-containing protein, putative
PvP01_09_v1	1104799	58.1654	0.3125	0.0407416	0.142857	0.00804657	1.622	3.48166	PVP01_0924700	PvP01_09_v1:1,100,164..1,104,657(-)	BEACH domain-containing protein, putative
PvP01_09_v1	1104830	58.1655	0	0.0441486	0.278912	0.00953209	1.5329	3.1735	PVP01_0924700	PvP01_09_v1:1,100,164..1,104,657(-)	BEACH domain-containing protein, putative
PvP01_09_v1	1236008	60.1729	0.0625	0.0381366	0.278912	0.00821252	1.53552	3.18256	PVP01_0928200	PvP01_09_v1:1,231,897..1,235,400(+)	protein disulfide-isomerase, putative
PvP01_09_v1	1236009	60.1729	0.0625	0.0381366	0.278912	0.00821252	1.53552	3.18256	PVP01_0928200	PvP01_09_v1:1,231,897..1,235,400(+)	protein disulfide-isomerase, putative
PvP01_09_v1	1245315	60.2903	0	0.0637307	0.367347	0.0122094	1.65246	3.58701	PVP01_0928500	PvP01_09_v1:1,242,681..1,247,177(-)	TFIIS central domain-containing protein, putative
PvP01_09_v1	1420468	62.9542	0	0.0697008	0.462585	0.0143119	1.58312	3.34719	PVP01_0933200	PvP01_09_v1:1,420,537..1,424,226(-)	conserved Plasmodium protein, unknown function
PvP01_09_v1	1423822	62.9897	0.375	0.0441061	0	0.0503435	-0.13227	-2.58558	PVP01_0933200	PvP01_09_v1:1,420,537..1,424,226(-)	conserved Plasmodium protein, unknown function
PvP01_09_v1	1447907	63.3339	0	0.0524991	0.108844	0.0121176	1.46614	2.94261	PVP01_0934000	PvP01_09_v1:1,446,999..1,451,381(-)	conserved Plasmodium protein, unknown function
PvP01_09_v1	1447946	63.3346	0	0.0449289	0.176871	0.0102542	1.4774	2.98155	PVP01_0934000	PvP01_09_v1:1,446,999..1,451,381(-)	conserved Plasmodium protein, unknown function
PvP01_09_v1	1450428	63.3625	0.5	0.0350218	0	0.047516	-0.305095	-3.18331	PVP01_0934000	PvP01_09_v1:1,446,999..1,451,381(-)	conserved Plasmodium protein, unknown function
PvP01_09_v1	1450514	63.3639	0.0625	0.0397977	0.0204082	0.0468001	-0.162076	-2.68867	PVP01_0934000	PvP01_09_v1:1,446,999..1,451,381(-)	conserved Plasmodium protein, unknown function
PvP01_09_v1	1450978	63.3684	0	0.0419765	0.0204082	0.047706	-0.127946	-2.57063	PVP01_0934000	PvP01_09_v1:1,446,999..1,451,381(-)	conserved Plasmodium protein, unknown function
PvP01_09_v1	1451021	63.369	0	0.0419765	0.0136054	0.0485055	-0.144568	-2.62812	PVP01_0934000	PvP01_09_v1:1,446,999..1,451,381(-)	conserved Plasmodium protein, unknown function
PvP01_09_v1	1451580	63.3829	0.5	0.0355348	0	0.0492162	-0.32571	-3.25461	PVP01_0934000	PvP01_09_v1:1,446,999..1,451,381(-)	conserved Plasmodium protein, unknown function
PvP01_09_v1	1460440	63.5125	0.125	0.0176766	0.0748299	0.0223062	-0.232625	-2.93267	PVP01_0934200	PvP01_09_v1:1,459,296..1,460,984(+)	apical membrane antigen 1
PvP01_09_v1	1460441	63.5125	0.125	0.0176766	0.0748299	0.0223062	-0.232625	-2.93267	PVP01_0934200	PvP01_09_v1:1,459,296..1,460,984(+)	apical membrane antigen 1
PvP01_09_v1	1460447	63.5126	0	0.0207159	0.0408163	0.0237877	-0.138269	-2.60633	PVP01_0934200	PvP01_09_v1:1,459,296..1,460,984(+)	apical membrane antigen 1
PvP01_09_v1	1460450	63.5126	0	0.021899	0.0680272	0.0259335	-0.169095	-2.71295	PVP01_0934200	PvP01_09_v1:1,459,296..1,460,984(+)	apical membrane antigen 1
PvP01_09_v1	1460494	63.5131	0.5	0.0211156	0.0816327	0.0274229	-0.261367	-3.03207	PVP01_0934200	PvP01_09_v1:1,459,296..1,460,984(+)	apical membrane antigen 1
PvP01_09_v1	1461600	63.5403	0.5	0.021776	0.0136054	0.0267031	-0.203972	-2.83357	PVP01_0934200	PvP01_09_v1:1,459,296..1,460,984(+)	apical membrane antigen 1
PvP01_09_v1	1479845	63.7768	0.375	0.0333802	0	0.0395079	-0.168536	-2.71101	PVP01_0934700	PvP01_09_v1:1,475,855..1,480,493(+)	conserved Plasmodium protein, unknown function
PvP01_09_v1	1479846	63.7768	0.375	0.0333802	0	0.0395079	-0.168536	-2.71101	PVP01_0934700	PvP01_09_v1:1,475,855..1,480,493(+)	conserved Plasmodium protein, unknown function
PvP01_09_v1	1563476	65.0294	0.5	0.0388008	0	0.0530103	-0.312045	-3.20735	PVP01_0936500	PvP01_09_v1:1,561,491..1,567,528(+)	condensin-2 complex subunit D3, putative
PvP01_09_v1	1563954	65.0394	0	0.0451081	0.0136054	0.0523345	-0.148594	-2.64204	PVP01_0936500	PvP01_09_v1:1,561,491..1,567,528(+)	condensin-2 complex subunit D3, putative
PvP01_09_v1	1564085	65.0407	0	0.0451081	0.0136054	0.0519772	-0.141742	-2.61834	PVP01_0936500	PvP01_09_v1:1,561,491..1,567,528(+)	condensin-2 complex subunit D3, putative
PvP01_09_v1	1564091	65.0407	0	0.0451081	0.0272109	0.0509855	-0.122478	-2.55172	PVP01_0936500	PvP01_09_v1:1,561,491..1,567,528(+)	condensin-2 complex subunit D3, putative
PvP01_09_v1	1564132	65.0411	0	0.0451081	0.0204082	0.0512261	-0.127187	-2.568	PVP01_0936500	PvP01_09_v1:1,561,491..1,567,528(+)	condensin-2 complex subunit D3, putative
PvP01_09_v1	1564347	65.0427	0.0625	0.0427885	0.0136054	0.0519576	-0.194158	-2.79963	PVP01_0936500	PvP01_09_v1:1,561,491..1,567,528(+)	condensin-2 complex subunit D3, putative
PvP01_09_v1	1564389	65.043	0	0.0434227	0.047619	0.0495818	-0.132643	-2.58687	PVP01_0936500	PvP01_09_v1:1,561,491..1,567,528(+)	condensin-2 complex subunit D3, putative
PvP01_09_v1	1564510	65.0438	0.375	0.0364832	0.156463	0.0449642	-0.209013	-2.851	PVP01_0936500	PvP01_09_v1:1,561,491..1,567,528(+)	condensin-2 complex subunit D3, putative
PvP01_09_v1	1613268	65.7043	0.5	0.0524886	0	0.0681293	-0.26081	-3.03015	PVP01_0937500	PvP01_09_v1:1,616,078..1,618,978(+)	conserved Plasmodium protein, unknown function
PvP01_09_v1	1613421	65.708	0	0.058763	0.00680272	0.0672863	-0.135444	-2.59656	PVP01_0937500	PvP01_09_v1:1,616,078..1,618,978(+)	conserved Plasmodium protein, unknown function
PvP01_09_v1	1679630	66.9258	0.5	0.0490411	0	0.0552695	-0.119561	-2.54163	PVP01_0939000	PvP01_09_v1:1,670,448..1,679,312(+)	conserved Plasmodium protein, unknown function
PvP01_09_v1	1686274	67.0252	0.5	0.0384744	0	0.0459406	-0.177357	-2.74152	PVP01_0939400	PvP01_09_v1:1,684,607..1,696,546(-)	guanylyl cyclase, putative
PvP01_09_v1	1686428	67.0272	0.3125	0.0387522	0.0136054	0.0456861	-0.164606	-2.69742	PVP01_0939400	PvP01_09_v1:1,684,607..1,696,546(-)	guanylyl cyclase, putative
PvP01_09_v1	1799419	68.6492	0.5	0.0513023	0.0952381	0.0589746	-0.139371	-2.61014	PVP01_0941000	PvP01_09_v1:1,797,383..1,798,540(+)	P-loop containing nucleoside triphosphate hydrolase, putative
PvP01_09_v1	1807263	68.7818	0.5	0.0367812	0	0.0420338	-0.133488	-2.5898	PVP01_0941200	PvP01_09_v1:1,802,551..1,808,175(+)	myosin K, putative
PvP01_09_v1	1807885	68.7937	0.5	0.0334241	0	0.0399308	-0.177871	-2.7433	PVP01_0941200	PvP01_09_v1:1,802,551..1,808,175(+)	myosin K, putative
PvP01_09_v1	1808216	68.797	0.1875	0.0302175	0.0952381	0.034561	-0.134304	-2.59262	PVP01_0941200	PvP01_09_v1:1,802,551..1,808,175(+)	myosin K, putative
PvP01_09_v1	1941859	70.543	0.5	0.04481	0	0.0580049	-0.258096	-3.02076	PVP01_0944000	PvP01_09_v1:1,942,114..1,943,115(-)	DNA-directed RNA polymerases I and III subunit RPAC1, putative
PvP01_09_v1	1942026	70.5446	0.25	0.0483221	0.00680272	0.0573135	-0.170647	-2.71831	PVP01_0944000	PvP01_09_v1:1,942,114..1,943,115(-)	DNA-directed RNA polymerases I and III subunit RPAC1, putative
PvP01_09_v1	1942310	70.5472	0.1875	0.0493873	0.0136054	0.0567189	-0.138415	-2.60684	PVP01_0944000	PvP01_09_v1:1,942,114..1,943,115(-)	DNA-directed RNA polymerases I and III subunit RPAC1, putative
PvP01_10_v1	388652	14.1333	0.0625	0.0572848	0.394558	0.0126592	1.50965	3.09309	PVP01_1008700	PvP01_10_v1:385,600..387,624(-)	acyl-CoA synthetase, putative
PvP01_10_v1	391811	14.1745	0.5	0.030916	0	0.0358964	-0.149362	-2.6447	PVP01_1008800	PvP01_10_v1:392,188..395,208(-)	zinc finger protein, putative
PvP01_10_v1	392248	14.1788	0.3125	0.0292932	0.0544218	0.0338939	-0.145878	-2.63265	PVP01_1008800	PvP01_10_v1:392,188..395,208(-)	zinc finger protein, putative
PvP01_10_v1	511873	16.2339	0	0.139936	0.394558	0.0316148	1.48756	3.01669	PVP01_1011500	PvP01_10_v1:506,935..534,326(-)	conserved Plasmodium protein, unknown function
PvP01_10_v1	515691	16.2977	0.375	0.0698055	0.136054	0.0808834	-0.147296	-2.63755	PVP01_1011500	PvP01_10_v1:506,935..534,326(-)	conserved Plasmodium protein, unknown function
PvP01_10_v1	526654	16.5976	0.5	0.0647382	0	0.086972	-0.295234	-3.1492	PVP01_1011500	PvP01_10_v1:506,935..534,326(-)	conserved Plasmodium protein, unknown function
PvP01_10_v1	527588	16.6315	0.3125	0.0671211	0.0340136	0.0871296	-0.260899	-3.03046	PVP01_1011500	PvP01_10_v1:506,935..534,326(-)	conserved Plasmodium protein, unknown function
PvP01_10_v1	527826	16.6349	0	0.0810184	0	0.0952177	-0.161489	-2.68664	PVP01_1011500	PvP01_10_v1:506,935..534,326(-)	conserved Plasmodium protein, unknown function
PvP01_10_v1	527827	16.6349	0	0.0810184	0.00680272	0.0946362	-0.155364	-2.66546	PVP01_1011500	PvP01_10_v1:506,935..534,326(-)	conserved Plasmodium protein, unknown function
PvP01_10_v1	528219	16.6393	0	0.0805777	0.0136054	0.0943137	-0.157404	-2.67251	PVP01_1011500	PvP01_10_v1:506,935..534,326(-)	conserved Plasmodium protein, unknown function
PvP01_10_v1	528447	16.6416	0.5	0.0701053	0	0.0960192	-0.31455	-3.21601	PVP01_1011500	PvP01_10_v1:506,935..534,326(-)	conserved Plasmodium protein, unknown function
PvP01_10_v1	694157	19.9543	0	0.0708961	0.0544218	0.0157892	1.50189	3.06625	PVP01_1015300	PvP01_10_v1:689,400..693,092(-)	WD repeat-containing protein 26, putative
PvP01_10_v1	694250	19.9547	0.0625	0.0701434	0.469388	0.0101797	1.93014	4.54738	PVP01_1015300	PvP01_10_v1:689,400..693,092(-)	WD repeat-containing protein 26, putative
PvP01_10_v1	694428	19.9557	0	0.0722664	0.0544218	0.0123321	1.76816	3.98716	PVP01_1015300	PvP01_10_v1:689,400..693,092(-)	WD repeat-containing protein 26, putative
PvP01_10_v1	694446	19.9559	0	0.0698819	0.047619	0.0125396	1.71791	3.81337	PVP01_1015300	PvP01_10_v1:689,400..693,092(-)	WD repeat-containing protein 26, putative
PvP01_10_v1	694637	19.957	0	0.0615468	0.0272109	0.0125715	1.58837	3.36535	PVP01_1015300	PvP01_10_v1:689,400..693,092(-)	WD repeat-containing protein 26, putative
PvP01_10_v1	694683	19.9572	0.0625	0.0539799	0.333333	0.0104566	1.64138	3.54868	PVP01_1015300	PvP01_10_v1:689,400..693,092(-)	WD repeat-containing protein 26, putative
PvP01_10_v1	772533	21.5112	0.5	0.0440826	0	0.0496164	-0.118257	-2.53712	PVP01_1017300	PvP01_10_v1:771,250..776,009(-)	ubiquitin carboxyl-terminal hydrolase 2, putative
PvP01_10_v1	782178	21.6635	0	0.0932795	0.0136054	0.108419	-0.150407	-2.64831	PVP01_1017400	PvP01_10_v1:779,143..783,261(+)	translation initiation factor IF-2
PvP01_10_v1	782202	21.6648	0.5	0.084396	0	0.108539	-0.251587	-2.99825	PVP01_1017400	PvP01_10_v1:779,143..783,261(+)	translation initiation factor IF-2
PvP01_10_v1	782271	21.6669	0	0.0914691	0.0952381	0.104661	-0.134723	-2.59407	PVP01_1017400	PvP01_10_v1:779,143..783,261(+)	translation initiation factor IF-2
PvP01_10_v1	782280	21.6672	0	0.0914691	0.0136054	0.115451	-0.232844	-2.93343	PVP01_1017400	PvP01_10_v1:779,143..783,261(+)	translation initiation factor IF-2
PvP01_10_v1	782343	21.6695	0.0625	0.0893846	0.0340136	0.118413	-0.281229	-3.10077	PVP01_1017400	PvP01_10_v1:779,143..783,261(+)	translation initiation factor IF-2
PvP01_10_v1	782583	21.6929	0.5	0.0850395	0.047619	0.117747	-0.325421	-3.25361	PVP01_1017400	PvP01_10_v1:779,143..783,261(+)	translation initiation factor IF-2
PvP01_10_v1	782782	21.6987	0	0.105428	0.0136054	0.123918	-0.161595	-2.68701	PVP01_1017400	PvP01_10_v1:779,143..783,261(+)	translation initiation factor IF-2
PvP01_10_v1	782880	21.7009	0	0.105844	0.0544218	0.122112	-0.142973	-2.6226	PVP01_1017400	PvP01_10_v1:779,143..783,261(+)	translation initiation factor IF-2
PvP01_10_v1	783335	21.7111	0.125	0.0998745	0.0204082	0.130728	-0.269203	-3.05918	PVP01_1017400	PvP01_10_v1:779,143..783,261(+)	translation initiation factor IF-2
PvP01_10_v1	783341	21.7113	0	0.107831	0.0340136	0.131453	-0.198085	-2.81321	PVP01_1017400	PvP01_10_v1:779,143..783,261(+)	translation initiation factor IF-2
PvP01_10_v1	783988	21.7266	0	0.107831	0.0204082	0.134863	-0.223696	-2.90179	PVP01_1017500	PvP01_10_v1:783,989..786,055(-)	major facilitator superfamily domain-containing protein, putative
PvP01_10_v1	784120	21.7293	0	0.107831	0.0136054	0.136908	-0.238751	-2.95386	PVP01_1017500	PvP01_10_v1:783,989..786,055(-)	major facilitator superfamily domain-containing protein, putative
PvP01_10_v1	784132	21.7296	0	0.107999	0.0204082	0.137469	-0.24128	-2.9626	PVP01_1017500	PvP01_10_v1:783,989..786,055(-)	major facilitator superfamily domain-containing protein, putative
PvP01_10_v1	784283	21.74	0.4375	0.0858006	0.0136054	0.138992	-0.48239	-3.79649	PVP01_1017500	PvP01_10_v1:783,989..786,055(-)	major facilitator superfamily domain-containing protein, putative
PvP01_10_v1	784412	21.749	0.0625	0.115989	0.0408163	0.133912	-0.143689	-2.62508	PVP01_1017500	PvP01_10_v1:783,989..786,055(-)	major facilitator superfamily domain-containing protein, putative
PvP01_10_v1	785017	21.7604	0.125	0.115071	0.00680272	0.132031	-0.137491	-2.60364	PVP01_1017500	PvP01_10_v1:783,989..786,055(-)	major facilitator superfamily domain-containing protein, putative
PvP01_10_v1	848114	23.0502	0.5	0.054138	0	0.0708606	-0.269177	-3.05909	PVP01_1019200	PvP01_10_v1:845,868..849,998(-)	MORN repeat protein, putative
PvP01_10_v1	848577	23.0557	0	0.0577844	0.00680272	0.0698827	-0.1901	-2.78559	PVP01_1019200	PvP01_10_v1:845,868..849,998(-)	MORN repeat protein, putative
PvP01_10_v1	862061	23.3371	0	0.100032	0.455782	0.0212228	1.55042	3.23409	PVP01_1019700	PvP01_10_v1:861,158..863,290(-)	conserved Plasmodium protein, unknown function
PvP01_10_v1	862202	23.3387	0	0.094772	0.482993	0.0205918	1.52658	3.15164	PVP01_1019700	PvP01_10_v1:861,158..863,290(-)	conserved Plasmodium protein, unknown function
PvP01_10_v1	874157	23.5429	0.0625	0.0336881	0.367347	0.0069064	1.58469	3.35262	PVP01_1020100	PvP01_10_v1:874,174..874,797(+)	ras-related protein Rab-1A, putative
PvP01_10_v1	874206	23.5437	0.125	0.0261726	0.496599	0.00506624	1.64211	3.55121	PVP01_1020100	PvP01_10_v1:874,174..874,797(+)	ras-related protein Rab-1A, putative
PvP01_10_v1	874215	23.5439	0	0.0339743	0.163265	0.00772894	1.48063	2.99272	PVP01_1020100	PvP01_10_v1:874,174..874,797(+)	ras-related protein Rab-1A, putative
PvP01_10_v1	875668	23.5774	0.0625	0.0923156	0.346939	0.0209802	1.48163	2.99618	PVP01_1020200	PvP01_10_v1:876,065..878,529(-)	secreted ookinete protein, putative
PvP01_10_v1	880630	23.7178	0.5625	0.101354	0.0204082	0.136575	-0.298249	-3.15963	PVP01_1020300	PvP01_10_v1:881,308..884,335(+)	deoxyribodipyrimidine photo-lyase, putative
PvP01_10_v1	880678	23.7186	0.375	0.0982129	0.0680272	0.128678	-0.270173	-3.06253	PVP01_1020300	PvP01_10_v1:881,308..884,335(+)	deoxyribodipyrimidine photo-lyase, putative
PvP01_10_v1	880838	23.7216	0	0.11313	0.0408163	0.131043	-0.146989	-2.63649	PVP01_1020300	PvP01_10_v1:881,308..884,335(+)	deoxyribodipyrimidine photo-lyase, putative
PvP01_10_v1	881039	23.7267	0.5	0.108513	0	0.13467	-0.215963	-2.87504	PVP01_1020300	PvP01_10_v1:881,308..884,335(+)	deoxyribodipyrimidine photo-lyase, putative
PvP01_10_v1	881129	23.729	0	0.109553	0.0408163	0.129618	-0.168179	-2.70978	PVP01_1020300	PvP01_10_v1:881,308..884,335(+)	deoxyribodipyrimidine photo-lyase, putative
PvP01_10_v1	881212	23.733	0.5	0.10791	0	0.13239	-0.204453	-2.83523	PVP01_1020300	PvP01_10_v1:881,308..884,335(+)	deoxyribodipyrimidine photo-lyase, putative
PvP01_10_v1	921563	24.557	0.5	0.105891	0	0.125238	-0.167805	-2.70848	PVP01_1021500	PvP01_10_v1:919,470..922,929(-)	conserved Plasmodium protein, unknown function
PvP01_10_v1	923765	24.5937	0.5	0.108005	0	0.124993	-0.146081	-2.63335	PVP01_1021600	PvP01_10_v1:923,791..924,450(-)	conserved Plasmodium protein, unknown function
PvP01_10_v1	1069164	27.3487	0.25	0.0625151	0	0.0827567	-0.280498	-3.09824	PVP01_1024600	PvP01_10_v1:1,068,818..1,077,339(+)	RNA polymerase I, putative
PvP01_10_v1	1069303	27.3524	0	0.0720253	0.0544218	0.0821631	-0.131688	-2.58357	PVP01_1024600	PvP01_10_v1:1,068,818..1,077,339(+)	RNA polymerase I, putative
PvP01_10_v1	1069516	27.3547	0	0.0720253	0.047619	0.090724	-0.230805	-2.92637	PVP01_1024600	PvP01_10_v1:1,068,818..1,077,339(+)	RNA polymerase I, putative
PvP01_10_v1	1069687	27.3592	0.375	0.0677979	0	0.0943681	-0.330673	-3.27177	PVP01_1024600	PvP01_10_v1:1,068,818..1,077,339(+)	RNA polymerase I, putative
PvP01_10_v1	1073857	27.4936	0	0.0577251	0.285714	0.0133406	1.46488	2.93825	PVP01_1024600	PvP01_10_v1:1,068,818..1,077,339(+)	RNA polymerase I, putative
PvP01_10_v1	1101985	28.0046	0.0625	0.0702854	0.00680272	0.0792043	-0.119467	-2.5413	PVP01_1025200	PvP01_10_v1:1,102,306..1,103,148(+)	single-stranded DNA-binding protein, putative
PvP01_10_v1	1103249	28.0307	0.5	0.0524231	0.00680272	0.0815163	-0.441456	-3.65492	PVP01_1025200	PvP01_10_v1:1,102,306..1,103,148(+)	single-stranded DNA-binding protein, putative
PvP01_10_v1	1103540	28.0336	0	0.0597567	0.0340136	0.0805199	-0.298223	-3.15954	PVP01_1025200	PvP01_10_v1:1,102,306..1,103,148(+)	single-stranded DNA-binding protein, putative
PvP01_10_v1	1103679	28.0357	0	0.0597567	0.0340136	0.0798613	-0.29001	-3.13114	PVP01_1025200	PvP01_10_v1:1,102,306..1,103,148(+)	single-stranded DNA-binding protein, putative
PvP01_10_v1	1103806	28.039	0	0.0597567	0.0272109	0.0806294	-0.299582	-3.16424	PVP01_1025200	PvP01_10_v1:1,102,306..1,103,148(+)	single-stranded DNA-binding protein, putative
PvP01_10_v1	1103827	28.0397	0	0.0597567	0.0408163	0.0804368	-0.297191	-3.15597	PVP01_1025300	PvP01_10_v1:1,104,501..1,108,898(-)	pre-mRNA-processing ATP-dependent RNA helicase PRP5, putative
PvP01_10_v1	1103964	28.042	0.0625	0.0558953	0.0204082	0.0828207	-0.393198	-3.48802	PVP01_1025300	PvP01_10_v1:1,104,501..1,108,898(-)	pre-mRNA-processing ATP-dependent RNA helicase PRP5, putative
PvP01_10_v1	1104102	28.0447	0.4375	0.0536264	0.0204082	0.0826807	-0.432944	-3.62548	PVP01_1025300	PvP01_10_v1:1,104,501..1,108,898(-)	pre-mRNA-processing ATP-dependent RNA helicase PRP5, putative
PvP01_10_v1	1104120	28.0452	0	0.0632352	0.0136054	0.0836408	-0.27967	-3.09538	PVP01_1025300	PvP01_10_v1:1,104,501..1,108,898(-)	pre-mRNA-processing ATP-dependent RNA helicase PRP5, putative
PvP01_10_v1	1104302	28.049	0.34375	0.0525984	0	0.0840232	-0.468407	-3.74813	PVP01_1025300	PvP01_10_v1:1,104,501..1,108,898(-)	pre-mRNA-processing ATP-dependent RNA helicase PRP5, putative
PvP01_10_v1	1106064	28.0843	0.1875	0.0667913	0.0136054	0.0762906	-0.132978	-2.58803	PVP01_1025300	PvP01_10_v1:1,104,501..1,108,898(-)	pre-mRNA-processing ATP-dependent RNA helicase PRP5, putative
PvP01_10_v1	1132653	28.6541	0.5	0.0648077	0.0612245	0.0850648	-0.271988	-3.06881	PVP01_1025900	PvP01_10_v1:1,129,117..1,133,754(-)	SET domain protein, putative
PvP01_10_v1	1132699	28.6553	0.5	0.0648077	0.0272109	0.0876295	-0.301693	-3.17154	PVP01_1025900	PvP01_10_v1:1,129,117..1,133,754(-)	SET domain protein, putative
PvP01_10_v1	1180546	29.5777	0	0.0686517	0.0136054	0.0854834	-0.219275	-2.8865	PVP01_1027300	PvP01_10_v1:1,178,035..1,180,233(-)	GTPase-activating protein, putative
PvP01_10_v1	1180612	29.5785	0.125	0.0667349	0.0136054	0.0876064	-0.272126	-3.06928	PVP01_1027300	PvP01_10_v1:1,178,035..1,180,233(-)	GTPase-activating protein, putative
PvP01_10_v1	1180645	29.5789	0	0.0721	0.0204082	0.0883396	-0.203135	-2.83068	PVP01_1027300	PvP01_10_v1:1,178,035..1,180,233(-)	GTPase-activating protein, putative
PvP01_10_v1	1181128	29.5986	0.5	0.0610196	0.0136054	0.0895186	-0.383251	-3.45362	PVP01_1027400	PvP01_10_v1:1,181,388..1,182,840(+)	histone deacetylase, putative
PvP01_10_v1	1183375	29.6553	0.5	0.0598332	0	0.087365	-0.378534	-3.4373	PVP01_1027500	PvP01_10_v1:1,183,190..1,194,840(-)	conserved Plasmodium protein, unknown function
PvP01_10_v1	1183739	29.6606	0	0.068656	0.0204082	0.0844223	-0.206722	-2.84308	PVP01_1027500	PvP01_10_v1:1,183,190..1,194,840(-)	conserved Plasmodium protein, unknown function
PvP01_10_v1	1208540	30.1359	0.5	0.0671118	0	0.0825345	-0.206856	-2.84354	PVP01_1028200	PvP01_10_v1:1,208,043..1,208,494(+)	small ubiquitin-related modifier, putative
PvP01_10_v1	1208880	30.1443	0	0.0697882	0.0408163	0.0798051	-0.134122	-2.59199	PVP01_1028200	PvP01_10_v1:1,208,043..1,208,494(+)	small ubiquitin-related modifier, putative
PvP01_10_v1	1208971	30.1463	0.5	0.0671118	0	0.0835946	-0.219619	-2.88769	PVP01_1028200	PvP01_10_v1:1,208,043..1,208,494(+)	small ubiquitin-related modifier, putative
PvP01_10_v1	1226144	30.4819	0.5	0.0715933	0	0.0941983	-0.2744	-3.07715	PVP01_1028700	PvP01_10_v1:1,224,465..1,226,132(-)	UDP-N-acetylglucosamine transporter, putative
PvP01_10_v1	1226203	30.4831	0.0625	0.0782228	0.0544218	0.0904032	-0.144718	-2.62864	PVP01_1028700	PvP01_10_v1:1,224,465..1,226,132(-)	UDP-N-acetylglucosamine transporter, putative
PvP01_10_v1	1226737	30.4933	0.125	0.0754854	0.0136054	0.0929307	-0.207915	-2.84721	PVP01_1028700	PvP01_10_v1:1,224,465..1,226,132(-)	UDP-N-acetylglucosamine transporter, putative
PvP01_10_v1	1226953	30.4972	0	0.0765452	0	0.0942487	-0.208056	-2.84769	PVP01_1028700	PvP01_10_v1:1,224,465..1,226,132(-)	UDP-N-acetylglucosamine transporter, putative
PvP01_10_v1	1226999	30.498	0	0.0765452	0.00680272	0.0936266	-0.201433	-2.82479	PVP01_1028700	PvP01_10_v1:1,224,465..1,226,132(-)	UDP-N-acetylglucosamine transporter, putative
PvP01_10_v1	1227136	30.5019	0.125	0.0754854	0.00680272	0.0940375	-0.219754	-2.88815	PVP01_1028700	PvP01_10_v1:1,224,465..1,226,132(-)	UDP-N-acetylglucosamine transporter, putative
PvP01_10_v1	1227459	30.5094	0	0.0803727	0.0340136	0.0927407	-0.143133	-2.62316	PVP01_1028800	PvP01_10_v1:1,228,590..1,230,410(-)	actin-like protein, putative
PvP01_10_v1	1227521	30.512	0.5	0.0690548	0	0.0947178	-0.316002	-3.22103	PVP01_1028800	PvP01_10_v1:1,228,590..1,230,410(-)	actin-like protein, putative
PvP01_10_v1	1237420	30.7177	0.5	0.0752617	0	0.0877631	-0.15367	-2.6596	PVP01_1028900	PvP01_10_v1:1,232,998..1,240,548(-)	trafficking protein particle complex subunit 8, putative
PvP01_10_v1	1239787	30.7882	0.4375	0.0870993	0	0.114273	-0.271538	-3.06725	PVP01_1028900	PvP01_10_v1:1,232,998..1,240,548(-)	trafficking protein particle complex subunit 8, putative
PvP01_10_v1	1329296	32.7455	0	0.442084	0.0272109	0.0740045	1.78738	4.05363	PVP01_1030800	PvP01_10_v1:1,326,606..1,327,961(-)	hypothetical protein
PvP01_10_v1	1329360	32.7467	0	0.442084	0.0136054	0.0740748	1.78643	4.05035	PVP01_1030800	PvP01_10_v1:1,326,606..1,327,961(-)	hypothetical protein
PvP01_10_v1	1329378	32.747	0.3125	0.436636	0.136054	0.0717011	1.80659	4.12007	PVP01_1030900	PvP01_10_v1:1,330,765..1,331,889(-)	merozoite surface protein 3
PvP01_10_v1	1329505	32.7494	0.125	0.523936	0.0612245	0.0904022	1.7571	3.94891	PVP01_1030900	PvP01_10_v1:1,330,765..1,331,889(-)	merozoite surface protein 3
PvP01_10_v1	1329554	32.7501	0.125	0.527325	0.333333	0.104406	1.61953	3.47311	PVP01_1030900	PvP01_10_v1:1,330,765..1,331,889(-)	merozoite surface protein 3
PvP01_11_v1	239503	3.31223	0.5	0.0608655	0	0.0725055	-0.174996	-2.73336	PVP01_1105700	PvP01_11_v1:228,094..241,201(+)	conserved Plasmodium protein, unknown function
PvP01_11_v1	246909	3.4239	0.5	0.0335863	0	0.0435809	-0.260501	-3.02908	PVP01_1106100	PvP01_11_v1:247,411..248,217(+)	ubiquitin-60S ribosomal protein L40, putative
PvP01_11_v1	247099	3.43039	0.125	0.0347782	0.0680272	0.0411266	-0.167663	-2.70799	PVP01_1106100	PvP01_11_v1:247,411..248,217(+)	ubiquitin-60S ribosomal protein L40, putative
PvP01_11_v1	247142	3.43078	0	0.0366208	0.00680272	0.0436868	-0.176429	-2.73831	PVP01_1106100	PvP01_11_v1:247,411..248,217(+)	ubiquitin-60S ribosomal protein L40, putative
PvP01_11_v1	247243	3.43167	0.4375	0.0343004	0	0.0440272	-0.249651	-2.99155	PVP01_1106100	PvP01_11_v1:247,411..248,217(+)	ubiquitin-60S ribosomal protein L40, putative
PvP01_11_v1	247244	3.43169	0.4375	0.0343004	0	0.0440272	-0.249651	-2.99155	PVP01_1106100	PvP01_11_v1:247,411..248,217(+)	ubiquitin-60S ribosomal protein L40, putative
PvP01_11_v1	371510	5.25785	0.0625	0.118717	0.326531	0.0269759	1.4818	2.99677	PVP01_1109300	PvP01_11_v1:367,043..371,278(-)	conserved Plasmodium protein, unknown function
PvP01_11_v1	376960	5.30899	0.5	0.0461576	0.0136054	0.0520525	-0.12019	-2.54381	PVP01_1109500	PvP01_11_v1:376,497..378,925(-)	exonuclease, putative
PvP01_11_v1	379086	5.33935	0.5	0.0490816	0	0.0576778	-0.161388	-2.68629	PVP01_1109500	PvP01_11_v1:376,497..378,925(-)	exonuclease, putative
PvP01_11_v1	782497	11.6042	0.0625	0.0875404	0.428571	0.0198528	1.48376	3.00355	PVP01_1118500	PvP01_11_v1:780,380..781,249(-)	tetratricopeptide repeat protein, putative
PvP01_11_v1	782498	11.6043	0.0625	0.0875404	0.428571	0.0198528	1.48376	3.00355	PVP01_1118500	PvP01_11_v1:780,380..781,249(-)	tetratricopeptide repeat protein, putative
PvP01_11_v1	911939	13.2165	0	0.0960414	0.0204082	0.0217138	1.48683	3.01416	PVP01_1121200	PvP01_11_v1:908,604..911,363(+)	choline/ethanolaminephosphotransferase, putative
PvP01_11_v1	912182	13.2178	0	0.0923145	0.421769	0.018771	1.59289	3.38098	PVP01_1121300	PvP01_11_v1:912,876..920,639(-)	eukaryotic translation initiation factor 2-alpha kinase, putative
PvP01_11_v1	1020300	14.8702	0	0.318098	0.0408163	0.057438	1.71165	3.79172	PVP01_1123200	PvP01_11_v1:1,021,169..1,023,457(+)	3-oxoacyl-[acyl-carrier-protein] synthase i/ii, putative
PvP01_11_v1	1020371	14.8719	0	0.319894	0.0408163	0.0576199	1.71412	3.80026	PVP01_1123200	PvP01_11_v1:1,021,169..1,023,457(+)	3-oxoacyl-[acyl-carrier-protein] synthase i/ii, putative
PvP01_11_v1	1020464	14.8736	0	0.319894	0.0272109	0.0582099	1.70394	3.76505	PVP01_1123200	PvP01_11_v1:1,021,169..1,023,457(+)	3-oxoacyl-[acyl-carrier-protein] synthase i/ii, putative
PvP01_11_v1	1020513	14.8748	0	0.319894	0.0136054	0.0585225	1.69858	3.74651	PVP01_1123200	PvP01_11_v1:1,021,169..1,023,457(+)	3-oxoacyl-[acyl-carrier-protein] synthase i/ii, putative
PvP01_11_v1	1020554	14.8763	0	0.319894	0.0272109	0.0571147	1.72293	3.83073	PVP01_1123200	PvP01_11_v1:1,021,169..1,023,457(+)	3-oxoacyl-[acyl-carrier-protein] synthase i/ii, putative
PvP01_11_v1	1020696	14.8787	0	0.319894	0.00680272	0.0574472	1.71712	3.81064	PVP01_1123200	PvP01_11_v1:1,021,169..1,023,457(+)	3-oxoacyl-[acyl-carrier-protein] synthase i/ii, putative
PvP01_11_v1	1020936	14.884	0	0.319894	0.0136054	0.0564449	1.73473	3.87154	PVP01_1123200	PvP01_11_v1:1,021,169..1,023,457(+)	3-oxoacyl-[acyl-carrier-protein] synthase i/ii, putative
PvP01_11_v1	1020969	14.8849	0	0.319894	0.0272109	0.055313	1.75498	3.94158	PVP01_1123200	PvP01_11_v1:1,021,169..1,023,457(+)	3-oxoacyl-[acyl-carrier-protein] synthase i/ii, putative
PvP01_11_v1	1021039	14.8865	0	0.318035	0.380952	0.0410022	2.04854	4.95687	PVP01_1123200	PvP01_11_v1:1,021,169..1,023,457(+)	3-oxoacyl-[acyl-carrier-protein] synthase i/ii, putative
PvP01_11_v1	1021091	14.8878	0	0.321873	0.0136054	0.0529584	1.80465	4.11336	PVP01_1123200	PvP01_11_v1:1,021,169..1,023,457(+)	3-oxoacyl-[acyl-carrier-protein] synthase i/ii, putative
PvP01_11_v1	1021180	14.8897	0	0.321873	0.0748299	0.0516636	1.8294	4.19896	PVP01_1123200	PvP01_11_v1:1,021,169..1,023,457(+)	3-oxoacyl-[acyl-carrier-protein] synthase i/ii, putative
PvP01_11_v1	1021365	14.8938	0	0.311271	0.333333	0.0464413	1.90248	4.45171	PVP01_1123200	PvP01_11_v1:1,021,169..1,023,457(+)	3-oxoacyl-[acyl-carrier-protein] synthase i/ii, putative
PvP01_11_v1	1021403	14.8946	0	0.311271	0.0272109	0.0600148	1.64607	3.5649	PVP01_1123200	PvP01_11_v1:1,021,169..1,023,457(+)	3-oxoacyl-[acyl-carrier-protein] synthase i/ii, putative
PvP01_11_v1	1021489	14.8968	0	0.309957	0.047619	0.0634183	1.58668	3.3595	PVP01_1123200	PvP01_11_v1:1,021,169..1,023,457(+)	3-oxoacyl-[acyl-carrier-protein] synthase i/ii, putative
PvP01_11_v1	1021533	14.8978	0	0.309957	0.047619	0.06696	1.53234	3.17156	PVP01_1123200	PvP01_11_v1:1,021,169..1,023,457(+)	3-oxoacyl-[acyl-carrier-protein] synthase i/ii, putative
PvP01_11_v1	1021607	14.9001	0	0.3069	0.0748299	0.0708523	1.46592	2.94185	PVP01_1123200	PvP01_11_v1:1,021,169..1,023,457(+)	3-oxoacyl-[acyl-carrier-protein] synthase i/ii, putative
PvP01_11_v1	1029355	15.1672	0	0.231308	0.0272109	0.0539632	1.45545	2.90563	PVP01_1123400	PvP01_11_v1:1,025,826..1,028,413(-)	putative oxidoreductase, short-chain dehydrogenase family, putative
PvP01_11_v1	1029421	15.1684	0	0.231308	0.0136054	0.0541888	1.45127	2.89118	PVP01_1123500	PvP01_11_v1:1,030,329..1,034,924(+)	conserved Plasmodium protein, unknown function
PvP01_11_v1	1029699	15.1732	0	0.23057	0.217687	0.0404155	1.74134	3.8944	PVP01_1123500	PvP01_11_v1:1,030,329..1,034,924(+)	conserved Plasmodium protein, unknown function
PvP01_11_v1	1029796	15.1744	0	0.230639	0.0136054	0.040735	1.73377	3.86822	PVP01_1123500	PvP01_11_v1:1,030,329..1,034,924(+)	conserved Plasmodium protein, unknown function
PvP01_11_v1	1029824	15.1748	0.25	0.0890697	0.414966	0.0206457	1.46191	2.92798	PVP01_1123500	PvP01_11_v1:1,030,329..1,034,924(+)	conserved Plasmodium protein, unknown function
PvP01_11_v1	1029904	15.1755	0	0.0991084	0.0272109	0.0232561	1.44964	2.88554	PVP01_1123500	PvP01_11_v1:1,030,329..1,034,924(+)	conserved Plasmodium protein, unknown function
PvP01_11_v1	1029973	15.1791	0.0625	0.0803289	0.421769	0.0136151	1.77495	4.01064	PVP01_1123500	PvP01_11_v1:1,030,329..1,034,924(+)	conserved Plasmodium protein, unknown function
PvP01_11_v1	1029975	15.1792	0	0.091497	0.0136054	0.0169324	1.68708	3.70674	PVP01_1123500	PvP01_11_v1:1,030,329..1,034,924(+)	conserved Plasmodium protein, unknown function
PvP01_11_v1	1030045	15.1799	0	0.091497	0.0408163	0.0163766	1.72045	3.82215	PVP01_1123500	PvP01_11_v1:1,030,329..1,034,924(+)	conserved Plasmodium protein, unknown function
PvP01_11_v1	1030050	15.18	0	0.091497	0.0680272	0.0156574	1.76536	3.97748	PVP01_1123500	PvP01_11_v1:1,030,329..1,034,924(+)	conserved Plasmodium protein, unknown function
PvP01_11_v1	1030095	15.1802	0.0625	0.0923452	0.00680272	0.0163063	1.73398	3.86895	PVP01_1123500	PvP01_11_v1:1,030,329..1,034,924(+)	conserved Plasmodium protein, unknown function
PvP01_11_v1	1030272	15.1813	0	0.0908686	0.176871	0.0130655	1.93944	4.57954	PVP01_1123500	PvP01_11_v1:1,030,329..1,034,924(+)	conserved Plasmodium protein, unknown function
PvP01_11_v1	1030293	15.1815	0	0.0919151	0.0612245	0.0144368	1.85108	4.27394	PVP01_1123500	PvP01_11_v1:1,030,329..1,034,924(+)	conserved Plasmodium protein, unknown function
PvP01_11_v1	1041693	15.3108	0.0625	0.0643993	0.340136	0.0146146	1.48308	3.00119	PVP01_1123800	PvP01_11_v1:1,041,468..1,041,749(+)	conserved protein, unknown function
PvP01_11_v1	1042273	15.316	0.125	0.0678995	0.353741	0.0153417	1.48745	3.01631	PVP01_1123900	PvP01_11_v1:1,042,546..1,044,477(-)	poly(A) polymerase PAP, putative
PvP01_11_v1	1079923	15.804	0.3125	0.0407892	0.0136054	0.0536407	-0.273891	-3.07539	PVP01_1124800	PvP01_11_v1:1,077,510..1,079,107(+)	N-acetylglucosaminyl-phosphatidylinositol de-N-acetylase, putative
PvP01_11_v1	1079925	15.804	0.3125	0.0407892	0.0136054	0.0536407	-0.273891	-3.07539	PVP01_1124800	PvP01_11_v1:1,077,510..1,079,107(+)	N-acetylglucosaminyl-phosphatidylinositol de-N-acetylase, putative
PvP01_11_v1	1079927	15.804	0.25	0.0402391	0.00680272	0.0537977	-0.290393	-3.13246	PVP01_1124800	PvP01_11_v1:1,077,510..1,079,107(+)	N-acetylglucosaminyl-phosphatidylinositol de-N-acetylase, putative
PvP01_11_v1	1079930	15.804	0.25	0.0402391	0.00680272	0.0537977	-0.290393	-3.13246	PVP01_1124800	PvP01_11_v1:1,077,510..1,079,107(+)	N-acetylglucosaminyl-phosphatidylinositol de-N-acetylase, putative
PvP01_11_v1	1079933	15.804	0.25	0.0402391	0	0.0538867	-0.292046	-3.13818	PVP01_1124800	PvP01_11_v1:1,077,510..1,079,107(+)	N-acetylglucosaminyl-phosphatidylinositol de-N-acetylase, putative
PvP01_11_v1	1080461	15.8112	0.3125	0.0365782	0.047619	0.0464724	-0.239405	-2.95612	PVP01_1124900	PvP01_11_v1:1,081,518..1,090,322(-)	SNF2 helicase, putative
PvP01_11_v1	1204448	17.5733	0.4375	0.0689738	0.00680272	0.0887017	-0.251552	-2.99813	PVP01_1127400	PvP01_11_v1:1,203,609..1,207,313(+)	conserved Plasmodium protein, unknown function
PvP01_11_v1	1204981	17.6214	0.4375	0.0689738	0	0.089169	-0.256806	-3.0163	PVP01_1127400	PvP01_11_v1:1,203,609..1,207,313(+)	conserved Plasmodium protein, unknown function
PvP01_11_v1	1387634	20.0493	0.0625	0.0883759	0.261905	0.0191879	1.52732	3.1542	PVP01_1132300	PvP01_11_v1:1,385,141..1,386,778(-)	malate:quinone oxidoreductase, putative
PvP01_11_v1	1387834	20.0505	0	0.0919129	0.0612245	0.0205114	1.49986	3.05923	PVP01_1132300	PvP01_11_v1:1,385,141..1,386,778(-)	malate:quinone oxidoreductase, putative
PvP01_11_v1	1388035	20.0518	0	0.0924262	0.0272109	0.0208599	1.48858	3.02022	PVP01_1132300	PvP01_11_v1:1,385,141..1,386,778(-)	malate:quinone oxidoreductase, putative
PvP01_11_v1	1388045	20.0519	0.125	0.0860251	0.265306	0.0153237	1.72524	3.83872	PVP01_1132300	PvP01_11_v1:1,385,141..1,386,778(-)	malate:quinone oxidoreductase, putative
PvP01_11_v1	1388075	20.0525	0.0625	0.0905489	0.0136054	0.0182507	1.60169	3.41141	PVP01_1132300	PvP01_11_v1:1,385,141..1,386,778(-)	malate:quinone oxidoreductase, putative
PvP01_11_v1	1388252	20.0546	0	0.091242	0.0136054	0.0183089	1.60613	3.42677	PVP01_1132400	PvP01_11_v1:1,389,488..1,390,846(+)	ras GTPAse, putative
PvP01_11_v1	1388289	20.055	0	0.091242	0	0.018388	1.60182	3.41186	PVP01_1132400	PvP01_11_v1:1,389,488..1,390,846(+)	ras GTPAse, putative
PvP01_11_v1	1388412	20.0561	0	0.091242	0.0204082	0.0181794	1.61323	3.45133	PVP01_1132400	PvP01_11_v1:1,389,488..1,390,846(+)	ras GTPAse, putative
PvP01_11_v1	1388516	20.0571	0	0.0715111	0.102041	0.015854	1.50643	3.08195	PVP01_1132400	PvP01_11_v1:1,389,488..1,390,846(+)	ras GTPAse, putative
PvP01_11_v1	1388689	20.0581	0.0625	0.0642113	0.204082	0.0146894	1.47505	2.97342	PVP01_1132400	PvP01_11_v1:1,389,488..1,390,846(+)	ras GTPAse, putative
PvP01_11_v1	1389112	20.0607	0.0625	0.0587461	0.489796	0.0107497	1.69835	3.74572	PVP01_1132400	PvP01_11_v1:1,389,488..1,390,846(+)	ras GTPAse, putative
PvP01_11_v1	1389172	20.0614	0	0.0703956	0.0272109	0.0165312	1.44888	2.88291	PVP01_1132400	PvP01_11_v1:1,389,488..1,390,846(+)	ras GTPAse, putative
PvP01_11_v1	1419237	20.4727	0.4375	0.0518782	0	0.0625936	-0.187763	-2.77751	PVP01_1133200	PvP01_11_v1:1,416,478..1,420,635(+)	protein phosphatase, putative
PvP01_11_v1	1419238	20.4727	0.4375	0.0518782	0	0.0625936	-0.187763	-2.77751	PVP01_1133200	PvP01_11_v1:1,416,478..1,420,635(+)	protein phosphatase, putative
PvP01_11_v1	1423416	20.5429	0	0.0442364	0.37415	0.00916882	1.57374	3.31475	PVP01_1133300	PvP01_11_v1:1,421,797..1,425,380(+)	conserved oligomeric Golgi complex subunit 4, putative
PvP01_11_v1	1423431	20.543	0.125	0.0394556	0.0816327	0.00702579	1.72559	3.83993	PVP01_1133300	PvP01_11_v1:1,421,797..1,425,380(+)	conserved oligomeric Golgi complex subunit 4, putative
PvP01_11_v1	1423478	20.5434	0.125	0.0530515	0.183673	0.00632027	2.1275	5.22996	PVP01_1133300	PvP01_11_v1:1,421,797..1,425,380(+)	conserved oligomeric Golgi complex subunit 4, putative
PvP01_11_v1	1423481	20.5434	0	0.0579812	0.0272109	0.00684448	2.13668	5.26171	PVP01_1133300	PvP01_11_v1:1,421,797..1,425,380(+)	conserved oligomeric Golgi complex subunit 4, putative
PvP01_11_v1	1423489	20.5435	0	0.0309833	0.496599	0.00340273	2.20887	5.51138	PVP01_1133300	PvP01_11_v1:1,421,797..1,425,380(+)	conserved oligomeric Golgi complex subunit 4, putative
PvP01_11_v1	1423512	20.5438	0	0.0334148	0.292517	0.00567297	1.77329	4.0049	PVP01_1133300	PvP01_11_v1:1,421,797..1,425,380(+)	conserved oligomeric Golgi complex subunit 4, putative
PvP01_11_v1	1451679	20.9036	0	0.0722976	0.442177	0.0154571	1.54273	3.2075	PVP01_1133700	PvP01_11_v1:1,443,472..1,452,948(+)	ribonuclease, putative
PvP01_11_v1	1451843	20.9046	0	0.0794414	0.0544218	0.0181731	1.47508	2.97353	PVP01_1133700	PvP01_11_v1:1,443,472..1,452,948(+)	ribonuclease, putative
PvP01_11_v1	1451858	20.9047	0	0.0794414	0.163265	0.0157392	1.61886	3.4708	PVP01_1133700	PvP01_11_v1:1,443,472..1,452,948(+)	ribonuclease, putative
PvP01_11_v1	1461199	21.0126	0	0.0619963	0.136054	0.0136679	1.51202	3.10129	PVP01_1134100	PvP01_11_v1:1,460,877..1,461,449(-)	conserved Plasmodium protein, unknown function
PvP01_11_v1	1461319	21.0132	0.0625	0.0551772	0.231293	0.0104252	1.66632	3.63494	PVP01_1134100	PvP01_11_v1:1,460,877..1,461,449(-)	conserved Plasmodium protein, unknown function
PvP01_11_v1	1461384	21.0137	0	0.0528052	0.0204082	0.0108076	1.58636	3.35839	PVP01_1134100	PvP01_11_v1:1,460,877..1,461,449(-)	conserved Plasmodium protein, unknown function
PvP01_11_v1	1461441	21.0141	0	0.0528052	0.0204082	0.0108466	1.58275	3.34591	PVP01_1134100	PvP01_11_v1:1,460,877..1,461,449(-)	conserved Plasmodium protein, unknown function
PvP01_11_v1	1461523	21.0148	0	0.0528052	0.0680272	0.0108127	1.58589	3.35677	PVP01_1134100	PvP01_11_v1:1,460,877..1,461,449(-)	conserved Plasmodium protein, unknown function
PvP01_11_v1	1461601	21.0161	0.0625	0.0408013	0.482993	0.00663292	1.81667	4.15493	PVP01_1134100	PvP01_11_v1:1,460,877..1,461,449(-)	conserved Plasmodium protein, unknown function
PvP01_11_v1	1461613	21.0163	0	0.0522625	0.047619	0.0107757	1.57898	3.33287	PVP01_1134100	PvP01_11_v1:1,460,877..1,461,449(-)	conserved Plasmodium protein, unknown function
PvP01_11_v1	1461636	21.0165	0	0.0522625	0.0272109	0.0113557	1.52656	3.15157	PVP01_1134100	PvP01_11_v1:1,460,877..1,461,449(-)	conserved Plasmodium protein, unknown function
PvP01_11_v1	1461720	21.0171	0	0.0522625	0.0272109	0.0118613	1.483	3.00092	PVP01_1134100	PvP01_11_v1:1,460,877..1,461,449(-)	conserved Plasmodium protein, unknown function
PvP01_11_v1	1897104	27.1687	0	0.139166	0.29932	0.0300885	1.53153	3.16876	PVP01_1144700	PvP01_11_v1:1,896,496..1,897,278(-)	mitochondrial ribosomal protein L41, putative
PvP01_11_v1	1897917	27.1745	0	0.140126	0.0612245	0.0326687	1.45612	2.90795	PVP01_1144700	PvP01_11_v1:1,896,496..1,897,278(-)	mitochondrial ribosomal protein L41, putative
PvP01_11_v1	1898055	27.1755	0	0.140126	0.0748299	0.030185	1.53519	3.18142	PVP01_1144700	PvP01_11_v1:1,896,496..1,897,278(-)	mitochondrial ribosomal protein L41, putative
PvP01_11_v1	1898100	27.1761	0	0.140126	0.0816327	0.0282139	1.60272	3.41498	PVP01_1144700	PvP01_11_v1:1,896,496..1,897,278(-)	mitochondrial ribosomal protein L41, putative
PvP01_12_v1	651696	101.56	0.4375	0.481976	0.0136054	0.54336	-0.119878	-2.54273	PVP01_1215600	PvP01_12_v1:655,663..655,734(+)	tRNA Proline
PvP01_12_v1	652555	101.666	0.4375	0.481976	0.00680272	0.548333	-0.128989	-2.57424	PVP01_1215600	PvP01_12_v1:655,663..655,734(+)	tRNA Proline
PvP01_12_v1	652895	101.708	0.0625	0.475614	0.00680272	0.537275	-0.121904	-2.54973	PVP01_1215600	PvP01_12_v1:655,663..655,734(+)	tRNA Proline
PvP01_12_v1	652921	101.711	0.0625	0.475614	0.00680272	0.537275	-0.121904	-2.54973	PVP01_1215600	PvP01_12_v1:655,663..655,734(+)	tRNA Proline
PvP01_12_v1	653002	101.721	0.4375	0.464593	0	0.540345	-0.151045	-2.65052	PVP01_1215600	PvP01_12_v1:655,663..655,734(+)	tRNA Proline
PvP01_12_v1	659425	102.566	0	0.74305	0.367347	0.1579	1.5488	3.22849	PVP01_1215800	PvP01_12_v1:660,557..663,232(+)	serine/threonine protein kinase, putative
PvP01_12_v1	659640	102.594	0.0625	0.83692	0.102041	0.193652	1.46367	2.93406	PVP01_1215800	PvP01_12_v1:660,557..663,232(+)	serine/threonine protein kinase, putative
PvP01_12_v1	659656	102.596	0.125	0.875435	0.29932	0.177946	1.59324	3.38219	PVP01_1215800	PvP01_12_v1:660,557..663,232(+)	serine/threonine protein kinase, putative
PvP01_12_v1	659660	102.596	0	1.0258	0.0408163	0.240898	1.44885	2.88281	PVP01_1215800	PvP01_12_v1:660,557..663,232(+)	serine/threonine protein kinase, putative
PvP01_12_v1	671280	104.148	0.125	0.389971	0.455782	0.0783098	1.6054	3.42425	PVP01_1216000	PvP01_12_v1:669,817..671,793(+)	conserved protein, unknown function
PvP01_12_v1	671322	104.153	0.125	0.476039	0.414966	0.0896352	1.66975	3.6468	PVP01_1216000	PvP01_12_v1:669,817..671,793(+)	conserved protein, unknown function
PvP01_12_v1	671442	104.17	0	0.677223	0.0612245	0.158891	1.44978	2.88602	PVP01_1216000	PvP01_12_v1:669,817..671,793(+)	conserved protein, unknown function
PvP01_12_v1	782924	118.831	0.1875	1.08905	0.190476	0.249628	1.47309	2.96664	PVP01_1219100	PvP01_12_v1:781,479..783,326(-)	DNA replication complex GINS protein, putative
PvP01_12_v1	783078	118.851	0	0.957775	0.455782	0.199895	1.56682	3.29081	PVP01_1219100	PvP01_12_v1:781,479..783,326(-)	DNA replication complex GINS protein, putative
PvP01_12_v1	788701	119.594	0.0625	0.404147	0.0748299	0.093548	1.4633	2.93278	PVP01_1219200	PvP01_12_v1:788,281..789,447(+)	hypothetical protein
PvP01_12_v1	788705	119.595	0.25	0.373946	0.258503	0.0681101	1.70299	3.76177	PVP01_1219200	PvP01_12_v1:788,281..789,447(+)	hypothetical protein
PvP01_12_v1	788740	119.599	0.125	0.348929	0.469388	0.0558839	1.83159	4.20654	PVP01_1219200	PvP01_12_v1:788,281..789,447(+)	hypothetical protein
PvP01_12_v1	788753	119.601	0.0625	0.351478	0.0680272	0.0646836	1.69264	3.72597	PVP01_1219200	PvP01_12_v1:788,281..789,447(+)	hypothetical protein
PvP01_12_v1	788773	119.604	0	0.352323	0.0340136	0.0658589	1.67703	3.67198	PVP01_1219200	PvP01_12_v1:788,281..789,447(+)	hypothetical protein
PvP01_12_v1	788834	119.612	0.125	0.229643	0.353741	0.0493397	1.5378	3.19045	PVP01_1219200	PvP01_12_v1:788,281..789,447(+)	hypothetical protein
PvP01_12_v1	788840	119.613	0	0.231295	0.0272109	0.0505933	1.51988	3.12847	PVP01_1219200	PvP01_12_v1:788,281..789,447(+)	hypothetical protein
PvP01_12_v1	788851	119.615	0	0.231295	0.0952381	0.0493315	1.54513	3.2158	PVP01_1219200	PvP01_12_v1:788,281..789,447(+)	hypothetical protein
PvP01_12_v1	788864	119.616	0.1875	0.229076	0.292517	0.0484963	1.55257	3.24153	PVP01_1219200	PvP01_12_v1:788,281..789,447(+)	hypothetical protein
PvP01_12_v1	788879	119.618	0.1875	0.233366	0.190476	0.0517166	1.50683	3.08334	PVP01_1219200	PvP01_12_v1:788,281..789,447(+)	hypothetical protein
PvP01_12_v1	788888	119.62	0.0625	0.253664	0.129252	0.0534752	1.55679	3.25612	PVP01_1219200	PvP01_12_v1:788,281..789,447(+)	hypothetical protein
PvP01_12_v1	788951	119.628	0	0.254948	0.0748299	0.0587194	1.46829	2.95004	PVP01_1219200	PvP01_12_v1:788,281..789,447(+)	hypothetical protein
PvP01_12_v1	788954	119.628	0.125	0.180543	0.47619	0.0392652	1.52563	3.14836	PVP01_1219200	PvP01_12_v1:788,281..789,447(+)	hypothetical protein
PvP01_12_v1	788957	119.629	0	0.346651	0.0136054	0.0638849	1.69124	3.72113	PVP01_1219200	PvP01_12_v1:788,281..789,447(+)	hypothetical protein
PvP01_12_v1	788972	119.631	0	0.305407	0.210884	0.0600257	1.62687	3.4985	PVP01_1219200	PvP01_12_v1:788,281..789,447(+)	hypothetical protein
PvP01_12_v1	789013	119.636	0	1.43012	0.170068	0.152012	2.24155	5.62441	PVP01_1219200	PvP01_12_v1:788,281..789,447(+)	hypothetical protein
PvP01_12_v1	789194	119.658	0	1.43012	0.0340136	0.17571	2.09667	5.12333	PVP01_1219200	PvP01_12_v1:788,281..789,447(+)	hypothetical protein
PvP01_12_v1	789430	119.687	0	1.43012	0.0748299	0.176889	2.08999	5.10023	PVP01_1219200	PvP01_12_v1:788,281..789,447(+)	hypothetical protein
PvP01_12_v1	789525	119.698	0	1.43012	0.108844	0.174469	2.10377	5.14789	PVP01_1219200	PvP01_12_v1:788,281..789,447(+)	hypothetical protein
PvP01_12_v1	789569	119.703	0	1.43289	0.00680272	0.177871	2.0864	5.08781	PVP01_1219200	PvP01_12_v1:788,281..789,447(+)	hypothetical protein
PvP01_12_v1	789575	119.703	0	1.39723	0.326531	0.153631	2.2077	5.50733	PVP01_1219200	PvP01_12_v1:788,281..789,447(+)	hypothetical protein
PvP01_12_v1	789717	119.719	0	1.48293	0.0272109	0.233644	1.84798	4.26322	PVP01_1219200	PvP01_12_v1:788,281..789,447(+)	hypothetical protein
PvP01_12_v1	789775	119.725	0.0625	1.46898	0.265306	0.214104	1.92586	4.53257	PVP01_1219200	PvP01_12_v1:788,281..789,447(+)	hypothetical protein
PvP01_12_v1	789782	119.726	0	1.51712	0.0816327	0.305049	1.6041	3.41975	PVP01_1219200	PvP01_12_v1:788,281..789,447(+)	hypothetical protein
PvP01_12_v1	820990	122.82	0.5	1.04182	0	1.23044	-0.16641	-2.70366	PVP01_1220500	PvP01_12_v1:819,436..821,004(-)	chaperone binding protein, putative
PvP01_12_v1	821461	122.87	0.1875	0.968515	0	1.15781	-0.178518	-2.74554	PVP01_1220500	PvP01_12_v1:819,436..821,004(-)	chaperone binding protein, putative
PvP01_12_v1	828684	123.836	0.5	0.35386	0.0204082	0.443548	-0.225905	-2.90943	PVP01_1220700	PvP01_12_v1:828,721..830,091(+)	RING zinc finger protein, putative
PvP01_12_v1	846088	126.372	0.5	0.400089	0	0.487376	-0.197349	-2.81066	PVP01_1221200	PvP01_12_v1:845,477..846,472(-)	conserved Plasmodium protein, unknown function
PvP01_12_v1	847471	126.592	0.5	0.398039	0	0.471797	-0.169998	-2.71607	PVP01_1221300	PvP01_12_v1:847,439..848,149(-)	conserved protein, unknown function
PvP01_12_v1	925832	137.904	0.0625	0.642814	0.0612245	0.149092	1.46129	2.92583	PVP01_1223800	PvP01_12_v1:923,118..926,190(-)	GPI transamidase subunit PIG-U, putative
PvP01_12_v1	925850	137.907	0.0625	0.633618	0.0884354	0.141398	1.49986	3.05923	PVP01_1223800	PvP01_12_v1:923,118..926,190(-)	GPI transamidase subunit PIG-U, putative
PvP01_12_v1	931039	138.676	0.1875	0.679991	0.265306	0.152581	1.49438	3.04028	PVP01_1224000	PvP01_12_v1:928,613..930,751(-)	CTLH domain-containing protein, putative
PvP01_12_v1	1090149	156.569	0.5	0.412148	0	0.476074	-0.144193	-2.62682	PVP01_1227500	PvP01_12_v1:1,086,556..1,090,086(+)	conserved Plasmodium protein, unknown function
PvP01_12_v1	1092149	156.765	0.4375	0.406015	0.0136054	0.474118	-0.155066	-2.66443	PVP01_1227600	PvP01_12_v1:1,090,591..1,091,784(+)	syntaxin, Qa-SNARE family, putative
PvP01_12_v1	1185979	168.908	0.1875	0.385765	0	0.437614	-0.126108	-2.56427	PVP01_1229700	PvP01_12_v1:1,184,828..1,185,778(-)	L-lactate dehydrogenase
PvP01_12_v1	1186725	169.036	0.5	0.331924	0	0.406388	-0.202404	-2.82815	PVP01_1229800	PvP01_12_v1:1,187,540..1,189,452(+)	dihydrofolate synthase/folylpolyglutamate synthase, putative
PvP01_12_v1	1237597	176.428	0.3125	0.403091	0.0136054	0.480995	-0.176697	-2.73924	PVP01_1230900	PvP01_12_v1:1,236,346..1,237,700(-)	glideosome associated protein with multiple membrane spans 1, putative
PvP01_12_v1	1238574	176.573	0.1875	0.368386	0.047619	0.465302	-0.233556	-2.93589	PVP01_1230900	PvP01_12_v1:1,236,346..1,237,700(-)	glideosome associated protein with multiple membrane spans 1, putative
PvP01_12_v1	1238592	176.575	0.0625	0.402879	0.00680272	0.490087	-0.195945	-2.80581	PVP01_1230900	PvP01_12_v1:1,236,346..1,237,700(-)	glideosome associated protein with multiple membrane spans 1, putative
PvP01_12_v1	1239140	176.657	0.5	0.37958	0	0.498276	-0.272087	-3.06915	PVP01_1230900	PvP01_12_v1:1,236,346..1,237,700(-)	glideosome associated protein with multiple membrane spans 1, putative
PvP01_12_v1	1311695	187.778	0.46875	0.364132	0.0272109	0.437184	-0.182837	-2.76047	PVP01_1232600	PvP01_12_v1:1,308,884..1,311,139(-)	nucleoside-diphosphatase, putative
PvP01_12_v1	1311696	187.778	0.46875	0.364132	0.0272109	0.437184	-0.182837	-2.76047	PVP01_1232600	PvP01_12_v1:1,308,884..1,311,139(-)	nucleoside-diphosphatase, putative
PvP01_12_v1	1424532	204.393	0.5	0.459967	0	0.615653	-0.291528	-3.13639	PVP01_1235700	PvP01_12_v1:1,424,671..1,425,797(+)	exported protein 2, putative
PvP01_12_v1	1424853	204.439	0.0625	0.531461	0.00680272	0.612804	-0.142416	-2.62068	PVP01_1235700	PvP01_12_v1:1,424,671..1,425,797(+)	exported protein 2, putative
PvP01_12_v1	1426027	204.611	0.5	0.484707	0.00680272	0.605409	-0.22236	-2.89717	PVP01_1235700	PvP01_12_v1:1,424,671..1,425,797(+)	exported protein 2, putative
PvP01_12_v1	1574492	224.501	0.0625	0.426147	0.0136054	0.489621	-0.138846	-2.60833	PVP01_1239200	PvP01_12_v1:1,573,111..1,576,272(+)	conserved Plasmodium protein, unknown function
PvP01_12_v1	1574703	224.528	0.4375	0.398178	0.102041	0.457618	-0.139135	-2.60933	PVP01_1239200	PvP01_12_v1:1,573,111..1,576,272(+)	conserved Plasmodium protein, unknown function
PvP01_12_v1	1696920	240.667	0.4375	0.836527	0.0204082	0.971852	-0.149945	-2.64671	PVP01_1241500	PvP01_12_v1:1,693,215..1,697,684(-)	ribonuclease Z, putative
PvP01_12_v1	1696921	240.667	0.4375	0.836527	0.0204082	0.971852	-0.149945	-2.64671	PVP01_1241500	PvP01_12_v1:1,693,215..1,697,684(-)	ribonuclease Z, putative
PvP01_12_v1	1913888	271.599	0.5	0.50093	0	0.579542	-0.145772	-2.63228	PVP01_1246700	PvP01_12_v1:1,912,137..1,914,080(-)	kelch domain-containing protein, putative
PvP01_12_v1	1914184	271.646	0.5	0.566081	0	0.694674	-0.204704	-2.8361	PVP01_1246700	PvP01_12_v1:1,912,137..1,914,080(-)	kelch domain-containing protein, putative
PvP01_12_v1	1914399	271.681	0	0.612616	0.0204082	0.692723	-0.122893	-2.55315	PVP01_1246700	PvP01_12_v1:1,912,137..1,914,080(-)	kelch domain-containing protein, putative
PvP01_12_v1	1914492	271.696	0	0.612616	0.0136054	0.700805	-0.134492	-2.59327	PVP01_1246700	PvP01_12_v1:1,912,137..1,914,080(-)	kelch domain-containing protein, putative
PvP01_12_v1	1915219	271.812	0.5	0.566081	0	0.70254	-0.215965	-2.87505	PVP01_1246800	PvP01_12_v1:1,915,431..1,916,354(-)	FYVE and coiled-coil domain-containing protein, putative
PvP01_12_v1	2241058	313.281	0.5	0.431411	0	0.48558	-0.118283	-2.53721	PVP01_1254800	PvP01_12_v1:2,240,317..2,241,924(-)	aminomethyltransferase, putative
PvP01_12_v1	2244008	313.662	0.5	0.453448	0	0.525074	-0.146659	-2.63535	PVP01_1254900	PvP01_12_v1:2,242,645..2,243,730(-)	leucine-rich repeat protein
PvP01_12_v1	2570070	356.409	0.3125	0.683187	0.0884354	0.77783	-0.129739	-2.57683	PVP01_1262500	PvP01_12_v1:2,569,991..2,574,722(+)	eukaryotic translation initiation factor 2-alpha kinase 1, putative
PvP01_12_v1	2570394	356.45	0.1875	0.725204	0.0272109	0.825595	-0.129652	-2.57653	PVP01_1262500	PvP01_12_v1:2,569,991..2,574,722(+)	eukaryotic translation initiation factor 2-alpha kinase 1, putative
PvP01_12_v1	2606162	360.914	0.5	0.697689	0	0.88308	-0.235642	-2.9431	PVP01_1262900	PvP01_12_v1:2,584,052..2,606,717(+)	conserved Plasmodium protein, unknown function
PvP01_12_v1	2609784	361.387	0.5	0.819852	0	0.934614	-0.131009	-2.58122	PVP01_1263100	PvP01_12_v1:2,608,885..2,611,719(-)	heat shock protein 90, putative
PvP01_13_v1	253740	8.22617	0.25	0.0703041	0.0748299	0.0809147	-0.140565	-2.61427	PVP01_1305700	PvP01_13_v1:251,704..256,005(-)	DNA-directed RNA polymerase III subunit RPC2, putative
PvP01_13_v1	254440	8.23883	0.5	0.0778892	0	0.0899115	-0.143539	-2.62456	PVP01_1305700	PvP01_13_v1:251,704..256,005(-)	DNA-directed RNA polymerase III subunit RPC2, putative
PvP01_13_v1	258664	8.31607	0.0625	0.0872343	0.421769	0.0183436	1.55932	3.26488	PVP01_1305800	PvP01_13_v1:258,133..259,662(-)	eukaryotic translation initiation factor 5, putative
PvP01_13_v1	502464	11.965	0.5	0.0700523	0	0.091625	-0.268461	-3.05661	PVP01_1310800	PvP01_13_v1:497,996..506,661(+)	lysine-specific histone demethylase 1, putative
PvP01_13_v1	502492	11.9652	0.4375	0.0721784	0.0340136	0.0906676	-0.228059	-2.91688	PVP01_1310800	PvP01_13_v1:497,996..506,661(+)	lysine-specific histone demethylase 1, putative
PvP01_13_v1	503811	12.0027	0.1875	0.0899748	0.0816327	0.103129	-0.136448	-2.60003	PVP01_1310800	PvP01_13_v1:497,996..506,661(+)	lysine-specific histone demethylase 1, putative
PvP01_13_v1	503898	12.0031	0.5	0.0917949	0.00680272	0.116494	-0.238283	-2.95224	PVP01_1310800	PvP01_13_v1:497,996..506,661(+)	lysine-specific histone demethylase 1, putative
PvP01_13_v1	517690	12.249	0.1875	0.0583557	0.0680272	0.0682389	-0.156458	-2.66924	PVP01_1311100	PvP01_13_v1:516,370..520,395(-)	non-SERCA-type Ca2+ -transporting P-ATPase, putative
PvP01_13_v1	518223	12.2724	0.5	0.0599282	0	0.075237	-0.227495	-2.91493	PVP01_1311100	PvP01_13_v1:516,370..520,395(-)	non-SERCA-type Ca2+ -transporting P-ATPase, putative
PvP01_13_v1	519866	12.2891	0.5	0.0567057	0.0272109	0.0683508	-0.186779	-2.77411	PVP01_1311100	PvP01_13_v1:516,370..520,395(-)	non-SERCA-type Ca2+ -transporting P-ATPase, putative
PvP01_13_v1	628154	13.9009	0.3125	0.0708426	0.0340136	0.0890804	-0.22908	-2.92041	PVP01_1313800	PvP01_13_v1:625,446..630,039(+)	ataxin-2 like protein, putative
PvP01_13_v1	628155	13.9009	0.3125	0.0708426	0.0340136	0.0890804	-0.22908	-2.92041	PVP01_1313800	PvP01_13_v1:625,446..630,039(+)	ataxin-2 like protein, putative
PvP01_13_v1	628157	13.9009	0.3125	0.0708426	0.0340136	0.0890804	-0.22908	-2.92041	PVP01_1313800	PvP01_13_v1:625,446..630,039(+)	ataxin-2 like protein, putative
PvP01_13_v1	628158	13.901	0.5	0.0684126	0.0884354	0.0817051	-0.177559	-2.74222	PVP01_1313800	PvP01_13_v1:625,446..630,039(+)	ataxin-2 like protein, putative
PvP01_13_v1	697429	14.9358	0	0.095913	0.244898	0.0216292	1.4894	3.02305	PVP01_1315000	PvP01_13_v1:675,197..696,982(+)	dynein-related AAA-type ATPase, putative
PvP01_13_v1	697696	14.9381	0	0.0968438	0.210884	0.0205853	1.54852	3.22752	PVP01_1315000	PvP01_13_v1:675,197..696,982(+)	dynein-related AAA-type ATPase, putative
PvP01_13_v1	697850	14.9403	0	0.0968438	0.0544218	0.0212224	1.51804	3.12211	PVP01_1315100	PvP01_13_v1:698,717..700,025(+)	conserved protein, unknown function
PvP01_13_v1	697860	14.9405	0	0.0968438	0.190476	0.020865	1.53502	3.18083	PVP01_1315100	PvP01_13_v1:698,717..700,025(+)	conserved protein, unknown function
PvP01_13_v1	698689	14.9472	0.0625	0.0753113	0.292517	0.0155386	1.5783	3.33052	PVP01_1315100	PvP01_13_v1:698,717..700,025(+)	conserved protein, unknown function
PvP01_13_v1	698690	14.9472	0.0625	0.0753113	0.292517	0.0155386	1.5783	3.33052	PVP01_1315100	PvP01_13_v1:698,717..700,025(+)	conserved protein, unknown function
PvP01_13_v1	698723	14.9476	0	0.0774243	0.047619	0.0179336	1.46262	2.93043	PVP01_1315100	PvP01_13_v1:698,717..700,025(+)	conserved protein, unknown function
PvP01_13_v1	698793	14.9491	0	0.0854148	0	0.0198684	1.45839	2.9158	PVP01_1315100	PvP01_13_v1:698,717..700,025(+)	conserved protein, unknown function
PvP01_13_v1	699006	14.951	0	0.0836056	0.0204082	0.0189395	1.48486	3.00735	PVP01_1315100	PvP01_13_v1:698,717..700,025(+)	conserved protein, unknown function
PvP01_13_v1	754816	15.7475	0.0625	0.0332021	0.122449	0.00761494	1.4725	2.9646	PVP01_1316100	PvP01_13_v1:748,889..765,715(+)	zinc finger protein, putative
PvP01_13_v1	754832	15.7477	0.125	0.032515	0.0884354	0.00712167	1.51856	3.1239	PVP01_1316100	PvP01_13_v1:748,889..765,715(+)	zinc finger protein, putative
PvP01_13_v1	754836	15.7477	0	0.0340066	0.0680272	0.007011	1.57908	3.33322	PVP01_1316100	PvP01_13_v1:748,889..765,715(+)	zinc finger protein, putative
PvP01_13_v1	754885	15.7483	0	0.028113	0.387755	0.00578234	1.58142	3.34131	PVP01_1316100	PvP01_13_v1:748,889..765,715(+)	zinc finger protein, putative
PvP01_13_v1	788742	16.2848	0	0.140138	0.156463	0.031952	1.47839	2.98497	PVP01_1316800	PvP01_13_v1:787,748..789,023(+)	protein-L-isoaspartate(D-aspartate) O-methyltransferase, putative
PvP01_13_v1	788757	16.285	0.0625	0.118496	0.217687	0.0271955	1.47183	2.96229	PVP01_1316800	PvP01_13_v1:787,748..789,023(+)	protein-L-isoaspartate(D-aspartate) O-methyltransferase, putative
PvP01_13_v1	837170	17.0898	0.125	0.125109	0.418367	0.0285044	1.47913	2.98753	PVP01_1318000	PvP01_13_v1:838,243..841,420(+)	surface-related antigen SRA, putative
PvP01_13_v1	841617	17.1632	0.0625	0.0654901	0.387755	0.0146095	1.50023	3.06051	PVP01_1318100	PvP01_13_v1:841,539..844,043(-)	large subunit GTPase 1, putative
PvP01_13_v1	841634	17.1633	0	0.0652622	0.469388	0.0143385	1.51547	3.11322	PVP01_1318100	PvP01_13_v1:841,539..844,043(-)	large subunit GTPase 1, putative
PvP01_13_v1	977684	19.2981	0.125	0.117084	0.44898	0.0250277	1.5429	3.20809	PVP01_1321800	PvP01_13_v1:974,517..976,949(-)	DNA mismatch repair protein MSH2, putative
PvP01_13_v1	977715	19.2986	0.0625	0.112736	0.142857	0.025328	1.49314	3.03599	PVP01_1321800	PvP01_13_v1:974,517..976,949(-)	DNA mismatch repair protein MSH2, putative
PvP01_13_v1	977943	19.3013	0.0625	0.119568	0.482993	0.0251582	1.5587	3.26273	PVP01_1321800	PvP01_13_v1:974,517..976,949(-)	DNA mismatch repair protein MSH2, putative
PvP01_13_v1	1017555	19.9911	0	0.0805209	0.102041	0.0164791	1.58642	3.3586	PVP01_1322500	PvP01_13_v1:1,013,437..1,019,951(-)	conserved Plasmodium protein, unknown function
PvP01_13_v1	1017563	19.9912	0	0.0825432	0.122449	0.0155905	1.66666	3.63612	PVP01_1322500	PvP01_13_v1:1,013,437..1,019,951(-)	conserved Plasmodium protein, unknown function
PvP01_13_v1	1017590	19.9917	0.1875	0.0759865	0.37415	0.0144929	1.6569	3.60236	PVP01_1322500	PvP01_13_v1:1,013,437..1,019,951(-)	conserved Plasmodium protein, unknown function
PvP01_13_v1	1023371	20.0829	0	0.108444	0.387755	0.0229276	1.55389	3.2461	PVP01_1322600	PvP01_13_v1:1,024,432..1,027,947(+)	phosphoenolpyruvate carboxylase, putative
PvP01_13_v1	1042600	20.3408	0.4375	0.0484856	0	0.0550388	-0.126773	-2.56657	PVP01_1323100	PvP01_13_v1:1,041,240..1,042,442(+)	protein arginine N-methyltransferase 1, putative
PvP01_13_v1	1045389	20.3738	0	0.0516148	0.380952	0.0117711	1.47816	2.98418	PVP01_1323200	PvP01_13_v1:1,045,104..1,045,628(+)	transcription factor BTF3, putative
PvP01_13_v1	1055907	20.5083	0	0.0965351	0.0408163	0.0225037	1.45623	2.90833	PVP01_1323600	PvP01_13_v1:1,054,797..1,056,404(-)	conserved Plasmodium protein, unknown function
PvP01_13_v1	1055910	20.5083	0	0.0964336	0.0816327	0.0223961	1.45997	2.92127	PVP01_1323600	PvP01_13_v1:1,054,797..1,056,404(-)	conserved Plasmodium protein, unknown function
PvP01_13_v1	1062826	20.6594	0	0.0578714	0.442177	0.0096589	1.79034	4.06387	PVP01_1323700	PvP01_13_v1:1,061,535..1,065,479(+)	zinc finger protein, putative
PvP01_13_v1	1134233	21.895	0.4375	0.0646285	0	0.0730096	-0.121934	-2.54984	PVP01_1326000	PvP01_13_v1:1,132,456..1,134,057(+)	nucleolar GTP-binding protein 2, putative
PvP01_13_v1	1134259	21.8952	0.125	0.0600181	0.00680272	0.0739766	-0.209103	-2.85132	PVP01_1326000	PvP01_13_v1:1,132,456..1,134,057(+)	nucleolar GTP-binding protein 2, putative
PvP01_13_v1	1134317	21.8954	0.4375	0.0622395	0	0.0746706	-0.182096	-2.75791	PVP01_1326000	PvP01_13_v1:1,132,456..1,134,057(+)	nucleolar GTP-binding protein 2, putative
PvP01_13_v1	1140788	21.9797	0	0.0467548	0.35034	0.00973852	1.56883	3.29777	PVP01_1326200	PvP01_13_v1:1,139,269..1,140,750(+)	actin-related protein, putative
PvP01_13_v1	1140793	21.9799	0.0625	0.0270285	0.357143	0.00550673	1.59092	3.37417	PVP01_1326200	PvP01_13_v1:1,139,269..1,140,750(+)	actin-related protein, putative
PvP01_13_v1	1140814	21.9801	0	0.0200104	0.319728	0.00335105	1.78698	4.05225	PVP01_1326200	PvP01_13_v1:1,139,269..1,140,750(+)	actin-related protein, putative
PvP01_13_v1	1140835	21.9806	0	0.021467	0.047619	0.00398065	1.68507	3.69979	PVP01_1326200	PvP01_13_v1:1,139,269..1,140,750(+)	actin-related protein, putative
PvP01_13_v1	1140841	21.9808	0	0.021467	0.170068	0.00332567	1.86484	4.32153	PVP01_1326200	PvP01_13_v1:1,139,269..1,140,750(+)	actin-related protein, putative
PvP01_13_v1	1140855	21.9809	0	0.0175549	0.0204082	0.00348999	1.61543	3.45893	PVP01_1326200	PvP01_13_v1:1,139,269..1,140,750(+)	actin-related protein, putative
PvP01_13_v1	1140871	21.9812	0	0.0169827	0.0884354	0.0034529	1.59298	3.38129	PVP01_1326200	PvP01_13_v1:1,139,269..1,140,750(+)	actin-related protein, putative
PvP01_13_v1	1161879	22.289	0.0625	0.0897842	0.047619	0.0210011	1.45283	2.89657	PVP01_1326800	PvP01_13_v1:1,161,568..1,162,503(+)	conserved Plasmodium protein, unknown function
PvP01_13_v1	1161982	22.2899	0	0.0923333	0.278912	0.0197263	1.54345	3.20999	PVP01_1326800	PvP01_13_v1:1,161,568..1,162,503(+)	conserved Plasmodium protein, unknown function
PvP01_13_v1	1215911	23.1891	0.4375	0.0561659	0.00680272	0.0664281	-0.16781	-2.7085	PVP01_1328700	PvP01_13_v1:1,212,875..1,216,468(+)	myosin-specific chaperone UNC, putative
PvP01_13_v1	1222231	23.291	0.125	0.059951	0.44898	0.0131614	1.51624	3.11588	PVP01_1328800	PvP01_13_v1:1,219,113..1,223,930(+)	conserved Plasmodium protein, unknown function
PvP01_13_v1	1237226	23.5118	0.5625	0.0566326	0.00680272	0.0663133	-0.157805	-2.6739	PVP01_1329300	PvP01_13_v1:1,237,968..1,241,378(+)	conserved Plasmodium protein, unknown function
PvP01_13_v1	1242596	23.5885	0.125	0.0540795	0.156463	0.0121909	1.48976	3.0243	PVP01_1329400	PvP01_13_v1:1,242,351..1,242,986(+)	conserved Plasmodium protein, unknown function
PvP01_13_v1	1242603	23.5885	0	0.0458243	0.438776	0.00841155	1.69521	3.73486	PVP01_1329400	PvP01_13_v1:1,242,351..1,242,986(+)	conserved Plasmodium protein, unknown function
PvP01_13_v1	1288078	24.2403	0.0625	0.0589265	0.265306	0.0115604	1.62871	3.50486	PVP01_1330800	PvP01_13_v1:1,286,316..1,296,938(+)	liver specific protein 1, putative
PvP01_13_v1	1288095	24.2405	0	0.0520721	0.176871	0.00893985	1.76211	3.96624	PVP01_1330800	PvP01_13_v1:1,286,316..1,296,938(+)	liver specific protein 1, putative
PvP01_13_v1	1288303	24.2445	0	0.0403205	0.238095	0.00638878	1.84232	4.24365	PVP01_1330800	PvP01_13_v1:1,286,316..1,296,938(+)	liver specific protein 1, putative
PvP01_13_v1	1288305	24.2446	0.0625	0.0377255	0.0952381	0.00570995	1.88813	4.40208	PVP01_1330800	PvP01_13_v1:1,286,316..1,296,938(+)	liver specific protein 1, putative
PvP01_13_v1	1288314	24.2447	0.125	0.0258704	0.102041	0.00479269	1.68601	3.70304	PVP01_1330800	PvP01_13_v1:1,286,316..1,296,938(+)	liver specific protein 1, putative
PvP01_13_v1	1288321	24.2448	0	0.0358994	0.0680272	0.00531516	1.91016	4.47828	PVP01_1330800	PvP01_13_v1:1,286,316..1,296,938(+)	liver specific protein 1, putative
PvP01_13_v1	1288370	24.2452	0.125	0.0321637	0.319728	0.00442383	1.98383	4.73307	PVP01_1330800	PvP01_13_v1:1,286,316..1,296,938(+)	liver specific protein 1, putative
PvP01_13_v1	1288458	24.2457	0	0.0383408	0.0272109	0.0063117	1.80411	4.1115	PVP01_1330800	PvP01_13_v1:1,286,316..1,296,938(+)	liver specific protein 1, putative
PvP01_13_v1	1288476	24.2458	0.125	0.0382713	0.136054	0.00613249	1.8311	4.20484	PVP01_1330800	PvP01_13_v1:1,286,316..1,296,938(+)	liver specific protein 1, putative
PvP01_13_v1	1288489	24.2459	0	0.0390592	0.0340136	0.00707081	1.7091	3.7829	PVP01_1330800	PvP01_13_v1:1,286,316..1,296,938(+)	liver specific protein 1, putative
PvP01_13_v1	1288666	24.2466	0	0.0363103	0.278912	0.00643166	1.73087	3.85819	PVP01_1330800	PvP01_13_v1:1,286,316..1,296,938(+)	liver specific protein 1, putative
PvP01_13_v1	1471697	27.0185	0.4375	0.0377518	0	0.0429621	-0.129287	-2.57527	PVP01_1334200	PvP01_13_v1:1,471,560..1,475,225(+)	ubiquitin carboxyl-terminal hydrolase, putative
PvP01_13_v1	1480656	27.2347	0	0.10867	0.462585	0.0250492	1.46747	2.94721	PVP01_1334400	PvP01_13_v1:1,481,454..1,489,465(+)	atypical protein kinase, ABC-1 family, putative
PvP01_13_v1	1486056	27.3028	0.375	0.0360866	0.156463	0.0440648	-0.199741	-2.81894	PVP01_1334400	PvP01_13_v1:1,481,454..1,489,465(+)	atypical protein kinase, ABC-1 family, putative
PvP01_13_v1	1487859	27.3329	0.0625	0.0510838	0.0272109	0.0588426	-0.141399	-2.61716	PVP01_1334400	PvP01_13_v1:1,481,454..1,489,465(+)	atypical protein kinase, ABC-1 family, putative
PvP01_13_v1	1488220	27.3367	0	0.0517954	0.0136054	0.0591898	-0.133446	-2.58965	PVP01_1334400	PvP01_13_v1:1,481,454..1,489,465(+)	atypical protein kinase, ABC-1 family, putative
PvP01_13_v1	1488222	27.3368	0	0.0517954	0.0204082	0.0584381	-0.120666	-2.54545	PVP01_1334400	PvP01_13_v1:1,481,454..1,489,465(+)	atypical protein kinase, ABC-1 family, putative
PvP01_13_v1	1488338	27.338	0.3125	0.0395495	0.0136054	0.0587079	-0.39502	-3.49432	PVP01_1334400	PvP01_13_v1:1,481,454..1,489,465(+)	atypical protein kinase, ABC-1 family, putative
PvP01_13_v1	1488420	27.3387	0.1875	0.0385398	0	0.0596461	-0.436739	-3.63861	PVP01_1334400	PvP01_13_v1:1,481,454..1,489,465(+)	atypical protein kinase, ABC-1 family, putative
PvP01_13_v1	1488858	27.3433	0.375	0.0384055	0.00680272	0.0589168	-0.427926	-3.60813	PVP01_1334400	PvP01_13_v1:1,481,454..1,489,465(+)	atypical protein kinase, ABC-1 family, putative
PvP01_13_v1	1489105	27.3488	0	0.0505941	0.0204082	0.0585359	-0.145806	-2.6324	PVP01_1334400	PvP01_13_v1:1,481,454..1,489,465(+)	atypical protein kinase, ABC-1 family, putative
PvP01_13_v1	1502408	27.571	0	0.100631	0.360544	0.0218831	1.52574	3.14874	PVP01_1334700	PvP01_13_v1:1,505,670..1,506,731(+)	conserved Plasmodium protein, unknown function
PvP01_13_v1	1510451	27.6882	0.375	0.052578	0	0.0648433	-0.209676	-2.8533	PVP01_1334800	PvP01_13_v1:1,508,381..1,510,759(-)	zinc finger protein, putative
PvP01_13_v1	1510452	27.6882	0.375	0.052578	0	0.0648433	-0.209676	-2.8533	PVP01_1334800	PvP01_13_v1:1,508,381..1,510,759(-)	zinc finger protein, putative
PvP01_13_v1	1533172	28.0423	0.125	0.0607548	0.326531	0.012103	1.61339	3.45188	PVP01_1335300	PvP01_13_v1:1,531,220..1,533,341(-)	conserved Plasmodium protein, unknown function
PvP01_13_v1	1537125	28.1264	0.5	0.0441556	0.156463	0.0552012	-0.223265	-2.9003	PVP01_1335500	PvP01_13_v1:1,536,821..1,538,635(+)	30S ribosomal protein S9, putative
PvP01_13_v1	1545816	28.3052	0.375	0.0415497	0	0.0625432	-0.408966	-3.54255	PVP01_1335800	PvP01_13_v1:1,545,768..1,547,752(-)	conserved Plasmodium protein, unknown function
PvP01_13_v1	1546278	28.3125	0	0.0471952	0.0136054	0.061054	-0.257467	-3.01859	PVP01_1335800	PvP01_13_v1:1,545,768..1,547,752(-)	conserved Plasmodium protein, unknown function
PvP01_13_v1	1546313	28.3128	0.1875	0.0440127	0.102041	0.0509496	-0.146359	-2.63431	PVP01_1335800	PvP01_13_v1:1,545,768..1,547,752(-)	conserved Plasmodium protein, unknown function
PvP01_13_v1	1546646	28.3163	0	0.047126	0.0136054	0.0530195	-0.117834	-2.53566	PVP01_1335800	PvP01_13_v1:1,545,768..1,547,752(-)	conserved Plasmodium protein, unknown function
PvP01_13_v1	1602427	29.4315	0.375	0.0458209	0	0.0558003	-0.19704	-2.8096	PVP01_1337200	PvP01_13_v1:1,602,576..1,604,219(-)	methyltransferase, putative
PvP01_13_v1	1602483	29.4337	0	0.0471009	0.00680272	0.0552698	-0.159934	-2.68126	PVP01_1337200	PvP01_13_v1:1,602,576..1,604,219(-)	methyltransferase, putative
PvP01_13_v1	1602583	29.4352	0	0.0471009	0.0136054	0.0546841	-0.149281	-2.64442	PVP01_1337200	PvP01_13_v1:1,602,576..1,604,219(-)	methyltransferase, putative
PvP01_13_v1	1602597	29.4353	0.375	0.0458209	0	0.0549072	-0.180905	-2.75379	PVP01_1337200	PvP01_13_v1:1,602,576..1,604,219(-)	methyltransferase, putative
PvP01_13_v1	1655999	30.3062	0.625	0.0405845	0.00680272	0.0637597	-0.451735	-3.69047	PVP01_1338300	PvP01_13_v1:1,653,729..1,655,126(-)	eukaryotic translation initiation factor 2 subunit gamma, putative
PvP01_13_v1	1656799	30.3167	0	0.0533007	0.0204082	0.0625489	-0.16	-2.68149	PVP01_1338400	PvP01_13_v1:1,658,458..1,659,041(+)	conserved Plasmodium protein, unknown function
PvP01_13_v1	1656824	30.3168	0	0.0533007	0.0136054	0.0607206	-0.130334	-2.57889	PVP01_1338400	PvP01_13_v1:1,658,458..1,659,041(+)	conserved Plasmodium protein, unknown function
PvP01_14_v1	326155	4.75286	0	0.0614078	0.0136054	0.0696099	-0.12537	-2.56172	PVP01_1406800	PvP01_14_v1:325,846..327,839(-)	conserved Plasmodium protein, unknown function
PvP01_14_v1	326332	4.75729	0.0625	0.0604187	0.00680272	0.0712074	-0.164298	-2.69636	PVP01_1406800	PvP01_14_v1:325,846..327,839(-)	conserved Plasmodium protein, unknown function
PvP01_14_v1	326504	4.76624	0.5	0.0569377	0.0204082	0.0714276	-0.226726	-2.91227	PVP01_1406800	PvP01_14_v1:325,846..327,839(-)	conserved Plasmodium protein, unknown function
PvP01_14_v1	376976	5.32834	0	0.0571027	0.0136054	0.0766902	-0.294923	-3.14813	PVP01_1408000	PvP01_14_v1:377,257..379,809(+)	U3 small nucleolar RNA-associated protein 6, putative
PvP01_14_v1	377247	5.33062	0.0625	0.0565951	0.047619	0.0781244	-0.32238	-3.24309	PVP01_1408000	PvP01_14_v1:377,257..379,809(+)	U3 small nucleolar RNA-associated protein 6, putative
PvP01_14_v1	377281	5.3308	0.5	0.0576855	0.00680272	0.0854485	-0.392907	-3.48701	PVP01_1408000	PvP01_14_v1:377,257..379,809(+)	U3 small nucleolar RNA-associated protein 6, putative
PvP01_14_v1	379630	5.41224	0.5	0.0591631	0	0.0867168	-0.38235	-3.4505	PVP01_1408000	PvP01_14_v1:377,257..379,809(+)	U3 small nucleolar RNA-associated protein 6, putative
PvP01_14_v1	920616	11.24	0.0625	0.0983238	0.353741	0.0205893	1.5635	3.27933	PVP01_1421100	PvP01_14_v1:918,666..921,089(-)	conserved protein, unknown function
PvP01_14_v1	920634	11.2401	0.0625	0.0970487	0.37415	0.019786	1.59024	3.37181	PVP01_1421100	PvP01_14_v1:918,666..921,089(-)	conserved protein, unknown function
PvP01_14_v1	1574301	17.5144	0	0.154599	0.108844	0.0340807	1.5121	3.10156	PVP01_1437400	PvP01_14_v1:1,574,069..1,577,287(-)	arginine--tRNA ligase, putative
PvP01_14_v1	1574647	17.523	0	0.148043	0.47619	0.0247862	1.78722	4.05308	PVP01_1437400	PvP01_14_v1:1,574,069..1,577,287(-)	arginine--tRNA ligase, putative
PvP01_14_v1	1574778	17.5249	0	0.159476	0.0340136	0.0345756	1.52875	3.15915	PVP01_1437400	PvP01_14_v1:1,574,069..1,577,287(-)	arginine--tRNA ligase, putative
PvP01_14_v1	1574899	17.5259	0	0.159476	0.00680272	0.0360929	1.4858	3.0106	PVP01_1437400	PvP01_14_v1:1,574,069..1,577,287(-)	arginine--tRNA ligase, putative
PvP01_14_v1	1575003	17.5268	0	0.155069	0.142857	0.0328304	1.55252	3.24136	PVP01_1437400	PvP01_14_v1:1,574,069..1,577,287(-)	arginine--tRNA ligase, putative
PvP01_14_v1	1662778	18.3668	0	0.0727297	0.156463	0.0155209	1.54456	3.21383	PVP01_1439100	PvP01_14_v1:1,656,943..1,661,707(-)	conserved Plasmodium protein, unknown function
PvP01_14_v1	1662838	18.3677	0	0.0727297	0.0340136	0.0147004	1.59887	3.40166	PVP01_1439100	PvP01_14_v1:1,656,943..1,661,707(-)	conserved Plasmodium protein, unknown function
PvP01_14_v1	1662843	18.3677	0	0.0727297	0.156463	0.014726	1.59714	3.39568	PVP01_1439100	PvP01_14_v1:1,656,943..1,661,707(-)	conserved Plasmodium protein, unknown function
PvP01_14_v1	1662917	18.3689	0	0.072215	0.333333	0.0111962	1.86407	4.31887	PVP01_1439100	PvP01_14_v1:1,656,943..1,661,707(-)	conserved Plasmodium protein, unknown function
PvP01_14_v1	1662988	18.3694	0.0625	0.0544458	0.326531	0.00965679	1.72954	3.85359	PVP01_1439100	PvP01_14_v1:1,656,943..1,661,707(-)	conserved Plasmodium protein, unknown function
PvP01_14_v1	1662990	18.3694	0	0.0592168	0.0612245	0.0128685	1.52643	3.15112	PVP01_1439100	PvP01_14_v1:1,656,943..1,661,707(-)	conserved Plasmodium protein, unknown function
PvP01_14_v1	1663112	18.37	0	0.0576202	0.0204082	0.0134336	1.45611	2.90792	PVP01_1439100	PvP01_14_v1:1,656,943..1,661,707(-)	conserved Plasmodium protein, unknown function
PvP01_14_v1	1663926	18.3741	0	0.0585579	0.122449	0.0129961	1.50536	3.07825	PVP01_1439200	PvP01_14_v1:1,664,926..1,665,753(-)	heterochromatin protein 1
PvP01_14_v1	1772821	19.4816	0	0.065314	0.0272109	0.0151265	1.46276	2.93092	PVP01_1440800	PvP01_14_v1:1,760,308..1,770,429(+)	AP2 domain transcription factor AP2-G, putative
PvP01_14_v1	1772903	19.4823	0	0.065314	0.00680272	0.0152395	1.45531	2.90515	PVP01_1440800	PvP01_14_v1:1,760,308..1,770,429(+)	AP2 domain transcription factor AP2-G, putative
PvP01_14_v1	1772914	19.4824	0	0.0635189	0.115646	0.0138673	1.5218	3.13511	PVP01_1440800	PvP01_14_v1:1,760,308..1,770,429(+)	AP2 domain transcription factor AP2-G, putative
PvP01_14_v1	1772936	19.4826	0.1875	0.0571212	0.462585	0.0114634	1.60602	3.42639	PVP01_1440800	PvP01_14_v1:1,760,308..1,770,429(+)	AP2 domain transcription factor AP2-G, putative
PvP01_14_v1	1773347	19.4868	0	0.0705626	0.197279	0.0165611	1.44944	2.88485	PVP01_1440800	PvP01_14_v1:1,760,308..1,770,429(+)	AP2 domain transcription factor AP2-G, putative
PvP01_14_v1	1837104	20.1188	0.0625	0.077988	0.14966	0.0177263	1.4815	2.99573	PVP01_1442200	PvP01_14_v1:1,837,210..1,838,481(+)	GTP cyclohydrolase 1, putative
PvP01_14_v1	1846975	20.2141	0	0.105048	0.115646	0.0245564	1.45345	2.89872	PVP01_1442400	PvP01_14_v1:1,843,824..1,846,955(+)	BRO1 domain-containing protein, putative
PvP01_14_v1	1847049	20.2146	0.1875	0.0811007	0.435374	0.0162513	1.60752	3.43158	PVP01_1442400	PvP01_14_v1:1,843,824..1,846,955(+)	BRO1 domain-containing protein, putative
PvP01_14_v1	1847084	20.2147	0	0.0963601	0.0748299	0.0210897	1.51931	3.1265	PVP01_1442400	PvP01_14_v1:1,843,824..1,846,955(+)	BRO1 domain-containing protein, putative
PvP01_14_v1	1964687	21.446	0	0.0577884	0.428571	0.0133382	1.46615	2.94264	PVP01_1445400	PvP01_14_v1:1,960,644..1,966,844(+)	potassium channel K1, putative
PvP01_14_v1	1974185	21.5295	0.0625	0.0555772	0	0.0639536	-0.140384	-2.61365	PVP01_1445700	PvP01_14_v1:1,974,583..1,982,031(-)	protein SOC2, putative
PvP01_14_v1	1974472	21.5547	0.4375	0.0452615	0	0.0639136	-0.345076	-3.32159	PVP01_1445700	PvP01_14_v1:1,974,583..1,982,031(-)	protein SOC2, putative
PvP01_14_v1	1980061	21.6218	0.4375	0.0205106	0	0.0249586	-0.196277	-2.80696	PVP01_1445700	PvP01_14_v1:1,974,583..1,982,031(-)	protein SOC2, putative
PvP01_14_v1	1981867	21.6386	0	0.0429318	0.136054	0.00982501	1.47468	2.97214	PVP01_1445700	PvP01_14_v1:1,974,583..1,982,031(-)	protein SOC2, putative
PvP01_14_v1	2008257	22.009	0.0625	0.0650599	0.360544	0.0139419	1.54041	3.19947	PVP01_1446500	PvP01_14_v1:2,007,901..2,011,200(+)	NIMA related kinase 1, putative
PvP01_14_v1	2008362	22.0101	0	0.0465783	0.37415	0.010293	1.50967	3.09316	PVP01_1446500	PvP01_14_v1:2,007,901..2,011,200(+)	NIMA related kinase 1, putative
PvP01_14_v1	2022559	22.1595	0.25	0.0337105	0.469388	0.00757753	1.49262	3.03419	PVP01_1446800	PvP01_14_v1:2,020,621..2,023,305(-)	merozoite surface protein 9
PvP01_14_v1	2022613	22.1598	0	0.0410401	0.00680272	0.00942495	1.47119	2.96007	PVP01_1446800	PvP01_14_v1:2,020,621..2,023,305(-)	merozoite surface protein 9
PvP01_14_v1	2022656	22.16	0.25	0.0390044	0.210884	0.00715151	1.69635	3.7388	PVP01_1446800	PvP01_14_v1:2,020,621..2,023,305(-)	merozoite surface protein 9
PvP01_14_v1	2022663	22.1601	0	0.0254483	0.401361	0.00544106	1.54267	3.20729	PVP01_1446800	PvP01_14_v1:2,020,621..2,023,305(-)	merozoite surface protein 9
PvP01_14_v1	2039305	22.3486	0.0625	0.0320763	0.394558	0.00733012	1.47612	2.97712	PVP01_1447000	PvP01_14_v1:2,030,881..2,039,880(-)	WD repeat-containing protein, putative
PvP01_14_v1	2039326	22.3489	0.1875	0.0294681	0.204082	0.00656772	1.50114	3.06366	PVP01_1447000	PvP01_14_v1:2,030,881..2,039,880(-)	WD repeat-containing protein, putative
PvP01_14_v1	2039341	22.349	0	0.0293486	0.176871	0.00550646	1.67333	3.65919	PVP01_1447000	PvP01_14_v1:2,030,881..2,039,880(-)	WD repeat-containing protein, putative
PvP01_14_v1	2039347	22.3491	0	0.0340188	0.197279	0.00612198	1.71503	3.80341	PVP01_1447000	PvP01_14_v1:2,030,881..2,039,880(-)	WD repeat-containing protein, putative
PvP01_14_v1	2049712	22.4284	0	0.0567381	0.0884354	0.0125043	1.51238	3.10253	PVP01_1447200	PvP01_14_v1:2,046,811..2,051,448(+)	conserved Plasmodium protein, unknown function
PvP01_14_v1	2049811	22.4296	0.1875	0.045477	0.306122	0.0104706	1.46863	2.95122	PVP01_1447200	PvP01_14_v1:2,046,811..2,051,448(+)	conserved Plasmodium protein, unknown function
PvP01_14_v1	2050575	22.4377	0	0.0429999	0.340136	0.00980303	1.47851	2.98539	PVP01_1447200	PvP01_14_v1:2,046,811..2,051,448(+)	conserved Plasmodium protein, unknown function
PvP01_14_v1	2057861	22.5333	0	0.0579329	0.115646	0.0119267	1.5805	3.33813	PVP01_1447300	PvP01_14_v1:2,052,099..2,058,122(-)	multidrug resistance-associated protein 2, putative
PvP01_14_v1	2057912	22.5337	0	0.0595804	0.0340136	0.0128232	1.53607	3.18446	PVP01_1447300	PvP01_14_v1:2,052,099..2,058,122(-)	multidrug resistance-associated protein 2, putative
PvP01_14_v1	2057935	22.5339	0	0.0579851	0.0680272	0.0121152	1.56573	3.28704	PVP01_1447300	PvP01_14_v1:2,052,099..2,058,122(-)	multidrug resistance-associated protein 2, putative
PvP01_14_v1	2057937	22.5339	0	0.0548666	0.0204082	0.0122365	1.50048	3.06137	PVP01_1447300	PvP01_14_v1:2,052,099..2,058,122(-)	multidrug resistance-associated protein 2, putative
PvP01_14_v1	2057943	22.534	0	0.0518434	0.190476	0.0100283	1.64282	3.55366	PVP01_1447300	PvP01_14_v1:2,052,099..2,058,122(-)	multidrug resistance-associated protein 2, putative
PvP01_14_v1	2057991	22.5343	0.1875	0.0430679	0.319728	0.00906848	1.55797	3.26021	PVP01_1447300	PvP01_14_v1:2,052,099..2,058,122(-)	multidrug resistance-associated protein 2, putative
PvP01_14_v1	2065399	22.612	0	0.0399524	0.414966	0.00846907	1.55127	3.23703	PVP01_1447400	PvP01_14_v1:2,063,541..2,066,498(+)	conserved Plasmodium protein, unknown function
PvP01_14_v1	2081372	22.7573	0.125	0.0404286	0.340136	0.00909017	1.49234	3.03322	PVP01_1448000	PvP01_14_v1:2,078,986..2,085,183(-)	myosin J, putative
PvP01_14_v1	2088382	22.8207	0	0.0455426	0.333333	0.0107036	1.44807	2.88011	PVP01_1448100	PvP01_14_v1:2,086,623..2,092,847(-)	conserved Plasmodium protein, unknown function
PvP01_14_v1	2092712	22.8725	0	0.0664686	0.414966	0.0142162	1.54234	3.20615	PVP01_1448100	PvP01_14_v1:2,086,623..2,092,847(-)	conserved Plasmodium protein, unknown function
PvP01_14_v1	2130237	23.179	0.125	0.0886212	0.435374	0.0177429	1.60839	3.43459	PVP01_1449200	PvP01_14_v1:2,129,881..2,133,622(+)	conserved Plasmodium protein, unknown function
PvP01_14_v1	2130772	23.1835	0	0.106669	0.0612245	0.0234063	1.51673	3.11758	PVP01_1449200	PvP01_14_v1:2,129,881..2,133,622(+)	conserved Plasmodium protein, unknown function
PvP01_14_v1	2130775	23.1835	0	0.107932	0.047619	0.0233806	1.52959	3.16205	PVP01_1449200	PvP01_14_v1:2,129,881..2,133,622(+)	conserved Plasmodium protein, unknown function
PvP01_14_v1	2131001	23.1856	0	0.108285	0.047619	0.0253219	1.45309	2.89747	PVP01_1449200	PvP01_14_v1:2,129,881..2,133,622(+)	conserved Plasmodium protein, unknown function
PvP01_14_v1	2131070	23.186	0	0.107611	0.129252	0.0237919	1.50918	3.09146	PVP01_1449200	PvP01_14_v1:2,129,881..2,133,622(+)	conserved Plasmodium protein, unknown function
PvP01_14_v1	2267106	24.6753	0	0.0266685	0.14966	0.00601936	1.4885	3.01994	PVP01_1451800	PvP01_14_v1:2,265,714..2,267,240(+)	homocysteine S-methyltransferase, putative
PvP01_14_v1	2267154	24.6758	0	0.0274987	0.0612245	0.00603507	1.51655	3.11695	PVP01_1451800	PvP01_14_v1:2,265,714..2,267,240(+)	homocysteine S-methyltransferase, putative
PvP01_14_v1	2267159	24.6758	0	0.0274987	0.170068	0.00634963	1.46574	2.94122	PVP01_1451800	PvP01_14_v1:2,265,714..2,267,240(+)	homocysteine S-methyltransferase, putative
PvP01_14_v1	2308153	25.1072	0.375	0.0152549	0	0.0189183	-0.21523	-2.87251	PVP01_1452800	PvP01_14_v1:2,306,166..2,309,604(-)	upregulated in late gametocytes ULG8, putative
PvP01_14_v1	2311160	25.1422	0.375	0.0305479	0	0.0450957	-0.389489	-3.47519	PVP01_1452900	PvP01_14_v1:2,311,936..2,316,518(+)	splicing factor 3B subunit 3, putative
PvP01_14_v1	2328174	25.3361	0.375	0.0523341	0	0.0659409	-0.23111	-2.92743	PVP01_1453300	PvP01_14_v1:2,324,118..2,327,489(-)	vacuolar-type H+ pumping pyrophosphatase, putative
PvP01_14_v1	2328199	25.3364	0	0.0560111	0.0136054	0.0651063	-0.150471	-2.64853	PVP01_1453300	PvP01_14_v1:2,324,118..2,327,489(-)	vacuolar-type H+ pumping pyrophosphatase, putative
PvP01_14_v1	2328728	25.3428	0.375	0.0397226	0.0136054	0.0655769	-0.501303	-3.86191	PVP01_1453300	PvP01_14_v1:2,324,118..2,327,489(-)	vacuolar-type H+ pumping pyrophosphatase, putative
PvP01_14_v1	2328952	25.3473	0	0.0559257	0.0340136	0.0635152	-0.127255	-2.56824	PVP01_1453300	PvP01_14_v1:2,324,118..2,327,489(-)	vacuolar-type H+ pumping pyrophosphatase, putative
PvP01_14_v1	2329029	25.3486	0.0625	0.054065	0.0408163	0.0617283	-0.132556	-2.58657	PVP01_1453300	PvP01_14_v1:2,324,118..2,327,489(-)	vacuolar-type H+ pumping pyrophosphatase, putative
PvP01_14_v1	2340024	25.4801	0.375	0.0327302	0	0.0436715	-0.288397	-3.12556	PVP01_1453600	PvP01_14_v1:2,340,670..2,343,333(+)	mRNA methyltransferase, putative
PvP01_14_v1	2340212	25.4856	0.375	0.0267941	0.210884	0.0373411	-0.331915	-3.27607	PVP01_1453600	PvP01_14_v1:2,340,670..2,343,333(+)	mRNA methyltransferase, putative
PvP01_14_v1	2340218	25.4857	0.375	0.0336055	0	0.0499269	-0.395869	-3.49726	PVP01_1453600	PvP01_14_v1:2,340,670..2,343,333(+)	mRNA methyltransferase, putative
PvP01_14_v1	2341603	25.5132	0.3125	0.0364756	0.108844	0.0427707	-0.15921	-2.67876	PVP01_1453600	PvP01_14_v1:2,340,670..2,343,333(+)	mRNA methyltransferase, putative
PvP01_14_v1	2420928	26.4864	0.5	0.0211981	0	0.0277399	-0.268962	-3.05834	PVP01_1455700	PvP01_14_v1:2,421,554..2,423,408(+)	periodic tryptophan protein 1, putative
PvP01_14_v1	2425198	26.5247	0.5	0.0299143	0.0272109	0.0345354	-0.143647	-2.62493	PVP01_1455800	PvP01_14_v1:2,424,718..2,425,955(+)	conserved protein, unknown function
PvP01_14_v1	2451267	26.8194	0.0625	0.277728	0.0136054	0.327118	-0.163679	-2.69421	PVP01_1456600	PvP01_14_v1:2,447,482..2,452,338(+)	conserved Plasmodium protein, unknown function
PvP01_14_v1	2452050	27.0092	0.40625	0.232268	0.132653	0.305329	-0.273499	-3.07403	PVP01_1456600	PvP01_14_v1:2,447,482..2,452,338(+)	conserved Plasmodium protein, unknown function
PvP01_14_v1	2467763	27.3708	0.1875	0.0732313	0	0.0832501	-0.128226	-2.5716	PVP01_1456900	PvP01_14_v1:2,465,305..2,467,563(+)	acyl-CoA synthetase, putative
PvP01_14_v1	2468232	27.3798	0.25	0.0612466	0.0204082	0.0815304	-0.286067	-3.1175	PVP01_1456900	PvP01_14_v1:2,465,305..2,467,563(+)	acyl-CoA synthetase, putative
PvP01_14_v1	2468492	27.3847	0.0625	0.06462	0.00680272	0.0822897	-0.241722	-2.96413	PVP01_1456900	PvP01_14_v1:2,465,305..2,467,563(+)	acyl-CoA synthetase, putative
PvP01_14_v1	2468924	27.3881	0.5	0.0603197	0.0408163	0.0749761	-0.217511	-2.8804	PVP01_1456900	PvP01_14_v1:2,465,305..2,467,563(+)	acyl-CoA synthetase, putative
PvP01_14_v1	2501962	27.7908	0.0625	0.0943392	0.0136054	0.107842	-0.133769	-2.59077	PVP01_1457600	PvP01_14_v1:2,502,355..2,505,333(+)	DNA gyrase subunit B, putative
PvP01_14_v1	2502146	27.7938	0.5	0.0913355	0.0136054	0.110161	-0.187406	-2.77628	PVP01_1457600	PvP01_14_v1:2,502,355..2,505,333(+)	DNA gyrase subunit B, putative
PvP01_14_v1	2505905	27.9182	0.5	0.0936915	0	0.13473	-0.363264	-3.38449	PVP01_1457700	PvP01_14_v1:2,505,715..2,506,623(-)	hydroxyethylthiazole kinase, putative
PvP01_14_v1	2619235	29.3466	0.125	0.0326807	0	0.0371415	-0.12795	-2.57064	PVP01_1460600	PvP01_14_v1:2,617,002..2,618,641(-)	vacuolar-sorting protein SNF7, putative
PvP01_14_v1	2619250	29.3467	0	0.0287532	0.0272109	0.0347785	-0.190248	-2.7861	PVP01_1460600	PvP01_14_v1:2,617,002..2,618,641(-)	vacuolar-sorting protein SNF7, putative
PvP01_14_v1	2619391	29.3479	0	0.0287532	0	0.0350261	-0.197344	-2.81065	PVP01_1460600	PvP01_14_v1:2,617,002..2,618,641(-)	vacuolar-sorting protein SNF7, putative
PvP01_14_v1	2619405	29.348	0.125	0.0275145	0.047619	0.0328913	-0.178494	-2.74545	PVP01_1460600	PvP01_14_v1:2,617,002..2,618,641(-)	vacuolar-sorting protein SNF7, putative
PvP01_14_v1	2619443	29.3482	0.125	0.0280005	0.0340136	0.0330749	-0.166552	-2.70415	PVP01_1460600	PvP01_14_v1:2,617,002..2,618,641(-)	vacuolar-sorting protein SNF7, putative
PvP01_14_v1	2619631	29.3495	0.4375	0.0283337	0	0.033241	-0.159731	-2.68056	PVP01_1460600	PvP01_14_v1:2,617,002..2,618,641(-)	vacuolar-sorting protein SNF7, putative
PvP01_14_v1	2623999	29.3886	0.4375	0.0155884	0	0.0176961	-0.126818	-2.56673	PVP01_1460700	PvP01_14_v1:2,622,595..2,623,647(+)	translation initiation factor SUI1, putative
PvP01_14_v1	2625524	29.4105	0.1875	0.0455043	0.333333	0.0106541	1.45186	2.89322	PVP01_1460800	PvP01_14_v1:2,626,103..2,627,992(+)	ubiquitin-conjugating enzyme E2, putative
PvP01_14_v1	2625725	29.4116	0	0.0742198	0.115646	0.0158602	1.54322	3.20919	PVP01_1460800	PvP01_14_v1:2,626,103..2,627,992(+)	ubiquitin-conjugating enzyme E2, putative
PvP01_14_v1	2657136	29.7319	0	0.0316358	0.0136054	0.0373206	-0.165258	-2.69968	PVP01_1461500	PvP01_14_v1:2,657,383..2,661,395(+)	RNA-binding protein, putative
PvP01_14_v1	2657257	29.7329	0	0.0316358	0.0272109	0.0382018	-0.188594	-2.78038	PVP01_1461500	PvP01_14_v1:2,657,383..2,661,395(+)	RNA-binding protein, putative
PvP01_14_v1	2657293	29.7332	0	0.0304477	0.0408163	0.0397367	-0.266263	-3.04901	PVP01_1461500	PvP01_14_v1:2,657,383..2,661,395(+)	RNA-binding protein, putative
PvP01_14_v1	2657357	29.7336	0.5	0.0287961	0.00680272	0.04216	-0.381232	-3.44663	PVP01_1461500	PvP01_14_v1:2,657,383..2,661,395(+)	RNA-binding protein, putative
PvP01_14_v1	2694980	30.1549	0.125	0.0253488	0.0340136	0.0319053	-0.230039	-2.92372	PVP01_1462600	PvP01_14_v1:2,694,842..2,697,905(+)	conserved Plasmodium protein, unknown function
PvP01_14_v1	2695502	30.1639	0.1875	0.0313968	0.136054	0.0380684	-0.192679	-2.79451	PVP01_1462600	PvP01_14_v1:2,694,842..2,697,905(+)	conserved Plasmodium protein, unknown function
PvP01_14_v1	2695797	30.1687	0	0.0349611	0.0204082	0.0438787	-0.227193	-2.91388	PVP01_1462600	PvP01_14_v1:2,694,842..2,697,905(+)	conserved Plasmodium protein, unknown function
PvP01_14_v1	2695944	30.1706	0.375	0.0279743	0	0.0455321	-0.48713	-3.81289	PVP01_1462600	PvP01_14_v1:2,694,842..2,697,905(+)	conserved Plasmodium protein, unknown function
PvP01_14_v1	2734167	30.507	0.375	0.0279086	0.00680272	0.0377358	-0.301675	-3.17148	PVP01_1463400	PvP01_14_v1:2,729,991..2,734,272(+)	clathrin adaptor domain-containing protein, putative
PvP01_14_v1	2738473	30.5439	0.1875	0.0274433	0	0.0311692	-0.12731	-2.56843	PVP01_1463600	PvP01_14_v1:2,738,902..2,740,344(-)	methyltransferase, putative

## Sheet: xp-ehh CMB-Tak
chrom	pos	gPos	CMB	iHH1	Tak	iHH2	xpehh	norm	Closest Gene
PvP01_01_v1	253665	17.0207	0.125	0.212228	0.275862	0.0422433	1.61421	2.91652	PVP01_0104800	PvP01_01_v1:248,713..261,673(-)	E3 ubiquitin-protein ligase, putative
PvP01_01_v1	255663	17.0974	0.125	0.216183	0	0.25183	-0.152628	-2.68263	PVP01_0104800	PvP01_01_v1:248,713..261,673(-)	E3 ubiquitin-protein ligase, putative
PvP01_01_v1	257046	17.1934	0.4375	0.190186	0	0.251756	-0.280461	-3.08774	PVP01_0104800	PvP01_01_v1:248,713..261,673(-)	E3 ubiquitin-protein ligase, putative
PvP01_01_v1	257561	17.2317	0	0.209192	0.0172414	0.246703	-0.164932	-2.72163	PVP01_0104800	PvP01_01_v1:248,713..261,673(-)	E3 ubiquitin-protein ligase, putative
PvP01_01_v1	257654	17.2374	0	0.209192	0	0.250349	-0.179602	-2.76812	PVP01_0104800	PvP01_01_v1:248,713..261,673(-)	E3 ubiquitin-protein ligase, putative
PvP01_01_v1	257824	17.2487	0.0625	0.199926	0.0172414	0.244066	-0.19949	-2.83114	PVP01_0104800	PvP01_01_v1:248,713..261,673(-)	E3 ubiquitin-protein ligase, putative
PvP01_01_v1	572750	29.8456	0.4375	0.0621621	0.0689655	0.0770244	-0.214377	-2.87832	PVP01_0112600	PvP01_01_v1:572,569..574,248(+)	26S proteasome regulatory subunit RPN10, putative
PvP01_01_v1	572758	29.8461	0.3125	0.0643572	0.0172414	0.0787543	-0.201884	-2.83873	PVP01_0112600	PvP01_01_v1:572,569..574,248(+)	26S proteasome regulatory subunit RPN10, putative
PvP01_01_v1	594551	30.6915	0.0625	0.280481	0.413793	0.0578347	1.57892	2.80469	PVP01_0113200	PvP01_01_v1:594,966..596,353(-)	conserved Plasmodium protein, unknown function
PvP01_01_v1	595910	30.7298	0	0.340508	0.258621	0.0634041	1.68091	3.1279	PVP01_0113200	PvP01_01_v1:594,966..596,353(-)	conserved Plasmodium protein, unknown function
PvP01_01_v1	632846	31.9044	0.3125	0.129241	0.413793	0.0243821	1.66783	3.08645	PVP01_0114200	PvP01_01_v1:632,062..637,515(+)	ferlin-like protein, putative
PvP01_01_v1	633104	31.9201	0.1875	0.112333	0.258621	0.0227637	1.5963	2.85977	PVP01_0114200	PvP01_01_v1:632,062..637,515(+)	ferlin-like protein, putative
PvP01_01_v1	633314	31.9294	0.25	0.113365	0.275862	0.0229786	1.59604	2.85894	PVP01_0114200	PvP01_01_v1:632,062..637,515(+)	ferlin-like protein, putative
PvP01_01_v1	785675	36.7495	0.125	0.273205	0.327586	0.0513089	1.67236	3.1008	PVP01_0117500	PvP01_01_v1:786,129..787,659(-)	conserved Plasmodium protein, unknown function
PvP01_01_v1	791803	36.9989	0.0625	0.298426	0.431034	0.060546	1.59512	2.85603	PVP01_0117600	PvP01_01_v1:788,082..794,548(-)	adenylyl cyclase beta, putative
PvP01_02_v1	111643	5.88805	0	0.184844	0.103448	0.210843	-0.131604	-2.61601	PVP01_0202200	PvP01_02_v1:111,022..112,608(+)	tryptophan-rich protein
PvP01_02_v1	111705	5.88981	0.5	0.171797	0	0.230273	-0.292953	-3.12733	PVP01_0202200	PvP01_02_v1:111,022..112,608(+)	tryptophan-rich protein
PvP01_02_v1	149832	6.9034	0.375	0.28472	0.0172414	0.345194	-0.192598	-2.8093	PVP01_0202900	PvP01_02_v1:146,233..148,361(-)	18S ribosomal RNA
PvP01_02_v1	149842	6.9035	0	0.289404	0	0.346812	-0.18096	-2.77242	PVP01_0202900	PvP01_02_v1:146,233..148,361(-)	18S ribosomal RNA
PvP01_02_v1	150220	6.91015	0.125	0.287533	0.0517241	0.346033	-0.185197	-2.78585	PVP01_0202900	PvP01_02_v1:146,233..148,361(-)	18S ribosomal RNA
PvP01_02_v1	150263	6.91091	0.0625	0.288912	0.0689655	0.345532	-0.178965	-2.7661	PVP01_0202900	PvP01_02_v1:146,233..148,361(-)	18S ribosomal RNA
PvP01_02_v1	150518	6.9194	0.4375	0.285561	0	0.358847	-0.228441	-2.92289	PVP01_0202900	PvP01_02_v1:146,233..148,361(-)	18S ribosomal RNA
PvP01_02_v1	150862	6.92356	0	0.291025	0	0.358847	-0.209485	-2.86282	PVP01_0202900	PvP01_02_v1:146,233..148,361(-)	18S ribosomal RNA
PvP01_02_v1	151140	6.92731	0	0.291025	0.0172414	0.358487	-0.208482	-2.85964	PVP01_0203000	PvP01_02_v1:153,743..158,923(-)	multidrug resistance-associated protein 1, putative
PvP01_02_v1	151554	6.93716	0.4375	0.285561	0	0.358973	-0.228794	-2.92401	PVP01_0203000	PvP01_02_v1:153,743..158,923(-)	multidrug resistance-associated protein 1, putative
PvP01_02_v1	151570	6.9377	0.4375	0.285561	0	0.358973	-0.228794	-2.92401	PVP01_0203000	PvP01_02_v1:153,743..158,923(-)	multidrug resistance-associated protein 1, putative
PvP01_02_v1	151589	6.93795	0.0625	0.286093	0	0.358973	-0.226931	-2.9181	PVP01_0203000	PvP01_02_v1:153,743..158,923(-)	multidrug resistance-associated protein 1, putative
PvP01_02_v1	151596	6.93816	0	0.286911	0.0517241	0.355233	-0.213604	-2.87587	PVP01_0203000	PvP01_02_v1:153,743..158,923(-)	multidrug resistance-associated protein 1, putative
PvP01_02_v1	151749	6.94019	0	0.286911	0	0.355425	-0.214144	-2.87758	PVP01_0203000	PvP01_02_v1:153,743..158,923(-)	multidrug resistance-associated protein 1, putative
PvP01_02_v1	151821	6.94204	0.0625	0.2856	0.0517241	0.355233	-0.218182	-2.89038	PVP01_0203000	PvP01_02_v1:153,743..158,923(-)	multidrug resistance-associated protein 1, putative
PvP01_02_v1	151849	6.9423	0.4375	0.28462	0	0.356208	-0.22436	-2.90995	PVP01_0203000	PvP01_02_v1:153,743..158,923(-)	multidrug resistance-associated protein 1, putative
PvP01_02_v1	152864	6.94944	0.125	0.29171	0.103448	0.352989	-0.190675	-2.80321	PVP01_0203000	PvP01_02_v1:153,743..158,923(-)	multidrug resistance-associated protein 1, putative
PvP01_02_v1	154168	6.96094	0	0.300754	0.0517241	0.394234	-0.27065	-3.05665	PVP01_0203000	PvP01_02_v1:153,743..158,923(-)	multidrug resistance-associated protein 1, putative
PvP01_02_v1	154668	6.96535	0	0.300754	0	0.395134	-0.272932	-3.06388	PVP01_0203000	PvP01_02_v1:153,743..158,923(-)	multidrug resistance-associated protein 1, putative
PvP01_02_v1	155228	6.9708	0.125	0.29661	0.0172414	0.3935	-0.282661	-3.09471	PVP01_0203000	PvP01_02_v1:153,743..158,923(-)	multidrug resistance-associated protein 1, putative
PvP01_02_v1	155305	6.97234	0.25	0.290486	0.0862069	0.39043	-0.295696	-3.13602	PVP01_0203000	PvP01_02_v1:153,743..158,923(-)	multidrug resistance-associated protein 1, putative
PvP01_02_v1	155732	6.97918	0	0.293753	0	0.392353	-0.289423	-3.11614	PVP01_0203000	PvP01_02_v1:153,743..158,923(-)	multidrug resistance-associated protein 1, putative
PvP01_02_v1	156078	6.98613	0.4375	0.288148	0	0.392353	-0.308688	-3.17719	PVP01_0203000	PvP01_02_v1:153,743..158,923(-)	multidrug resistance-associated protein 1, putative
PvP01_02_v1	156208	6.98875	0.375	0.290519	0.0689655	0.39083	-0.296604	-3.1389	PVP01_0203000	PvP01_02_v1:153,743..158,923(-)	multidrug resistance-associated protein 1, putative
PvP01_02_v1	156287	6.99034	0.25	0.290327	0.0862069	0.39054	-0.296524	-3.13864	PVP01_0203000	PvP01_02_v1:153,743..158,923(-)	multidrug resistance-associated protein 1, putative
PvP01_02_v1	156563	6.99738	0.375	0.291239	0.0344828	0.392817	-0.299197	-3.14712	PVP01_0203000	PvP01_02_v1:153,743..158,923(-)	multidrug resistance-associated protein 1, putative
PvP01_02_v1	157220	7.00643	0	0.306554	0	0.39404	-0.25106	-2.99457	PVP01_0203000	PvP01_02_v1:153,743..158,923(-)	multidrug resistance-associated protein 1, putative
PvP01_02_v1	157751	7.01368	0	0.306554	0	0.39404	-0.25106	-2.99457	PVP01_0203000	PvP01_02_v1:153,743..158,923(-)	multidrug resistance-associated protein 1, putative
PvP01_02_v1	157754	7.01375	0	0.306554	0	0.39404	-0.25106	-2.99457	PVP01_0203000	PvP01_02_v1:153,743..158,923(-)	multidrug resistance-associated protein 1, putative
PvP01_02_v1	157760	7.01388	0	0.306554	0	0.39404	-0.25106	-2.99457	PVP01_0203000	PvP01_02_v1:153,743..158,923(-)	multidrug resistance-associated protein 1, putative
PvP01_02_v1	157769	7.01395	0	0.306554	0	0.39404	-0.25106	-2.99457	PVP01_0203000	PvP01_02_v1:153,743..158,923(-)	multidrug resistance-associated protein 1, putative
PvP01_02_v1	157772	7.01399	0	0.306554	0	0.39404	-0.25106	-2.99457	PVP01_0203000	PvP01_02_v1:153,743..158,923(-)	multidrug resistance-associated protein 1, putative
PvP01_02_v1	158223	7.02361	0.25	0.299493	0.0862069	0.390588	-0.26556	-3.04052	PVP01_0203000	PvP01_02_v1:153,743..158,923(-)	multidrug resistance-associated protein 1, putative
PvP01_02_v1	158818	7.03404	0.0625	0.306857	0.0172414	0.394033	-0.250052	-2.99137	PVP01_0203000	PvP01_02_v1:153,743..158,923(-)	multidrug resistance-associated protein 1, putative
PvP01_02_v1	159062	7.03846	0.0625	0.306857	0	0.3949	-0.252251	-2.99834	PVP01_0203000	PvP01_02_v1:153,743..158,923(-)	multidrug resistance-associated protein 1, putative
PvP01_02_v1	161486	7.05916	0.0625	0.306857	0.0172414	0.394143	-0.25033	-2.99225	PVP01_0203000	PvP01_02_v1:153,743..158,923(-)	multidrug resistance-associated protein 1, putative
PvP01_02_v1	161531	7.05937	0.25	0.298521	0.0862069	0.390731	-0.26918	-3.05199	PVP01_0203000	PvP01_02_v1:153,743..158,923(-)	multidrug resistance-associated protein 1, putative
PvP01_02_v1	161853	7.06637	0	0.316406	0.0172414	0.406176	-0.24976	-2.99045	PVP01_0203000	PvP01_02_v1:153,743..158,923(-)	multidrug resistance-associated protein 1, putative
PvP01_02_v1	161967	7.06735	0.4375	0.305267	0	0.410177	-0.295399	-3.13508	PVP01_0203000	PvP01_02_v1:153,743..158,923(-)	multidrug resistance-associated protein 1, putative
PvP01_02_v1	164289	7.11368	0.375	0.316955	0	0.410177	-0.257827	-3.01601	PVP01_0203100	PvP01_02_v1:166,896..167,384(-)	conserved Plasmodium protein, unknown function
PvP01_02_v1	171250	7.23953	0.375	0.307921	0	0.390896	-0.238599	-2.95508	PVP01_0203200	PvP01_02_v1:169,122..171,605(+)	TatD-like deoxyribonuclease, putative
PvP01_02_v1	171268	7.23977	0	0.326437	0.0517241	0.388354	-0.173681	-2.74935	PVP01_0203200	PvP01_02_v1:169,122..171,605(+)	TatD-like deoxyribonuclease, putative
PvP01_02_v1	172427	7.25516	0	0.326437	0.0172414	0.390223	-0.178483	-2.76457	PVP01_0203300	PvP01_02_v1:171,761..172,420(+)	conserved protein, unknown function
PvP01_02_v1	251784	9.44268	0.125	0.120877	0	0.140141	-0.147879	-2.66758	PVP01_0206000	PvP01_02_v1:249,334..252,807(-)	LCCL domain-containing protein, putative
PvP01_02_v1	252538	9.463	0.5	0.102099	0	0.136848	-0.292927	-3.12725	PVP01_0206000	PvP01_02_v1:249,334..252,807(-)	LCCL domain-containing protein, putative
PvP01_02_v1	252539	9.46301	0.5	0.102099	0	0.136848	-0.292927	-3.12725	PVP01_0206000	PvP01_02_v1:249,334..252,807(-)	LCCL domain-containing protein, putative
PvP01_02_v1	308009	11.4521	0.125	0.0935069	0.37931	0.0172241	1.69172	3.16215	PVP01_0207300	PvP01_02_v1:297,497..308,722(-)	eukaryotic translation initiation factor 2-alpha kinase 2, putative
PvP01_02_v1	308101	11.4553	0	0.199407	0.206897	0.019975	2.30087	5.09257	PVP01_0207300	PvP01_02_v1:297,497..308,722(-)	eukaryotic translation initiation factor 2-alpha kinase 2, putative
PvP01_02_v1	308116	11.4556	0.0625	0.183321	0.413793	0.0162471	2.42332	5.48061	PVP01_0207300	PvP01_02_v1:297,497..308,722(-)	eukaryotic translation initiation factor 2-alpha kinase 2, putative
PvP01_02_v1	308179	11.4567	0	0.183552	0	0.0196972	2.23202	4.87438	PVP01_0207300	PvP01_02_v1:297,497..308,722(-)	eukaryotic translation initiation factor 2-alpha kinase 2, putative
PvP01_02_v1	308199	11.457	0.1875	0.177806	0.12069	0.0181341	2.28289	5.03559	PVP01_0207300	PvP01_02_v1:297,497..308,722(-)	eukaryotic translation initiation factor 2-alpha kinase 2, putative
PvP01_02_v1	308351	11.4597	0	0.181891	0.0517241	0.0195702	2.2294	4.86608	PVP01_0207300	PvP01_02_v1:297,497..308,722(-)	eukaryotic translation initiation factor 2-alpha kinase 2, putative
PvP01_02_v1	308446	11.4629	0.125	0.158937	0.396552	0.016001	2.29586	5.07669	PVP01_0207300	PvP01_02_v1:297,497..308,722(-)	eukaryotic translation initiation factor 2-alpha kinase 2, putative
PvP01_02_v1	308519	11.4688	0	0.180579	0	0.0203634	2.18243	4.71723	PVP01_0207300	PvP01_02_v1:297,497..308,722(-)	eukaryotic translation initiation factor 2-alpha kinase 2, putative
PvP01_02_v1	308534	11.4691	0	0.177037	0.12069	0.0182623	2.27152	4.99956	PVP01_0207300	PvP01_02_v1:297,497..308,722(-)	eukaryotic translation initiation factor 2-alpha kinase 2, putative
PvP01_02_v1	308612	11.4709	0.0625	0.176455	0.413793	0.0160845	2.39521	5.39153	PVP01_0207300	PvP01_02_v1:297,497..308,722(-)	eukaryotic translation initiation factor 2-alpha kinase 2, putative
PvP01_02_v1	308616	11.4711	0	0.177803	0.258621	0.0190451	2.23387	4.88024	PVP01_0207300	PvP01_02_v1:297,497..308,722(-)	eukaryotic translation initiation factor 2-alpha kinase 2, putative
PvP01_02_v1	308669	11.4739	0.0625	0.177622	0.37931	0.0217637	2.09942	4.45417	PVP01_0207300	PvP01_02_v1:297,497..308,722(-)	eukaryotic translation initiation factor 2-alpha kinase 2, putative
PvP01_02_v1	308708	11.4763	0	0.184589	0.172414	0.0352742	1.65498	3.04572	PVP01_0207300	PvP01_02_v1:297,497..308,722(-)	eukaryotic translation initiation factor 2-alpha kinase 2, putative
PvP01_02_v1	391563	14.102	0	0.125821	0.155172	0.0239973	1.65692	3.05187	PVP01_0209400	PvP01_02_v1:391,308..392,067(+)	conserved Plasmodium protein, unknown function
PvP01_02_v1	391585	14.1026	0	0.12355	0.293103	0.0186977	1.88824	3.78493	PVP01_0209400	PvP01_02_v1:391,308..392,067(+)	conserved Plasmodium protein, unknown function
PvP01_02_v1	391586	14.1026	0	0.12355	0.293103	0.0186977	1.88824	3.78493	PVP01_0209400	PvP01_02_v1:391,308..392,067(+)	conserved Plasmodium protein, unknown function
PvP01_02_v1	391606	14.1029	0	0.142578	0.0517241	0.0204127	1.94373	3.96078	PVP01_0209400	PvP01_02_v1:391,308..392,067(+)	conserved Plasmodium protein, unknown function
PvP01_02_v1	391608	14.1029	0	0.142578	0.206897	0.0179237	2.07376	4.37285	PVP01_0209400	PvP01_02_v1:391,308..392,067(+)	conserved Plasmodium protein, unknown function
PvP01_02_v1	391674	14.1048	0	0.142578	0.0517241	0.0211916	1.90628	3.8421	PVP01_0209400	PvP01_02_v1:391,308..392,067(+)	conserved Plasmodium protein, unknown function
PvP01_02_v1	391690	14.1052	0.0625	0.102129	0.137931	0.0175494	1.76122	3.3824	PVP01_0209400	PvP01_02_v1:391,308..392,067(+)	conserved Plasmodium protein, unknown function
PvP01_02_v1	391728	14.1059	0.25	0.10165	0.465517	0.0197811	1.63681	2.98814	PVP01_0209400	PvP01_02_v1:391,308..392,067(+)	conserved Plasmodium protein, unknown function
PvP01_02_v1	464531	16.2898	0	0.270356	0.189655	0.0546016	1.59968	2.87048	PVP01_0211300	PvP01_02_v1:463,330..467,790(+)	zinc-carboxypeptidase, putative
PvP01_02_v1	464827	16.295	0.125	0.265279	0.37931	0.0401872	1.88723	3.78173	PVP01_0211300	PvP01_02_v1:463,330..467,790(+)	zinc-carboxypeptidase, putative
PvP01_02_v1	464865	16.2959	0	0.278464	0.0689655	0.0480657	1.75672	3.36814	PVP01_0211300	PvP01_02_v1:463,330..467,790(+)	zinc-carboxypeptidase, putative
PvP01_02_v1	487400	16.9819	0.5	0.102408	0	0.130501	-0.242412	-2.96716	PVP01_0211800	PvP01_02_v1:485,309..487,204(+)	aspartate--tRNA ligase, putative
PvP01_02_v1	489420	17.0303	0	0.189883	0.189655	0.037887	1.6118	2.90889	PVP01_0211900	PvP01_02_v1:488,243..489,805(+)	seipin domain-containing protein, putative
PvP01_02_v1	489936	17.0384	0	0.156365	0.224138	0.0258135	1.80129	3.50938	PVP01_0211900	PvP01_02_v1:488,243..489,805(+)	seipin domain-containing protein, putative
PvP01_02_v1	490008	17.0396	0.125	0.149806	0.224138	0.0271079	1.70952	3.21856	PVP01_0211900	PvP01_02_v1:488,243..489,805(+)	seipin domain-containing protein, putative
PvP01_02_v1	490019	17.0398	0.125	0.149806	0.189655	0.0300145	1.60766	2.89577	PVP01_0211900	PvP01_02_v1:488,243..489,805(+)	seipin domain-containing protein, putative
PvP01_02_v1	494956	17.2184	0.5	0.0962691	0	0.125633	-0.266217	-3.0426	PVP01_0212000	PvP01_02_v1:491,522..495,616(+)	DNA mismatch repair protein PMS1, putative
PvP01_02_v1	503618	17.4591	0	0.117325	0.310345	0.022319	1.65951	3.06008	PVP01_0212100	PvP01_02_v1:495,848..510,075(-)	conserved Plasmodium membrane protein, unknown function
PvP01_02_v1	669057	22.0807	0.5	0.10427	0	0.12583	-0.187948	-2.79456	PVP01_0215700	PvP01_02_v1:669,094..669,638(-)	conserved protein, unknown function
PvP01_02_v1	669074	22.0812	0.125	0.107265	0	0.126036	-0.161262	-2.71	PVP01_0215700	PvP01_02_v1:669,094..669,638(-)	conserved protein, unknown function
PvP01_03_v1	113898	43.0307	0	0.379687	0.5	0.0738707	1.63703	2.98884	PVP01_0302400	PvP01_03_v1:113,487..114,623(+)	pre-mRNA splicing factor, putative
PvP01_03_v1	113934	43.0323	0	0.379687	0.5	0.0738707	1.63703	2.98884	PVP01_0302400	PvP01_03_v1:113,487..114,623(+)	pre-mRNA splicing factor, putative
PvP01_03_v1	113949	43.033	0	0.379687	0	0.0758323	1.61082	2.90578	PVP01_0302400	PvP01_03_v1:113,487..114,623(+)	pre-mRNA splicing factor, putative
PvP01_03_v1	113993	43.035	0.1875	0.377663	0.189655	0.0723517	1.65246	3.03774	PVP01_0302400	PvP01_03_v1:113,487..114,623(+)	pre-mRNA splicing factor, putative
PvP01_03_v1	114071	43.038	0.1875	0.377663	0.275862	0.0736933	1.63409	2.97952	PVP01_0302400	PvP01_03_v1:113,487..114,623(+)	pre-mRNA splicing factor, putative
PvP01_03_v1	114204	43.0448	0.1875	0.377663	0.224138	0.0722611	1.65372	3.04173	PVP01_0302400	PvP01_03_v1:113,487..114,623(+)	pre-mRNA splicing factor, putative
PvP01_03_v1	114516	43.0607	0	0.610373	0.0517241	0.123522	1.59765	2.86404	PVP01_0302400	PvP01_03_v1:113,487..114,623(+)	pre-mRNA splicing factor, putative
PvP01_03_v1	114777	43.0775	0.125	0.600014	0.413793	0.112044	1.67806	3.11886	PVP01_0302400	PvP01_03_v1:113,487..114,623(+)	pre-mRNA splicing factor, putative
PvP01_03_v1	114779	43.0776	0.125	0.600014	0.413793	0.112044	1.67806	3.11886	PVP01_0302400	PvP01_03_v1:113,487..114,623(+)	pre-mRNA splicing factor, putative
PvP01_03_v1	114804	43.0795	0.125	0.634469	0.431034	0.120752	1.65905	3.05862	PVP01_0302400	PvP01_03_v1:113,487..114,623(+)	pre-mRNA splicing factor, putative
PvP01_03_v1	114806	43.0797	0.125	0.634469	0.431034	0.120752	1.65905	3.05862	PVP01_0302400	PvP01_03_v1:113,487..114,623(+)	pre-mRNA splicing factor, putative
PvP01_03_v1	366394	70.5127	0.0625	0.229304	0.413793	0.0411626	1.71752	3.24391	PVP01_0307400	PvP01_03_v1:363,002..366,067(+)	conserved Plasmodium protein, unknown function
PvP01_03_v1	366696	70.5192	0	0.230155	0.344828	0.0386919	1.78312	3.4518	PVP01_0307500	PvP01_03_v1:367,070..368,821(+)	conserved Plasmodium protein, unknown function
PvP01_03_v1	367151	70.524	0.0625	0.239841	0.344828	0.0494405	1.57921	2.80561	PVP01_0307500	PvP01_03_v1:367,070..368,821(+)	conserved Plasmodium protein, unknown function
PvP01_03_v1	372273	70.7683	0	0.289041	0.413793	0.0513566	1.72778	3.27643	PVP01_0307700	PvP01_03_v1:372,776..374,533(-)	conserved protein, unknown function
PvP01_03_v1	372504	70.7868	0.125	0.265157	0.465517	0.0511977	1.64463	3.01292	PVP01_0307700	PvP01_03_v1:372,776..374,533(-)	conserved protein, unknown function
PvP01_03_v1	424803	72.4449	0.125	0.140942	0.5	0.0262611	1.68026	3.12584	PVP01_0309000	PvP01_03_v1:424,862..426,032(+)	peptide chain release factor 2, putative
PvP01_03_v1	424846	72.4464	0	0.202093	0.0344828	0.0391139	1.64225	3.00538	PVP01_0309000	PvP01_03_v1:424,862..426,032(+)	peptide chain release factor 2, putative
PvP01_03_v1	424939	72.4487	0	0.19642	0.0517241	0.0377456	1.64939	3.02801	PVP01_0309000	PvP01_03_v1:424,862..426,032(+)	peptide chain release factor 2, putative
PvP01_03_v1	433745	72.8191	0	0.258568	0.362069	0.0502587	1.63798	2.99185	PVP01_0309300	PvP01_03_v1:434,117..436,824(-)	erythrocyte vesicle protein 1, putative
PvP01_03_v1	477189	74.7533	0	0.277228	0.258621	0.0523692	1.66652	3.08229	PVP01_0310600	PvP01_03_v1:475,859..477,730(+)	conserved Plasmodium protein, unknown function
PvP01_03_v1	477236	74.7544	0.125	0.253244	0.396552	0.0382203	1.89099	3.79365	PVP01_0310600	PvP01_03_v1:475,859..477,730(+)	conserved Plasmodium protein, unknown function
PvP01_03_v1	477583	74.7653	0	0.263341	0.103448	0.044433	1.77947	3.44024	PVP01_0310600	PvP01_03_v1:475,859..477,730(+)	conserved Plasmodium protein, unknown function
PvP01_03_v1	477868	74.7746	0.25	0.210834	0.224138	0.0388297	1.69189	3.16269	PVP01_0310700	PvP01_03_v1:477,928..481,497(-)	DEAD box ATP-dependent RNA helicase, putative
PvP01_03_v1	478105	74.7802	0	0.218102	0	0.0430654	1.62224	2.94197	PVP01_0310700	PvP01_03_v1:477,928..481,497(-)	DEAD box ATP-dependent RNA helicase, putative
PvP01_03_v1	478198	74.7834	0	0.216341	0.155172	0.0357755	1.79959	3.504	PVP01_0310700	PvP01_03_v1:477,928..481,497(-)	DEAD box ATP-dependent RNA helicase, putative
PvP01_03_v1	478231	74.7845	0	0.216341	0.293103	0.0304831	1.95968	4.01133	PVP01_0310700	PvP01_03_v1:477,928..481,497(-)	DEAD box ATP-dependent RNA helicase, putative
PvP01_03_v1	478492	74.7922	0	0.232659	0	0.0382197	1.80622	3.52501	PVP01_0310700	PvP01_03_v1:477,928..481,497(-)	DEAD box ATP-dependent RNA helicase, putative
PvP01_03_v1	478513	74.7926	0	0.232659	0	0.0382197	1.80622	3.52501	PVP01_0310700	PvP01_03_v1:477,928..481,497(-)	DEAD box ATP-dependent RNA helicase, putative
PvP01_03_v1	478518	74.7927	0.125	0.141481	0.310345	0.0255413	1.71187	3.22601	PVP01_0310700	PvP01_03_v1:477,928..481,497(-)	DEAD box ATP-dependent RNA helicase, putative
PvP01_03_v1	497612	75.4072	0	0.178318	0.465517	0.0308044	1.75591	3.36557	PVP01_0311200	PvP01_03_v1:490,631..503,476(-)	conserved Plasmodium protein, unknown function
PvP01_03_v1	501948	75.5297	0	0.109502	0.327586	0.0204504	1.67794	3.11848	PVP01_0311200	PvP01_03_v1:490,631..503,476(-)	conserved Plasmodium protein, unknown function
PvP01_03_v1	506692	75.6977	0.0625	0.293958	0.465517	0.0601732	1.58621	2.82779	PVP01_0311300	PvP01_03_v1:504,014..509,809(-)	DNA polymerase alpha catalytic subunit A, putative
PvP01_03_v1	516841	75.9966	0	0.150164	0.0517241	0.0303854	1.59777	2.86442	PVP01_0311500	PvP01_03_v1:515,908..516,939(-)	30S ribosomal protein S12, mitochondrial, putative
PvP01_03_v1	516958	75.9992	0	0.150164	0.0172414	0.0304931	1.59423	2.85321	PVP01_0311500	PvP01_03_v1:515,908..516,939(-)	30S ribosomal protein S12, mitochondrial, putative
PvP01_03_v1	517022	76.0005	0.0625	0.144245	0.12069	0.0270838	1.67258	3.1015	PVP01_0311500	PvP01_03_v1:515,908..516,939(-)	30S ribosomal protein S12, mitochondrial, putative
PvP01_03_v1	517030	76.0006	0.0625	0.144245	0.206897	0.0238445	1.79996	3.50517	PVP01_0311500	PvP01_03_v1:515,908..516,939(-)	30S ribosomal protein S12, mitochondrial, putative
PvP01_03_v1	517083	76.0017	0.0625	0.1103	0.37931	0.0187825	1.77028	3.41111	PVP01_0311500	PvP01_03_v1:515,908..516,939(-)	30S ribosomal protein S12, mitochondrial, putative
PvP01_03_v1	517085	76.0017	0.0625	0.1103	0.37931	0.0187825	1.77028	3.41111	PVP01_0311500	PvP01_03_v1:515,908..516,939(-)	30S ribosomal protein S12, mitochondrial, putative
PvP01_03_v1	517112	76.0022	0	0.115295	0.155172	0.0235744	1.58733	2.83134	PVP01_0311500	PvP01_03_v1:515,908..516,939(-)	30S ribosomal protein S12, mitochondrial, putative
PvP01_03_v1	577541	77.9947	0.1875	0.250257	0.258621	0.0476196	1.65924	3.05922	PVP01_0313400	PvP01_03_v1:576,138..580,239(-)	conserved Plasmodium protein, unknown function
PvP01_03_v1	577628	77.9965	0.125	0.250455	0.275862	0.0465359	1.68305	3.13468	PVP01_0313400	PvP01_03_v1:576,138..580,239(-)	conserved Plasmodium protein, unknown function
PvP01_03_v1	577690	77.999	0.1875	0.250317	0.275862	0.049963	1.61144	2.90774	PVP01_0313400	PvP01_03_v1:576,138..580,239(-)	conserved Plasmodium protein, unknown function
PvP01_03_v1	585116	78.2382	0	0.428132	0.465517	0.083257	1.6375	2.99033	PVP01_0313600	PvP01_03_v1:585,552..589,499(-)	conserved Plasmodium protein, unknown function
PvP01_03_v1	754799	97.3881	0.375	0.383804	0.0517241	0.447769	-0.154147	-2.68745	PVP01_0317500	PvP01_03_v1:753,801..754,449(+)	conserved Plasmodium protein, unknown function
PvP01_03_v1	757500	97.6444	0.5	0.355514	0.0172414	0.410167	-0.142999	-2.65212	PVP01_0317700	PvP01_03_v1:757,460..758,170(+)	conserved Plasmodium protein, unknown function
PvP01_03_v1	781798	99.2984	0.5625	0.147913	0	0.171975	-0.150725	-2.6766	PVP01_0318600	PvP01_03_v1:778,850..781,369(-)	conserved protein, unknown function
PvP01_03_v1	788865	99.8206	0.125	0.432741	0.327586	0.0869317	1.60502	2.8874	PVP01_0318900	PvP01_03_v1:786,334..788,033(+)	conserved Plasmodium protein, unknown function
PvP01_03_v1	789858	99.8758	0.0625	0.430272	0.327586	0.0807378	1.67321	3.10349	PVP01_0319000	PvP01_03_v1:790,024..791,364(+)	conserved protein, unknown function
PvP01_04_v1	214980	7.7937	0.375	0.0667492	0.0689655	0.078983	-0.168291	-2.73227	PVP01_0404800	PvP01_04_v1:215,014..216,192(-)	Plasmodium exported protein, unknown function
PvP01_04_v1	217597	7.86542	0.5	0.0612535	0	0.0837528	-0.312848	-3.19038	PVP01_0404800	PvP01_04_v1:215,014..216,192(-)	Plasmodium exported protein, unknown function
PvP01_04_v1	217607	7.86561	0.5	0.0612535	0	0.0837528	-0.312848	-3.19038	PVP01_0404800	PvP01_04_v1:215,014..216,192(-)	Plasmodium exported protein, unknown function
PvP01_04_v1	287395	9.4666	0	0.102062	0	0.118265	-0.147346	-2.6659	PVP01_0406800	PvP01_04_v1:283,951..287,349(+)	conserved Plasmodium protein, unknown function
PvP01_04_v1	287399	9.46676	0.5	0.0809362	0	0.118265	-0.379263	-3.40085	PVP01_0406800	PvP01_04_v1:283,951..287,349(+)	conserved Plasmodium protein, unknown function
PvP01_04_v1	287491	9.47197	0.0625	0.0818973	0.0172414	0.116142	-0.349346	-3.30604	PVP01_0406800	PvP01_04_v1:283,951..287,349(+)	conserved Plasmodium protein, unknown function
PvP01_04_v1	287678	9.48146	0.5	0.0815435	0	0.116893	-0.360119	-3.34018	PVP01_0406900	PvP01_04_v1:287,985..289,475(-)	conserved protein, unknown function
PvP01_04_v1	289392	9.52946	0.125	0.0998607	0	0.115276	-0.14355	-2.65387	PVP01_0406900	PvP01_04_v1:287,985..289,475(-)	conserved protein, unknown function
PvP01_04_v1	296600	9.68665	0.5	0.0918444	0.0689655	0.109443	-0.175305	-2.7545	PVP01_0407200	PvP01_04_v1:295,790..296,113(-)	40S ribosomal protein S26, putative
PvP01_04_v1	340904	10.7789	0.5	0.0535261	0	0.069249	-0.25754	-3.0151	PVP01_0408400	PvP01_04_v1:340,944..342,863(-)	MtN3-like protein
PvP01_04_v1	350496	10.9954	0.5	0.124408	0	0.166709	-0.292686	-3.12648	PVP01_0408600	PvP01_04_v1:350,897..353,044(-)	vacuolar protein sorting-associated protein 45, putative
PvP01_04_v1	375123	11.6639	0.5	0.0882036	0	0.113522	-0.252347	-2.99865	PVP01_0409200	PvP01_04_v1:373,153..375,639(+)	origin recognition complex subunit 5, putative
PvP01_04_v1	379180	11.7398	0.5	0.0900744	0.0172414	0.105251	-0.155716	-2.69242	PVP01_0409300	PvP01_04_v1:376,027..380,175(-)	DNA-directed RNA polymerase II subunit RPB2, putative
PvP01_04_v1	380181	11.7579	0.4375	0.0899401	0	0.106427	-0.168319	-2.73236	PVP01_0409300	PvP01_04_v1:376,027..380,175(-)	DNA-directed RNA polymerase II subunit RPB2, putative
PvP01_04_v1	388462	11.9644	0.5	0.0710054	0	0.0854487	-0.185161	-2.78573	PVP01_0409600	PvP01_04_v1:388,246..390,629(+)	conserved Plasmodium protein, unknown function
PvP01_04_v1	388688	11.9676	0.5	0.0710054	0	0.0854487	-0.185161	-2.78573	PVP01_0409600	PvP01_04_v1:388,246..390,629(+)	conserved Plasmodium protein, unknown function
PvP01_04_v1	390688	12.0089	0.375	0.0712787	0.0172414	0.0907719	-0.241752	-2.96507	PVP01_0409600	PvP01_04_v1:388,246..390,629(+)	conserved Plasmodium protein, unknown function
PvP01_04_v1	390693	12.009	0.375	0.0712787	0.0172414	0.0907719	-0.241752	-2.96507	PVP01_0409600	PvP01_04_v1:388,246..390,629(+)	conserved Plasmodium protein, unknown function
PvP01_04_v1	390716	12.0102	0.375	0.0712787	0.0172414	0.0907719	-0.241752	-2.96507	PVP01_0409600	PvP01_04_v1:388,246..390,629(+)	conserved Plasmodium protein, unknown function
PvP01_04_v1	449795	13.5136	0.375	0.0428552	0.0517241	0.0524805	-0.202613	-2.84104	PVP01_0410900	PvP01_04_v1:447,288..449,168(-)	T-complex protein 1 subunit theta, putative
PvP01_04_v1	450965	13.5688	0.1875	0.0528623	0	0.0696386	-0.275629	-3.07243	PVP01_0411000	PvP01_04_v1:450,584..453,614(+)	RTR1 domain-containing protein, putative
PvP01_04_v1	450974	13.569	0.1875	0.0528623	0	0.0696386	-0.275629	-3.07243	PVP01_0411000	PvP01_04_v1:450,584..453,614(+)	RTR1 domain-containing protein, putative
PvP01_04_v1	450975	13.5691	0.1875	0.0528623	0	0.0696386	-0.275629	-3.07243	PVP01_0411000	PvP01_04_v1:450,584..453,614(+)	RTR1 domain-containing protein, putative
PvP01_04_v1	450978	13.5692	0.1875	0.0528623	0	0.0696386	-0.275629	-3.07243	PVP01_0411000	PvP01_04_v1:450,584..453,614(+)	RTR1 domain-containing protein, putative
PvP01_04_v1	450980	13.5693	0.1875	0.0528623	0	0.0696386	-0.275629	-3.07243	PVP01_0411000	PvP01_04_v1:450,584..453,614(+)	RTR1 domain-containing protein, putative
PvP01_04_v1	450987	13.5694	0.1875	0.0528623	0	0.0696386	-0.275629	-3.07243	PVP01_0411000	PvP01_04_v1:450,584..453,614(+)	RTR1 domain-containing protein, putative
PvP01_04_v1	451711	13.5813	0.0625	0.0505995	0	0.0605828	-0.18007	-2.7696	PVP01_0411000	PvP01_04_v1:450,584..453,614(+)	RTR1 domain-containing protein, putative
PvP01_04_v1	451790	13.5824	0	0.0512761	0	0.0605828	-0.166785	-2.7275	PVP01_0411000	PvP01_04_v1:450,584..453,614(+)	RTR1 domain-containing protein, putative
PvP01_04_v1	451898	13.5848	0	0.0512761	0.0172414	0.0603936	-0.163657	-2.71759	PVP01_0411000	PvP01_04_v1:450,584..453,614(+)	RTR1 domain-containing protein, putative
PvP01_04_v1	469883	14.0701	0.4375	0.0931772	0.0344828	0.126646	-0.306893	-3.1715	PVP01_0411400	PvP01_04_v1:468,113..470,149(+)	tetratricopeptide repeat protein, putative
PvP01_04_v1	469923	14.0709	0	0.1044	0.0172414	0.126344	-0.190784	-2.80355	PVP01_0411400	PvP01_04_v1:468,113..470,149(+)	tetratricopeptide repeat protein, putative
PvP01_04_v1	469973	14.0713	0.0625	0.10336	0	0.129497	-0.225436	-2.91336	PVP01_0411400	PvP01_04_v1:468,113..470,149(+)	tetratricopeptide repeat protein, putative
PvP01_04_v1	470265	14.0782	0.125	0.0981065	0.0517241	0.121068	-0.210295	-2.86538	PVP01_0411500	PvP01_04_v1:470,144..471,765(-)	protein kinase 7, putative
PvP01_04_v1	470832	14.0882	0.125	0.0994523	0	0.126599	-0.241348	-2.96379	PVP01_0411500	PvP01_04_v1:470,144..471,765(-)	protein kinase 7, putative
PvP01_04_v1	471244	14.0932	0	0.10542	0	0.126599	-0.183075	-2.77912	PVP01_0411500	PvP01_04_v1:470,144..471,765(-)	protein kinase 7, putative
PvP01_04_v1	471526	14.0975	0	0.10542	0	0.126599	-0.183075	-2.77912	PVP01_0411500	PvP01_04_v1:470,144..471,765(-)	protein kinase 7, putative
PvP01_04_v1	471550	14.0978	0	0.10542	0	0.126599	-0.183075	-2.77912	PVP01_0411500	PvP01_04_v1:470,144..471,765(-)	protein kinase 7, putative
PvP01_04_v1	471636	14.0984	0	0.10542	0.0172414	0.125986	-0.178224	-2.76375	PVP01_0411500	PvP01_04_v1:470,144..471,765(-)	protein kinase 7, putative
PvP01_04_v1	471890	14.1014	0	0.10542	0	0.127036	-0.18652	-2.79004	PVP01_0411500	PvP01_04_v1:470,144..471,765(-)	protein kinase 7, putative
PvP01_04_v1	471929	14.1028	0	0.10542	0	0.127036	-0.18652	-2.79004	PVP01_0411600	PvP01_04_v1:472,092..472,852(+)	conserved protein, unknown function
PvP01_04_v1	472160	14.1083	0	0.10542	0	0.127036	-0.18652	-2.79004	PVP01_0411600	PvP01_04_v1:472,092..472,852(+)	conserved protein, unknown function
PvP01_04_v1	472275	14.1102	0.125	0.0974532	0.0344828	0.124498	-0.244913	-2.97509	PVP01_0411600	PvP01_04_v1:472,092..472,852(+)	conserved protein, unknown function
PvP01_04_v1	472436	14.1112	0	0.109651	0	0.127571	-0.15137	-2.67865	PVP01_0411600	PvP01_04_v1:472,092..472,852(+)	conserved protein, unknown function
PvP01_04_v1	472703	14.1201	0.5	0.0917688	0	0.127571	-0.329403	-3.24284	PVP01_0411600	PvP01_04_v1:472,092..472,852(+)	conserved protein, unknown function
PvP01_04_v1	479919	14.2638	0.5	0.141255	0.0344828	0.169864	-0.184429	-2.78341	PVP01_0412000	PvP01_04_v1:479,782..481,053(-)	arginyl-tRNA--protein transferase, putative
PvP01_04_v1	499215	14.8089	0.5	0.0395907	0	0.0500312	-0.234054	-2.94068	PVP01_0412400	PvP01_04_v1:491,055..502,361(-)	conserved Plasmodium protein, unknown function
PvP01_04_v1	503954	14.9006	0.5	0.0648014	0	0.0854863	-0.277028	-3.07686	PVP01_0412500	PvP01_04_v1:504,755..515,615(+)	conserved Plasmodium protein, unknown function
PvP01_04_v1	510227	15.085	0.5	0.103749	0	0.132663	-0.245836	-2.97801	PVP01_0412500	PvP01_04_v1:504,755..515,615(+)	conserved Plasmodium protein, unknown function
PvP01_04_v1	510468	15.0919	0	0.124031	0	0.146053	-0.163443	-2.71691	PVP01_0412500	PvP01_04_v1:504,755..515,615(+)	conserved Plasmodium protein, unknown function
PvP01_04_v1	510898	15.1054	0	0.124031	0	0.146053	-0.163443	-2.71691	PVP01_0412500	PvP01_04_v1:504,755..515,615(+)	conserved Plasmodium protein, unknown function
PvP01_04_v1	511243	15.1139	0	0.124031	0	0.146053	-0.163443	-2.71691	PVP01_0412500	PvP01_04_v1:504,755..515,615(+)	conserved Plasmodium protein, unknown function
PvP01_04_v1	511346	15.1158	0	0.124031	0.0172414	0.143241	-0.144002	-2.6553	PVP01_0412500	PvP01_04_v1:504,755..515,615(+)	conserved Plasmodium protein, unknown function
PvP01_04_v1	511526	15.1185	0	0.124031	0	0.145735	-0.16126	-2.70999	PVP01_0412500	PvP01_04_v1:504,755..515,615(+)	conserved Plasmodium protein, unknown function
PvP01_04_v1	511541	15.1187	0	0.124031	0	0.145735	-0.16126	-2.70999	PVP01_0412500	PvP01_04_v1:504,755..515,615(+)	conserved Plasmodium protein, unknown function
PvP01_04_v1	511543	15.1187	0.5	0.107717	0	0.145735	-0.302286	-3.1569	PVP01_0412500	PvP01_04_v1:504,755..515,615(+)	conserved Plasmodium protein, unknown function
PvP01_04_v1	512211	15.1324	0	0.111674	0.0172414	0.142725	-0.245334	-2.97642	PVP01_0412500	PvP01_04_v1:504,755..515,615(+)	conserved Plasmodium protein, unknown function
PvP01_04_v1	512227	15.1328	0	0.111674	0	0.14497	-0.260936	-3.02587	PVP01_0412500	PvP01_04_v1:504,755..515,615(+)	conserved Plasmodium protein, unknown function
PvP01_04_v1	512260	15.1337	0.5	0.107717	0	0.14497	-0.297021	-3.14022	PVP01_0412500	PvP01_04_v1:504,755..515,615(+)	conserved Plasmodium protein, unknown function
PvP01_04_v1	682499	19.814	0.5	0.0562395	0	0.0667377	-0.17115	-2.74133	PVP01_0416700	PvP01_04_v1:676,846..683,844(-)	conserved Plasmodium protein, unknown function
PvP01_04_v1	682880	19.8211	0.0625	0.0559393	0.0172414	0.0651208	-0.151977	-2.68057	PVP01_0416700	PvP01_04_v1:676,846..683,844(-)	conserved Plasmodium protein, unknown function
PvP01_04_v1	708160	20.5852	0.1875	0.0136455	0	0.0183547	-0.296474	-3.13849	PVP01_0417200	PvP01_04_v1:705,835..709,431(+)	serine-repeat antigen 5 (SERA)
PvP01_04_v1	708162	20.5853	0.0625	0.0143995	0	0.0183667	-0.243347	-2.97013	PVP01_0417200	PvP01_04_v1:705,835..709,431(+)	serine-repeat antigen 5 (SERA)
PvP01_04_v1	708165	20.5854	0.125	0.0143562	0.0517241	0.0180752	-0.230357	-2.92896	PVP01_0417200	PvP01_04_v1:705,835..709,431(+)	serine-repeat antigen 5 (SERA)
PvP01_04_v1	708168	20.5856	0.1875	0.014344	0.0517241	0.0180752	-0.23121	-2.93166	PVP01_0417200	PvP01_04_v1:705,835..709,431(+)	serine-repeat antigen 5 (SERA)
PvP01_04_v1	708171	20.5857	0.0625	0.0144005	0	0.0183133	-0.240365	-2.96068	PVP01_0417200	PvP01_04_v1:705,835..709,431(+)	serine-repeat antigen 5 (SERA)
PvP01_04_v1	708180	20.5861	0.125	0.014436	0	0.0183133	-0.237903	-2.95287	PVP01_0417200	PvP01_04_v1:705,835..709,431(+)	serine-repeat antigen 5 (SERA)
PvP01_04_v1	708189	20.5865	0	0.0145204	0.0172414	0.0182152	-0.226702	-2.91738	PVP01_0417200	PvP01_04_v1:705,835..709,431(+)	serine-repeat antigen 5 (SERA)
PvP01_04_v1	708193	20.5866	0	0.0147496	0	0.0186476	-0.234503	-2.9421	PVP01_0417200	PvP01_04_v1:705,835..709,431(+)	serine-repeat antigen 5 (SERA)
PvP01_04_v1	708195	20.5867	0.125	0.0146652	0	0.0186476	-0.240245	-2.96029	PVP01_0417200	PvP01_04_v1:705,835..709,431(+)	serine-repeat antigen 5 (SERA)
PvP01_04_v1	708201	20.5869	0.1875	0.0145799	0	0.0186476	-0.246074	-2.97877	PVP01_0417200	PvP01_04_v1:705,835..709,431(+)	serine-repeat antigen 5 (SERA)
PvP01_04_v1	708207	20.5872	0.1875	0.0145799	0	0.0186476	-0.246074	-2.97877	PVP01_0417200	PvP01_04_v1:705,835..709,431(+)	serine-repeat antigen 5 (SERA)
PvP01_04_v1	708216	20.5874	0.0625	0.0146346	0.0344828	0.0183973	-0.228817	-2.92408	PVP01_0417200	PvP01_04_v1:705,835..709,431(+)	serine-repeat antigen 5 (SERA)
PvP01_04_v1	708219	20.5875	0.0625	0.0146359	0.0344828	0.0183973	-0.228729	-2.9238	PVP01_0417200	PvP01_04_v1:705,835..709,431(+)	serine-repeat antigen 5 (SERA)
PvP01_04_v1	708228	20.5876	0.0625	0.0146359	0	0.0184101	-0.229424	-2.926	PVP01_0417200	PvP01_04_v1:705,835..709,431(+)	serine-repeat antigen 5 (SERA)
PvP01_04_v1	708234	20.5877	0.0625	0.01462	0	0.0184101	-0.230512	-2.92945	PVP01_0417200	PvP01_04_v1:705,835..709,431(+)	serine-repeat antigen 5 (SERA)
PvP01_04_v1	708240	20.5878	0.0625	0.014635	0.0344828	0.0183973	-0.22879	-2.92399	PVP01_0417200	PvP01_04_v1:705,835..709,431(+)	serine-repeat antigen 5 (SERA)
PvP01_04_v1	708242	20.5878	0	0.0148854	0	0.0184095	-0.212489	-2.87234	PVP01_0417200	PvP01_04_v1:705,835..709,431(+)	serine-repeat antigen 5 (SERA)
PvP01_04_v1	708252	20.5879	0.125	0.0134098	0	0.0159988	-0.17653	-2.75838	PVP01_0417200	PvP01_04_v1:705,835..709,431(+)	serine-repeat antigen 5 (SERA)
PvP01_04_v1	708312	20.5888	0.1875	0.0138783	0.0517241	0.0158782	-0.13462	-2.62557	PVP01_0417200	PvP01_04_v1:705,835..709,431(+)	serine-repeat antigen 5 (SERA)
PvP01_04_v1	708324	20.589	0.1875	0.0138783	0.0689655	0.0158554	-0.133184	-2.62102	PVP01_0417200	PvP01_04_v1:705,835..709,431(+)	serine-repeat antigen 5 (SERA)
PvP01_04_v1	708325	20.589	0	0.0139025	0	0.0158649	-0.13204	-2.61739	PVP01_0417200	PvP01_04_v1:705,835..709,431(+)	serine-repeat antigen 5 (SERA)
PvP01_04_v1	708336	20.5893	0.53125	0.00945005	0.103448	0.0157005	-0.507673	-3.80778	PVP01_0417200	PvP01_04_v1:705,835..709,431(+)	serine-repeat antigen 5 (SERA)
PvP01_04_v1	708339	20.5893	0	0.0129838	0.0689655	0.0159241	-0.204127	-2.84584	PVP01_0417200	PvP01_04_v1:705,835..709,431(+)	serine-repeat antigen 5 (SERA)
PvP01_04_v1	708348	20.5896	0.1875	0.0130826	0.0689655	0.0161482	-0.210531	-2.86613	PVP01_0417200	PvP01_04_v1:705,835..709,431(+)	serine-repeat antigen 5 (SERA)
PvP01_04_v1	708381	20.5908	0	0.013486	0.0172414	0.0162754	-0.188001	-2.79473	PVP01_0417200	PvP01_04_v1:705,835..709,431(+)	serine-repeat antigen 5 (SERA)
PvP01_04_v1	718353	20.8506	0.375	0.00291908	0.275862	0.00366479	-0.227502	-2.91991	PVP01_0417400	PvP01_04_v1:716,752..720,324(+)	serine-repeat antigen 4 (SERA)
PvP01_04_v1	718356	20.8508	0.375	0.00291908	0.275862	0.00366479	-0.227502	-2.91991	PVP01_0417400	PvP01_04_v1:716,752..720,324(+)	serine-repeat antigen 4 (SERA)
PvP01_04_v1	718357	20.8508	0.375	0.00291908	0.275862	0.00366479	-0.227502	-2.91991	PVP01_0417400	PvP01_04_v1:716,752..720,324(+)	serine-repeat antigen 4 (SERA)
PvP01_04_v1	718361	20.8509	0.375	0.00291908	0.275862	0.00366479	-0.227502	-2.91991	PVP01_0417400	PvP01_04_v1:716,752..720,324(+)	serine-repeat antigen 4 (SERA)
PvP01_04_v1	718371	20.8513	0.3125	0.00282709	0.310345	0.00358121	-0.236452	-2.94827	PVP01_0417400	PvP01_04_v1:716,752..720,324(+)	serine-repeat antigen 4 (SERA)
PvP01_04_v1	718372	20.8513	0.3125	0.00282709	0.310345	0.00358121	-0.236452	-2.94827	PVP01_0417400	PvP01_04_v1:716,752..720,324(+)	serine-repeat antigen 4 (SERA)
PvP01_04_v1	718375	20.8515	0.25	0.00273978	0.310345	0.00358121	-0.267821	-3.04768	PVP01_0417400	PvP01_04_v1:716,752..720,324(+)	serine-repeat antigen 4 (SERA)
PvP01_04_v1	718383	20.8518	0.375	0.00299495	0.275862	0.00369516	-0.210097	-2.86476	PVP01_0417400	PvP01_04_v1:716,752..720,324(+)	serine-repeat antigen 4 (SERA)
PvP01_04_v1	726481	21.0666	0.375	0.033151	0.172414	0.0408983	-0.210017	-2.8645	PVP01_0417600	PvP01_04_v1:724,965..728,614(+)	serine-repeat antigen 5 (SERA)
PvP01_04_v1	726739	21.0796	0.3125	0.0148107	0.0689655	0.0169921	-0.137398	-2.63437	PVP01_0417600	PvP01_04_v1:724,965..728,614(+)	serine-repeat antigen 5 (SERA)
PvP01_04_v1	726746	21.0801	0.3125	0.0138047	0.0172414	0.0171989	-0.219835	-2.89562	PVP01_0417600	PvP01_04_v1:724,965..728,614(+)	serine-repeat antigen 5 (SERA)
PvP01_04_v1	726754	21.0804	0.3125	0.0138047	0.0172414	0.0171989	-0.219835	-2.89562	PVP01_0417600	PvP01_04_v1:724,965..728,614(+)	serine-repeat antigen 5 (SERA)
PvP01_04_v1	726755	21.0805	0.3125	0.0138047	0.0172414	0.0171989	-0.219835	-2.89562	PVP01_0417600	PvP01_04_v1:724,965..728,614(+)	serine-repeat antigen 5 (SERA)
PvP01_04_v1	726758	21.0805	0.375	0.0124703	0.0172414	0.0171989	-0.321493	-3.21777	PVP01_0417600	PvP01_04_v1:724,965..728,614(+)	serine-repeat antigen 5 (SERA)
PvP01_04_v1	726760	21.0806	0.4375	0.0118266	0.0172414	0.0172009	-0.374608	-3.38609	PVP01_0417600	PvP01_04_v1:724,965..728,614(+)	serine-repeat antigen 5 (SERA)
PvP01_04_v1	759896	21.9806	0.5	0.0696872	0	0.0806933	-0.146639	-2.66365	PVP01_0418300	PvP01_04_v1:760,550..761,482(+)	merozoite surface protein 4
PvP01_04_v1	761209	21.9977	0.0625	0.0567428	0	0.0689639	-0.195054	-2.81708	PVP01_0418300	PvP01_04_v1:760,550..761,482(+)	merozoite surface protein 4
PvP01_04_v1	785505	22.5237	0	0.20028	0	0.230776	-0.141732	-2.6481	PVP01_0418900	PvP01_04_v1:783,368..784,981(-)	pantothenate transporter, putative
PvP01_04_v1	785955	22.5424	0.0625	0.197353	0	0.230588	-0.155641	-2.69218	PVP01_0418900	PvP01_04_v1:783,368..784,981(-)	pantothenate transporter, putative
PvP01_04_v1	786407	22.5592	0.5	0.17753	0	0.230321	-0.260334	-3.02396	PVP01_0418900	PvP01_04_v1:783,368..784,981(-)	pantothenate transporter, putative
PvP01_05_v1	193456	10.0108	0	0.0670356	0	0.0773582	-0.143223	-2.65283	PVP01_0504400	PvP01_05_v1:191,739..192,977(+)	sporozoite invasion-associated protein 2, putative
PvP01_05_v1	193490	10.0117	0	0.0670356	0	0.0773582	-0.143223	-2.65283	PVP01_0504400	PvP01_05_v1:191,739..192,977(+)	sporozoite invasion-associated protein 2, putative
PvP01_05_v1	193514	10.0123	0	0.0670356	0	0.0773582	-0.143223	-2.65283	PVP01_0504400	PvP01_05_v1:191,739..192,977(+)	sporozoite invasion-associated protein 2, putative
PvP01_05_v1	193537	10.0128	0	0.0670356	0	0.0773582	-0.143223	-2.65283	PVP01_0504400	PvP01_05_v1:191,739..192,977(+)	sporozoite invasion-associated protein 2, putative
PvP01_05_v1	193568	10.0132	0	0.0670356	0	0.0773582	-0.143223	-2.65283	PVP01_0504400	PvP01_05_v1:191,739..192,977(+)	sporozoite invasion-associated protein 2, putative
PvP01_05_v1	193584	10.0135	0	0.06442	0.137931	0.0745448	-0.145976	-2.66155	PVP01_0504400	PvP01_05_v1:191,739..192,977(+)	sporozoite invasion-associated protein 2, putative
PvP01_05_v1	193585	10.0135	0	0.06442	0.137931	0.0745448	-0.145976	-2.66155	PVP01_0504400	PvP01_05_v1:191,739..192,977(+)	sporozoite invasion-associated protein 2, putative
PvP01_05_v1	193627	10.0142	0	0.06442	0.137931	0.0745448	-0.145976	-2.66155	PVP01_0504400	PvP01_05_v1:191,739..192,977(+)	sporozoite invasion-associated protein 2, putative
PvP01_05_v1	193649	10.0146	0.4375	0.0601011	0	0.0751554	-0.223529	-2.90732	PVP01_0504400	PvP01_05_v1:191,739..192,977(+)	sporozoite invasion-associated protein 2, putative
PvP01_05_v1	193697	10.0158	0	0.0631203	0	0.0751554	-0.174515	-2.75199	PVP01_0504400	PvP01_05_v1:191,739..192,977(+)	sporozoite invasion-associated protein 2, putative
PvP01_05_v1	193766	10.018	0.125	0.0617365	0.137931	0.0745448	-0.188524	-2.79639	PVP01_0504500	PvP01_05_v1:194,522..199,297(-)	28S ribosomal RNA
PvP01_05_v1	193860	10.0213	0	0.0709447	0.0172414	0.0971996	-0.314866	-3.19677	PVP01_0504500	PvP01_05_v1:194,522..199,297(-)	28S ribosomal RNA
PvP01_05_v1	193889	10.0228	0	0.0709447	0	0.100281	-0.346078	-3.29568	PVP01_0504500	PvP01_05_v1:194,522..199,297(-)	28S ribosomal RNA
PvP01_05_v1	193892	10.0229	0.4375	0.0676524	0.103448	0.0973295	-0.36372	-3.35159	PVP01_0504500	PvP01_05_v1:194,522..199,297(-)	28S ribosomal RNA
PvP01_05_v1	197616	10.1554	0.375	0.0240972	0.0172414	0.0385834	-0.470728	-3.6907	PVP01_0504500	PvP01_05_v1:194,522..199,297(-)	28S ribosomal RNA
PvP01_05_v1	197630	10.1556	0.3125	0.0238007	0.0172414	0.0385834	-0.483107	-3.72993	PVP01_0504500	PvP01_05_v1:194,522..199,297(-)	28S ribosomal RNA
PvP01_05_v1	197675	10.1561	0	0.0252835	0.0172414	0.0385834	-0.42267	-3.5384	PVP01_0504500	PvP01_05_v1:194,522..199,297(-)	28S ribosomal RNA
PvP01_05_v1	197733	10.1568	0.25	0.0245935	0	0.0386011	-0.4508	-3.62755	PVP01_0504500	PvP01_05_v1:194,522..199,297(-)	28S ribosomal RNA
PvP01_05_v1	197760	10.1572	0.25	0.0243927	0.0172414	0.0385834	-0.458539	-3.65207	PVP01_0504500	PvP01_05_v1:194,522..199,297(-)	28S ribosomal RNA
PvP01_05_v1	198176	10.1622	0.0625	0.025694	0	0.0388387	-0.41316	-3.50827	PVP01_0504500	PvP01_05_v1:194,522..199,297(-)	28S ribosomal RNA
PvP01_05_v1	198207	10.1626	0	0.0262575	0	0.0388387	-0.391467	-3.43952	PVP01_0504500	PvP01_05_v1:194,522..199,297(-)	28S ribosomal RNA
PvP01_05_v1	198214	10.1626	0.0625	0.0258639	0	0.0388387	-0.406572	-3.48739	PVP01_0504500	PvP01_05_v1:194,522..199,297(-)	28S ribosomal RNA
PvP01_05_v1	198245	10.1632	0	0.0262948	0.0517241	0.0361797	-0.31913	-3.21028	PVP01_0504500	PvP01_05_v1:194,522..199,297(-)	28S ribosomal RNA
PvP01_05_v1	198303	10.1643	0	0.0265786	0	0.0371908	-0.335956	-3.26361	PVP01_0504500	PvP01_05_v1:194,522..199,297(-)	28S ribosomal RNA
PvP01_05_v1	198354	10.1651	0	0.0265786	0	0.0371908	-0.335956	-3.26361	PVP01_0504500	PvP01_05_v1:194,522..199,297(-)	28S ribosomal RNA
PvP01_05_v1	198355	10.1651	0	0.0265786	0	0.0371908	-0.335956	-3.26361	PVP01_0504500	PvP01_05_v1:194,522..199,297(-)	28S ribosomal RNA
PvP01_05_v1	198385	10.1654	0	0.0265786	0	0.0371908	-0.335956	-3.26361	PVP01_0504500	PvP01_05_v1:194,522..199,297(-)	28S ribosomal RNA
PvP01_05_v1	198398	10.1657	0	0.0265786	0	0.0371908	-0.335956	-3.26361	PVP01_0504500	PvP01_05_v1:194,522..199,297(-)	28S ribosomal RNA
PvP01_05_v1	198402	10.1657	0	0.0265786	0	0.0371908	-0.335956	-3.26361	PVP01_0504500	PvP01_05_v1:194,522..199,297(-)	28S ribosomal RNA
PvP01_05_v1	198403	10.1657	0	0.0265786	0	0.0371908	-0.335956	-3.26361	PVP01_0504500	PvP01_05_v1:194,522..199,297(-)	28S ribosomal RNA
PvP01_05_v1	198422	10.1659	0	0.0265786	0	0.0371908	-0.335956	-3.26361	PVP01_0504500	PvP01_05_v1:194,522..199,297(-)	28S ribosomal RNA
PvP01_05_v1	198423	10.1659	0	0.0265786	0	0.0371908	-0.335956	-3.26361	PVP01_0504500	PvP01_05_v1:194,522..199,297(-)	28S ribosomal RNA
PvP01_05_v1	198424	10.1659	0.1875	0.0122795	0.189655	0.0221146	-0.588304	-4.0633	PVP01_0504500	PvP01_05_v1:194,522..199,297(-)	28S ribosomal RNA
PvP01_05_v1	198430	10.166	0.0625	0.0118953	0	0.0239049	-0.697938	-4.41074	PVP01_0504500	PvP01_05_v1:194,522..199,297(-)	28S ribosomal RNA
PvP01_05_v1	198493	10.1665	0.125	0.0111134	0.0862069	0.021079	-0.640125	-4.22753	PVP01_0504500	PvP01_05_v1:194,522..199,297(-)	28S ribosomal RNA
PvP01_05_v1	198500	10.1666	0.25	0.00849397	0	0.0225094	-0.974576	-5.28741	PVP01_0504500	PvP01_05_v1:194,522..199,297(-)	28S ribosomal RNA
PvP01_05_v1	198512	10.1667	0.5	0.00749252	0	0.0225094	-1.10003	-5.68498	PVP01_0504500	PvP01_05_v1:194,522..199,297(-)	28S ribosomal RNA
PvP01_05_v1	198513	10.1667	0.5	0.00749252	0	0.0225094	-1.10003	-5.68498	PVP01_0504500	PvP01_05_v1:194,522..199,297(-)	28S ribosomal RNA
PvP01_05_v1	198516	10.1667	0.34375	0.00794196	0	0.0225094	-1.04177	-5.50035	PVP01_0504500	PvP01_05_v1:194,522..199,297(-)	28S ribosomal RNA
PvP01_05_v1	198525	10.1668	0.125	0.0112498	0	0.0225094	-0.693585	-4.39694	PVP01_0504500	PvP01_05_v1:194,522..199,297(-)	28S ribosomal RNA
PvP01_05_v1	198537	10.167	0.125	0.013167	0	0.0225094	-0.53622	-3.89825	PVP01_0504500	PvP01_05_v1:194,522..199,297(-)	28S ribosomal RNA
PvP01_05_v1	198543	10.167	0.125	0.013167	0	0.0225094	-0.53622	-3.89825	PVP01_0504500	PvP01_05_v1:194,522..199,297(-)	28S ribosomal RNA
PvP01_05_v1	199169	10.1736	0.4375	0.0179123	0	0.0236498	-0.277869	-3.07953	PVP01_0504500	PvP01_05_v1:194,522..199,297(-)	28S ribosomal RNA
PvP01_05_v1	199239	10.1741	0	0.0205224	0	0.0236498	-0.141835	-2.64843	PVP01_0504500	PvP01_05_v1:194,522..199,297(-)	28S ribosomal RNA
PvP01_05_v1	199548	10.1771	0	0.0205224	0	0.0236498	-0.141835	-2.64843	PVP01_0504500	PvP01_05_v1:194,522..199,297(-)	28S ribosomal RNA
PvP01_05_v1	199926	10.1808	0.4375	0.0179123	0	0.0236498	-0.277869	-3.07953	PVP01_0504500	PvP01_05_v1:194,522..199,297(-)	28S ribosomal RNA
PvP01_05_v1	200092	10.183	0	0.0195136	0.0172414	0.0227981	-0.155564	-2.69194	PVP01_0504500	PvP01_05_v1:194,522..199,297(-)	28S ribosomal RNA
PvP01_05_v1	364813	13.3233	0	0.212823	0.275862	0.0437146	1.58278	2.81692	PVP01_0508200	PvP01_05_v1:359,975..385,651(+)	HECT-like E3 ubiquitin ligase, putative
PvP01_05_v1	365863	13.3367	0.1875	0.223079	0.396552	0.046107	1.57656	2.79721	PVP01_0508200	PvP01_05_v1:359,975..385,651(+)	HECT-like E3 ubiquitin ligase, putative
PvP01_05_v1	383286	13.9094	0.125	0.352885	0.327586	0.0603464	1.76604	3.39768	PVP01_0508200	PvP01_05_v1:359,975..385,651(+)	HECT-like E3 ubiquitin ligase, putative
PvP01_05_v1	383292	13.9094	0	0.354945	0.0172414	0.0663407	1.67716	3.11601	PVP01_0508200	PvP01_05_v1:359,975..385,651(+)	HECT-like E3 ubiquitin ligase, putative
PvP01_05_v1	459168	15.294	0.125	0.167898	0.482759	0.0345397	1.58124	2.81204	PVP01_0510500	PvP01_05_v1:458,994..461,069(-)	DnaJ protein, putative
PvP01_05_v1	467692	15.4264	0	0.0906294	0.206897	0.0182976	1.60001	2.87152	PVP01_0510800	PvP01_05_v1:466,139..468,025(+)	inner membrane complex protein 1i, putative
PvP01_05_v1	500530	16.1198	0.3125	0.0799198	0.327586	0.013634	1.76846	3.40534	PVP01_0511600	PvP01_05_v1:500,670..502,757(+)	thrombospondin-related protein 1, putative
PvP01_05_v1	500614	16.1203	0	0.0898034	0.155172	0.0170898	1.65914	3.05891	PVP01_0511600	PvP01_05_v1:500,670..502,757(+)	thrombospondin-related protein 1, putative
PvP01_05_v1	539710	16.9215	0.125	0.133693	0.310345	0.0265937	1.61487	2.91861	PVP01_0513000	PvP01_05_v1:542,431..545,227(+)	ATP-dependent RNA helicase DHX36, putative
PvP01_05_v1	540633	16.9397	0.1875	0.126227	0.362069	0.0253374	1.6058	2.88987	PVP01_0513000	PvP01_05_v1:542,431..545,227(+)	ATP-dependent RNA helicase DHX36, putative
PvP01_05_v1	1073262	27.7223	0.3125	0.172913	0.172414	0.199831	-0.144679	-2.65744	PVP01_0526500	PvP01_05_v1:1,072,310..1,074,121(-)	mRNA-binding protein PUF2, putative
PvP01_05_v1	1074384	27.7383	0.0625	0.185604	0.0172414	0.218474	-0.163049	-2.71566	PVP01_0526500	PvP01_05_v1:1,072,310..1,074,121(-)	mRNA-binding protein PUF2, putative
PvP01_05_v1	1077530	27.7666	0.25	0.184374	0.172414	0.216481	-0.160537	-2.7077	PVP01_0526600	PvP01_05_v1:1,077,362..1,079,236(+)	bifunctional dihydrofolate reductase-thymidylate synthase, putative
PvP01_05_v1	1077532	27.7666	0.3125	0.185393	0.137931	0.221806	-0.179328	-2.76725	PVP01_0526600	PvP01_05_v1:1,077,362..1,079,236(+)	bifunctional dihydrofolate reductase-thymidylate synthase, putative
PvP01_05_v1	1077535	27.7667	0.375	0.182959	0	0.221816	-0.192589	-2.80927	PVP01_0526600	PvP01_05_v1:1,077,362..1,079,236(+)	bifunctional dihydrofolate reductase-thymidylate synthase, putative
PvP01_05_v1	1077543	27.7667	0.3125	0.189209	0.137931	0.221806	-0.158952	-2.70268	PVP01_0526600	PvP01_05_v1:1,077,362..1,079,236(+)	bifunctional dihydrofolate reductase-thymidylate synthase, putative
PvP01_05_v1	1078789	27.7772	0	0.193687	0	0.231272	-0.17735	-2.76098	PVP01_0526600	PvP01_05_v1:1,077,362..1,079,236(+)	bifunctional dihydrofolate reductase-thymidylate synthase, putative
PvP01_05_v1	1078790	27.7772	0	0.193687	0	0.231272	-0.17735	-2.76098	PVP01_0526600	PvP01_05_v1:1,077,362..1,079,236(+)	bifunctional dihydrofolate reductase-thymidylate synthase, putative
PvP01_05_v1	1078798	27.7773	0	0.193687	0	0.231272	-0.17735	-2.76098	PVP01_0526600	PvP01_05_v1:1,077,362..1,079,236(+)	bifunctional dihydrofolate reductase-thymidylate synthase, putative
PvP01_05_v1	1078807	27.7775	0	0.193687	0	0.231272	-0.17735	-2.76098	PVP01_0526600	PvP01_05_v1:1,077,362..1,079,236(+)	bifunctional dihydrofolate reductase-thymidylate synthase, putative
PvP01_05_v1	1078810	27.7775	0	0.193687	0	0.231272	-0.17735	-2.76098	PVP01_0526600	PvP01_05_v1:1,077,362..1,079,236(+)	bifunctional dihydrofolate reductase-thymidylate synthase, putative
PvP01_05_v1	1078819	27.7776	0	0.193687	0	0.231272	-0.17735	-2.76098	PVP01_0526600	PvP01_05_v1:1,077,362..1,079,236(+)	bifunctional dihydrofolate reductase-thymidylate synthase, putative
PvP01_05_v1	1078826	27.7776	0	0.193687	0	0.231272	-0.17735	-2.76098	PVP01_0526600	PvP01_05_v1:1,077,362..1,079,236(+)	bifunctional dihydrofolate reductase-thymidylate synthase, putative
PvP01_05_v1	1078853	27.7779	0	0.193687	0	0.231272	-0.17735	-2.76098	PVP01_0526600	PvP01_05_v1:1,077,362..1,079,236(+)	bifunctional dihydrofolate reductase-thymidylate synthase, putative
PvP01_05_v1	1078855	27.7779	0	0.193687	0	0.231272	-0.17735	-2.76098	PVP01_0526600	PvP01_05_v1:1,077,362..1,079,236(+)	bifunctional dihydrofolate reductase-thymidylate synthase, putative
PvP01_05_v1	1078858	27.778	0	0.193687	0	0.231272	-0.17735	-2.76098	PVP01_0526600	PvP01_05_v1:1,077,362..1,079,236(+)	bifunctional dihydrofolate reductase-thymidylate synthase, putative
PvP01_05_v1	1078867	27.7781	0	0.193687	0	0.231272	-0.17735	-2.76098	PVP01_0526600	PvP01_05_v1:1,077,362..1,079,236(+)	bifunctional dihydrofolate reductase-thymidylate synthase, putative
PvP01_05_v1	1078891	27.7784	0	0.193687	0	0.231272	-0.17735	-2.76098	PVP01_0526600	PvP01_05_v1:1,077,362..1,079,236(+)	bifunctional dihydrofolate reductase-thymidylate synthase, putative
PvP01_05_v1	1078894	27.7784	0	0.193687	0	0.231272	-0.17735	-2.76098	PVP01_0526600	PvP01_05_v1:1,077,362..1,079,236(+)	bifunctional dihydrofolate reductase-thymidylate synthase, putative
PvP01_05_v1	1078900	27.7785	0	0.193687	0	0.231272	-0.17735	-2.76098	PVP01_0526600	PvP01_05_v1:1,077,362..1,079,236(+)	bifunctional dihydrofolate reductase-thymidylate synthase, putative
PvP01_05_v1	1079461	27.7856	0.3125	0.189209	0.137931	0.226808	-0.18125	-2.77334	PVP01_0526600	PvP01_05_v1:1,077,362..1,079,236(+)	bifunctional dihydrofolate reductase-thymidylate synthase, putative
PvP01_05_v1	1082593	27.8422	0.3125	0.200399	0.12069	0.230025	-0.137875	-2.63588	PVP01_0526700	PvP01_05_v1:1,080,118..1,082,726(-)	LETM1-like protein, putative
PvP01_05_v1	1082846	27.8463	0.375	0.195675	0.0344828	0.229419	-0.159095	-2.70313	PVP01_0526700	PvP01_05_v1:1,080,118..1,082,726(-)	LETM1-like protein, putative
PvP01_05_v1	1085837	27.8871	0.5	0.178837	0	0.214028	-0.17963	-2.7682	PVP01_0526800	PvP01_05_v1:1,085,714..1,102,054(+)	conserved Plasmodium protein, unknown function
PvP01_05_v1	1087925	27.9054	0.375	0.185644	0.0689655	0.213284	-0.138796	-2.6388	PVP01_0526800	PvP01_05_v1:1,085,714..1,102,054(+)	conserved Plasmodium protein, unknown function
PvP01_05_v1	1088010	27.9063	0.375	0.185644	0	0.214636	-0.145113	-2.65882	PVP01_0526800	PvP01_05_v1:1,085,714..1,102,054(+)	conserved Plasmodium protein, unknown function
PvP01_05_v1	1322369	32.9324	0.5	0.0726727	0	0.111421	-0.427352	-3.55324	PVP01_0531000	PvP01_05_v1:1,316,973..1,325,027(+)	pre-mRNA-splicing helicase BRR2, putative
PvP01_05_v1	1322683	32.9445	0	0.0821553	0	0.111421	-0.304706	-3.16457	PVP01_0531000	PvP01_05_v1:1,316,973..1,325,027(+)	pre-mRNA-splicing helicase BRR2, putative
PvP01_05_v1	1322987	32.9691	0.5	0.0726727	0	0.111421	-0.427352	-3.55324	PVP01_0531000	PvP01_05_v1:1,316,973..1,325,027(+)	pre-mRNA-splicing helicase BRR2, putative
PvP01_06_v1	251939	10.3183	0.4375	0.0613183	0	0.0704744	-0.139172	-2.63999	PVP01_0606300	PvP01_06_v1:251,397..256,319(-)	conserved Plasmodium protein, unknown function
PvP01_06_v1	255453	10.406	0	0.0660253	0.224138	0.0131026	1.61722	2.92606	PVP01_0606300	PvP01_06_v1:251,397..256,319(-)	conserved Plasmodium protein, unknown function
PvP01_06_v1	255489	10.4075	0.25	0.056979	0.431034	0.011113	1.63457	2.98104	PVP01_0606300	PvP01_06_v1:251,397..256,319(-)	conserved Plasmodium protein, unknown function
PvP01_06_v1	286289	10.9953	0.3125	0.0658806	0.396552	0.0109525	1.79427	3.48714	PVP01_0606900	PvP01_06_v1:273,601..291,875(-)	conserved Plasmodium protein, unknown function
PvP01_06_v1	286326	10.9959	0.1875	0.0574548	0.172414	0.0107096	1.67985	3.12454	PVP01_0606900	PvP01_06_v1:273,601..291,875(-)	conserved Plasmodium protein, unknown function
PvP01_06_v1	286404	11.0003	0.4375	0.0550847	0.103448	0.0110246	1.60875	2.89922	PVP01_0606900	PvP01_06_v1:273,601..291,875(-)	conserved Plasmodium protein, unknown function
PvP01_06_v1	286412	11.0004	0.0625	0.0605329	0.155172	0.011131	1.69345	3.16764	PVP01_0606900	PvP01_06_v1:273,601..291,875(-)	conserved Plasmodium protein, unknown function
PvP01_06_v1	286419	11.0005	0.0625	0.0827081	0.344828	0.0142767	1.75669	3.36805	PVP01_0606900	PvP01_06_v1:273,601..291,875(-)	conserved Plasmodium protein, unknown function
PvP01_06_v1	292125	11.0908	0.4375	0.116305	0	0.133861	-0.140591	-2.64449	PVP01_0606900	PvP01_06_v1:273,601..291,875(-)	conserved Plasmodium protein, unknown function
PvP01_06_v1	454674	14.9742	0	0.11206	0.224138	0.0213741	1.65685	3.05165	PVP01_0610300	PvP01_06_v1:456,470..458,743(+)	glutamine--fructose-6-phosphate aminotransferase [isomerizing], putative
PvP01_06_v1	454684	14.9743	0	0.104851	0.0862069	0.0212452	1.59641	2.86011	PVP01_0610300	PvP01_06_v1:456,470..458,743(+)	glutamine--fructose-6-phosphate aminotransferase [isomerizing], putative
PvP01_06_v1	454716	14.9754	0.0625	0.106269	0.293103	0.0192355	1.70922	3.21761	PVP01_0610300	PvP01_06_v1:456,470..458,743(+)	glutamine--fructose-6-phosphate aminotransferase [isomerizing], putative
PvP01_06_v1	468558	15.3743	0.125	0.0926381	0.37931	0.0183362	1.61982	2.9343	PVP01_0610600	PvP01_06_v1:464,364..470,222(-)	conserved Plasmodium protein, unknown function
PvP01_06_v1	468585	15.3745	0.1875	0.0757372	0.344828	0.015332	1.59732	2.863	PVP01_0610600	PvP01_06_v1:464,364..470,222(-)	conserved Plasmodium protein, unknown function
PvP01_06_v1	718479	21.8937	0	0.309862	0	0.0598042	1.64505	3.01426	PVP01_0617300	PvP01_06_v1:716,723..718,100(-)	conserved Plasmodium protein, unknown function
PvP01_06_v1	718481	21.8937	0	0.307477	0.0344828	0.0576177	1.67457	3.1078	PVP01_0617300	PvP01_06_v1:716,723..718,100(-)	conserved Plasmodium protein, unknown function
PvP01_06_v1	718725	21.897	0.125	0.298822	0.241379	0.0471186	1.84718	3.65481	PVP01_0617400	PvP01_06_v1:718,897..721,089(+)	conserved protein, unknown function
PvP01_06_v1	718970	21.8994	0	0.334506	0.275862	0.0516044	1.86905	3.72412	PVP01_0617400	PvP01_06_v1:718,897..721,089(+)	conserved protein, unknown function
PvP01_06_v1	735751	22.3784	0.1875	0.0857703	0.344828	0.0168749	1.62585	2.95341	PVP01_0618000	PvP01_06_v1:735,977..740,380(-)	RNA polymerase II-associated protein 1, putative
PvP01_06_v1	735752	22.3784	0.0625	0.0931434	0.12069	0.0182291	1.63112	2.97011	PVP01_0618000	PvP01_06_v1:735,977..740,380(-)	RNA polymerase II-associated protein 1, putative
PvP01_06_v1	735891	22.3799	0	0.115502	0.12069	0.0212821	1.69142	3.1612	PVP01_0618000	PvP01_06_v1:735,977..740,380(-)	RNA polymerase II-associated protein 1, putative
PvP01_06_v1	735904	22.3802	0.0625	0.115393	0.224138	0.0232911	1.60027	2.87235	PVP01_0618000	PvP01_06_v1:735,977..740,380(-)	RNA polymerase II-associated protein 1, putative
PvP01_06_v1	752554	22.7892	0	0.164214	0.275862	0.0327886	1.61109	2.90664	PVP01_0618300	PvP01_06_v1:755,775..757,937(+)	early transcribed membrane protein
PvP01_06_v1	752803	22.794	0.0625	0.152698	0.396552	0.0314726	1.57934	2.80602	PVP01_0618300	PvP01_06_v1:755,775..757,937(+)	early transcribed membrane protein
PvP01_06_v1	832360	24.7799	0.4375	0.0958416	0.0172414	0.119083	-0.217124	-2.88702	PVP01_0620500	PvP01_06_v1:831,839..833,146(+)	conserved Plasmodium protein, unknown function
PvP01_06_v1	832768	24.7926	0.0625	0.13764	0	0.157583	-0.13531	-2.62775	PVP01_0620500	PvP01_06_v1:831,839..833,146(+)	conserved Plasmodium protein, unknown function
PvP01_06_v1	836013	24.9419	0.3125	0.111764	0.0172414	0.13076	-0.156974	-2.69641	PVP01_0620600	PvP01_06_v1:835,301..836,527(+)	conserved Plasmodium protein, unknown function
PvP01_06_v1	838637	24.9942	0.0625	0.112697	0.224138	0.02081	1.68927	3.15439	PVP01_0620700	PvP01_06_v1:838,600..839,634(+)	hypothetical protein
PvP01_07_v1	249419	9.95627	0	0.237239	0.0344828	0.0388878	1.80839	3.53188	PVP01_0704100	PvP01_07_v1:246,970..249,548(-)	autophagy-related protein 3, putative
PvP01_07_v1	249906	9.96509	0.1875	0.231301	0.396552	0.0308258	2.01537	4.18781	PVP01_0704100	PvP01_07_v1:246,970..249,548(-)	autophagy-related protein 3, putative
PvP01_07_v1	249943	9.96577	0	0.264083	0.0862069	0.0372559	1.95845	4.00743	PVP01_0704100	PvP01_07_v1:246,970..249,548(-)	autophagy-related protein 3, putative
PvP01_07_v1	249944	9.9658	0.125	0.263404	0.465517	0.0336248	2.05842	4.32424	PVP01_0704100	PvP01_07_v1:246,970..249,548(-)	autophagy-related protein 3, putative
PvP01_07_v1	249955	9.96599	0	0.295694	0	0.0514655	1.74841	3.34181	PVP01_0704100	PvP01_07_v1:246,970..249,548(-)	autophagy-related protein 3, putative
PvP01_07_v1	250046	9.97053	0	0.295694	0.0344828	0.0507974	1.76148	3.38322	PVP01_0704100	PvP01_07_v1:246,970..249,548(-)	autophagy-related protein 3, putative
PvP01_07_v1	250085	9.97109	0	0.295694	0.258621	0.0489063	1.79942	3.50346	PVP01_0704100	PvP01_07_v1:246,970..249,548(-)	autophagy-related protein 3, putative
PvP01_07_v1	388801	14.4115	0.5	0.0849075	0	0.101739	-0.180844	-2.77205	PVP01_0707400	PvP01_07_v1:388,263..390,670(-)	conserved Plasmodium protein, unknown function
PvP01_07_v1	390357	14.4387	0.5	0.085427	0	0.104072	-0.197425	-2.8246	PVP01_0707400	PvP01_07_v1:388,263..390,670(-)	conserved Plasmodium protein, unknown function
PvP01_07_v1	391749	14.4749	0.5	0.085914	0	0.104107	-0.192071	-2.80763	PVP01_0707500	PvP01_07_v1:391,676..394,659(-)	conserved Plasmodium protein, unknown function
PvP01_07_v1	482447	16.7277	0.5	0.24912	0	0.300488	-0.187471	-2.79305	PVP01_0709500	PvP01_07_v1:481,940..484,807(+)	phosphatidylinositol N-acetylglucosaminyltransferase, putative
PvP01_07_v1	482908	16.7354	0	0.255654	0	0.300488	-0.161581	-2.71101	PVP01_0709500	PvP01_07_v1:481,940..484,807(+)	phosphatidylinositol N-acetylglucosaminyltransferase, putative
PvP01_07_v1	482914	16.7354	0.0625	0.241434	0	0.300488	-0.21881	-2.89237	PVP01_0709500	PvP01_07_v1:481,940..484,807(+)	phosphatidylinositol N-acetylglucosaminyltransferase, putative
PvP01_07_v1	483319	16.7387	0	0.24385	0.0172414	0.293235	-0.18442	-2.78338	PVP01_0709500	PvP01_07_v1:481,940..484,807(+)	phosphatidylinositol N-acetylglucosaminyltransferase, putative
PvP01_07_v1	483489	16.7398	0	0.24385	0	0.293381	-0.184917	-2.78496	PVP01_0709500	PvP01_07_v1:481,940..484,807(+)	phosphatidylinositol N-acetylglucosaminyltransferase, putative
PvP01_07_v1	483817	16.7429	0.375	0.223385	0	0.293381	-0.272576	-3.06275	PVP01_0709500	PvP01_07_v1:481,940..484,807(+)	phosphatidylinositol N-acetylglucosaminyltransferase, putative
PvP01_07_v1	483845	16.7433	0	0.236142	0	0.293381	-0.217038	-2.88675	PVP01_0709500	PvP01_07_v1:481,940..484,807(+)	phosphatidylinositol N-acetylglucosaminyltransferase, putative
PvP01_07_v1	483847	16.7433	0	0.236142	0	0.293381	-0.217038	-2.88675	PVP01_0709500	PvP01_07_v1:481,940..484,807(+)	phosphatidylinositol N-acetylglucosaminyltransferase, putative
PvP01_07_v1	483870	16.7437	0	0.236142	0.0172414	0.293235	-0.216541	-2.88518	PVP01_0709500	PvP01_07_v1:481,940..484,807(+)	phosphatidylinositol N-acetylglucosaminyltransferase, putative
PvP01_07_v1	483893	16.744	0	0.233164	0.0344828	0.277855	-0.175356	-2.75466	PVP01_0709500	PvP01_07_v1:481,940..484,807(+)	phosphatidylinositol N-acetylglucosaminyltransferase, putative
PvP01_07_v1	484954	16.756	0.125	0.22088	0.0172414	0.259453	-0.160954	-2.70902	PVP01_0709500	PvP01_07_v1:481,940..484,807(+)	phosphatidylinositol N-acetylglucosaminyltransferase, putative
PvP01_07_v1	485816	16.7749	0.0625	0.207071	0.0344828	0.243445	-0.161828	-2.71179	PVP01_0709500	PvP01_07_v1:481,940..484,807(+)	phosphatidylinositol N-acetylglucosaminyltransferase, putative
PvP01_07_v1	485842	16.7754	0.5	0.202422	0	0.248056	-0.203302	-2.84322	PVP01_0709500	PvP01_07_v1:481,940..484,807(+)	phosphatidylinositol N-acetylglucosaminyltransferase, putative
PvP01_07_v1	551383	18.2776	0	0.123282	0.0517241	0.0201224	1.81264	3.54535	PVP01_0711200	PvP01_07_v1:550,177..551,745(-)	tRNA (adenine(58)-N(1))-methyltransferase non- catalytic subunit TRM6, putative
PvP01_07_v1	551398	18.2779	0	0.113888	0.206897	0.0179966	1.84503	3.648	PVP01_0711200	PvP01_07_v1:550,177..551,745(-)	tRNA (adenine(58)-N(1))-methyltransferase non- catalytic subunit TRM6, putative
PvP01_07_v1	551410	18.2782	0	0.113888	0.0172414	0.0235219	1.57728	2.79949	PVP01_0711200	PvP01_07_v1:550,177..551,745(-)	tRNA (adenine(58)-N(1))-methyltransferase non- catalytic subunit TRM6, putative
PvP01_07_v1	551427	18.2784	0.0625	0.107381	0.172414	0.0214811	1.60921	2.90068	PVP01_0711200	PvP01_07_v1:550,177..551,745(-)	tRNA (adenine(58)-N(1))-methyltransferase non- catalytic subunit TRM6, putative
PvP01_07_v1	551431	18.2785	0	0.148256	0.12069	0.0279968	1.66685	3.08334	PVP01_0711200	PvP01_07_v1:550,177..551,745(-)	tRNA (adenine(58)-N(1))-methyltransferase non- catalytic subunit TRM6, putative
PvP01_07_v1	627506	19.8984	0.0625	0.089721	0.5	0.0177916	1.61798	2.92847	PVP01_0713400	PvP01_07_v1:626,462..628,063(-)	type II NADH:ubiquinone oxidoreductase, putative
PvP01_07_v1	627656	19.8995	0.125	0.0835224	0.448276	0.0157204	1.67016	3.09383	PVP01_0713400	PvP01_07_v1:626,462..628,063(-)	type II NADH:ubiquinone oxidoreductase, putative
PvP01_07_v1	730485	21.7803	0.5	0.0451366	0	0.0570453	-0.234151	-2.94098	PVP01_0716300	PvP01_07_v1:727,938..730,337(+)	endoplasmic reticulum chaperone BiP, putative
PvP01_07_v1	731720	21.7993	0.4375	0.0458982	0.0172414	0.0541903	-0.166076	-2.72525	PVP01_0716400	PvP01_07_v1:732,339..733,526(-)	glideosome-associated protein 50, putative
PvP01_07_v1	739521	21.9295	0.5	0.045167	0	0.0547616	-0.192622	-2.80938	PVP01_0716600	PvP01_07_v1:739,583..741,817(-)	50S ribosomal protein L3, apicoplast, putative
PvP01_07_v1	824886	23.5007	0.0625	0.0911797	0.431034	0.016243	1.72517	3.26816	PVP01_0718700	PvP01_07_v1:825,482..826,438(+)	conserved Plasmodium protein, unknown function
PvP01_07_v1	825284	23.5045	0	0.104341	0.0517241	0.0210309	1.60167	2.87678	PVP01_0718700	PvP01_07_v1:825,482..826,438(+)	conserved Plasmodium protein, unknown function
PvP01_07_v1	825342	23.5053	0	0.104341	0	0.0212754	1.59011	2.84015	PVP01_0718700	PvP01_07_v1:825,482..826,438(+)	conserved Plasmodium protein, unknown function
PvP01_07_v1	825360	23.5057	0.125	0.102658	0.137931	0.0187334	1.7011	3.19188	PVP01_0718700	PvP01_07_v1:825,482..826,438(+)	conserved Plasmodium protein, unknown function
PvP01_07_v1	825372	23.5058	0	0.103005	0.0344828	0.0196964	1.65434	3.0437	PVP01_0718700	PvP01_07_v1:825,482..826,438(+)	conserved Plasmodium protein, unknown function
PvP01_07_v1	825373	23.5058	0.125	0.100985	0.0172414	0.0200555	1.61647	2.92368	PVP01_0718700	PvP01_07_v1:825,482..826,438(+)	conserved Plasmodium protein, unknown function
PvP01_07_v1	825377	23.5059	0	0.101492	0.431034	0.0162284	1.83322	3.61057	PVP01_0718700	PvP01_07_v1:825,482..826,438(+)	conserved Plasmodium protein, unknown function
PvP01_07_v1	833347	23.6545	0.1875	0.051116	0.37931	0.00997594	1.63392	2.97898	PVP01_0718800	PvP01_07_v1:827,645..832,531(+)	conserved Plasmodium protein, unknown function
PvP01_07_v1	836271	23.7099	0.125	0.0827523	0.310345	0.0148211	1.7198	3.25114	PVP01_0718900	PvP01_07_v1:834,565..835,956(+)	ADP-ribosylation factor, putative
PvP01_07_v1	909242	25.2399	0.5	0.0513896	0	0.0700576	-0.309882	-3.18098	PVP01_0720900	PvP01_07_v1:906,435..909,875(+)	para-aminobenzoic acid synthetase, putative
PvP01_07_v1	909251	25.2401	0	0.0563214	0	0.0702072	-0.220375	-2.89733	PVP01_0720900	PvP01_07_v1:906,435..909,875(+)	para-aminobenzoic acid synthetase, putative
PvP01_07_v1	909401	25.2429	0	0.0563214	0.0172414	0.0685563	-0.19658	-2.82192	PVP01_0720900	PvP01_07_v1:906,435..909,875(+)	para-aminobenzoic acid synthetase, putative
PvP01_07_v1	909431	25.2434	0.4375	0.0523774	0	0.0687222	-0.271597	-3.05965	PVP01_0720900	PvP01_07_v1:906,435..909,875(+)	para-aminobenzoic acid synthetase, putative
PvP01_07_v1	967476	26.7357	0.5	0.0967268	0	0.122587	-0.236932	-2.9498	PVP01_0722400	PvP01_07_v1:965,522..966,980(-)	polyadenylate-binding protein 2, putative
PvP01_07_v1	969059	26.7746	0.5	0.0970886	0	0.119358	-0.206506	-2.85338	PVP01_0722400	PvP01_07_v1:965,522..966,980(-)	polyadenylate-binding protein 2, putative
PvP01_07_v1	974672	26.9361	0.5	0.0817813	0	0.0936662	-0.135688	-2.62895	PVP01_0722500	PvP01_07_v1:972,133..975,659(+)	patatin-like phospholipase, putative
PvP01_07_v1	1110280	29.6741	0.5	0.041571	0	0.0487436	-0.159172	-2.70337	PVP01_0725700	PvP01_07_v1:1,106,661..1,111,059(+)	zinc finger protein, putative
PvP01_07_v1	1110605	29.677	0.5	0.041571	0	0.0487436	-0.159172	-2.70337	PVP01_0725700	PvP01_07_v1:1,106,661..1,111,059(+)	zinc finger protein, putative
PvP01_07_v1	1218019	32.6832	0.125	0.411594	0.396552	0.0815879	1.61836	2.92967	PVP01_0728900	PvP01_07_v1:1,215,432..1,220,636(+)	merozoite surface protein 1
PvP01_07_v1	1218020	32.6832	0.375	0.411644	0.172414	0.0819665	1.61385	2.91538	PVP01_0728900	PvP01_07_v1:1,215,432..1,220,636(+)	merozoite surface protein 1
PvP01_07_v1	1218053	32.6837	0.375	0.411644	0.172414	0.0819665	1.61385	2.91538	PVP01_0728900	PvP01_07_v1:1,215,432..1,220,636(+)	merozoite surface protein 1
PvP01_07_v1	1218092	32.6842	0.0625	0.411783	0.5	0.0809324	1.62688	2.95667	PVP01_0728900	PvP01_07_v1:1,215,432..1,220,636(+)	merozoite surface protein 1
PvP01_07_v1	1218100	32.6843	0.25	0.411667	0.275862	0.0790679	1.64991	3.02966	PVP01_0728900	PvP01_07_v1:1,215,432..1,220,636(+)	merozoite surface protein 1
PvP01_07_v1	1218104	32.6847	0.0625	0.41175	0.5	0.0790757	1.65001	3.02997	PVP01_0728900	PvP01_07_v1:1,215,432..1,220,636(+)	merozoite surface protein 1
PvP01_07_v1	1218107	32.6848	0.375	0.411603	0.0689655	0.0790998	1.64935	3.02788	PVP01_0728900	PvP01_07_v1:1,215,432..1,220,636(+)	merozoite surface protein 1
PvP01_07_v1	1218113	32.685	0.3125	0.411618	0.431034	0.079086	1.64956	3.02855	PVP01_0728900	PvP01_07_v1:1,215,432..1,220,636(+)	merozoite surface protein 1
PvP01_07_v1	1218126	32.6853	0.125	0.417382	0.362069	0.0773207	1.68604	3.14415	PVP01_0728900	PvP01_07_v1:1,215,432..1,220,636(+)	merozoite surface protein 1
PvP01_07_v1	1218158	32.6858	0.0625	0.417786	0.258621	0.0781895	1.67583	3.1118	PVP01_0728900	PvP01_07_v1:1,215,432..1,220,636(+)	merozoite surface protein 1
PvP01_07_v1	1218168	32.6859	0	0.418408	0.0172414	0.0797932	1.65702	3.05219	PVP01_0728900	PvP01_07_v1:1,215,432..1,220,636(+)	merozoite surface protein 1
PvP01_07_v1	1218482	32.6901	0.1875	0.404148	0.413793	0.0718138	1.7277	3.27618	PVP01_0728900	PvP01_07_v1:1,215,432..1,220,636(+)	merozoite surface protein 1
PvP01_07_v1	1218489	32.6902	0.1875	0.404148	0.413793	0.0718138	1.7277	3.27618	PVP01_0728900	PvP01_07_v1:1,215,432..1,220,636(+)	merozoite surface protein 1
PvP01_07_v1	1218494	32.6902	0.1875	0.404148	0.413793	0.0718138	1.7277	3.27618	PVP01_0728900	PvP01_07_v1:1,215,432..1,220,636(+)	merozoite surface protein 1
PvP01_07_v1	1218507	32.6906	0.125	0.40416	0.448276	0.0705961	1.74483	3.33046	PVP01_0728900	PvP01_07_v1:1,215,432..1,220,636(+)	merozoite surface protein 1
PvP01_07_v1	1218515	32.6908	0.125	0.40416	0.5	0.0707725	1.74234	3.32257	PVP01_0728900	PvP01_07_v1:1,215,432..1,220,636(+)	merozoite surface protein 1
PvP01_07_v1	1218523	32.691	0.125	0.404237	0.482759	0.070853	1.74139	3.31956	PVP01_0728900	PvP01_07_v1:1,215,432..1,220,636(+)	merozoite surface protein 1
PvP01_07_v1	1218536	32.6912	0.125	0.404237	0.482759	0.070853	1.74139	3.31956	PVP01_0728900	PvP01_07_v1:1,215,432..1,220,636(+)	merozoite surface protein 1
PvP01_07_v1	1218548	32.6913	0.1875	0.404256	0.482759	0.070853	1.74144	3.31972	PVP01_0728900	PvP01_07_v1:1,215,432..1,220,636(+)	merozoite surface protein 1
PvP01_07_v1	1218558	32.6914	0.1875	0.404256	0.482759	0.070853	1.74144	3.31972	PVP01_0728900	PvP01_07_v1:1,215,432..1,220,636(+)	merozoite surface protein 1
PvP01_07_v1	1218559	32.6915	0.1875	0.404256	0.482759	0.070853	1.74144	3.31972	PVP01_0728900	PvP01_07_v1:1,215,432..1,220,636(+)	merozoite surface protein 1
PvP01_07_v1	1218636	32.6925	0.1875	0.289944	0.465517	0.0437774	1.89057	3.79231	PVP01_0728900	PvP01_07_v1:1,215,432..1,220,636(+)	merozoite surface protein 1
PvP01_07_v1	1218779	32.6956	0.0625	0.290658	0.448276	0.0419163	1.93647	3.93777	PVP01_0728900	PvP01_07_v1:1,215,432..1,220,636(+)	merozoite surface protein 1
PvP01_07_v1	1320604	35.4194	0.125	0.13393	0.327586	0.0275663	1.58072	2.81039	PVP01_0731500	PvP01_07_v1:1,320,665..1,325,288(-)	importin alpha re-exporter, putative
PvP01_07_v1	1320633	35.42	0.125	0.113747	0.362069	0.0236256	1.57165	2.78165	PVP01_0731500	PvP01_07_v1:1,320,665..1,325,288(-)	importin alpha re-exporter, putative
PvP01_07_v1	1353164	36.2252	0	0.171497	0.258621	0.0298162	1.74952	3.34532	PVP01_0732500	PvP01_07_v1:1,351,862..1,353,877(+)	tubulin delta chain, putative
PvP01_07_v1	1353199	36.2257	0	0.171497	0.0689655	0.0326765	1.65791	3.05501	PVP01_0732500	PvP01_07_v1:1,351,862..1,353,877(+)	tubulin delta chain, putative
PvP01_07_v1	1353280	36.2268	0.25	0.137304	0.293103	0.0246842	1.71604	3.23922	PVP01_0732500	PvP01_07_v1:1,351,862..1,353,877(+)	tubulin delta chain, putative
PvP01_07_v1	1353328	36.2276	0	0.181179	0.0689655	0.0319376	1.7357	3.30153	PVP01_0732500	PvP01_07_v1:1,351,862..1,353,877(+)	tubulin delta chain, putative
PvP01_07_v1	1353526	36.2295	0.0625	0.149366	0.224138	0.0305944	1.58558	2.82579	PVP01_0732500	PvP01_07_v1:1,351,862..1,353,877(+)	tubulin delta chain, putative
PvP01_07_v1	1371996	36.5968	0	0.179634	0.172414	0.0368246	1.58476	2.82319	PVP01_0733400	PvP01_07_v1:1,372,584..1,374,229(+)	UBX domain-containing protein, putative
PvP01_07_v1	1372088	36.6006	0	0.179634	0.0689655	0.0360168	1.60694	2.89348	PVP01_0733400	PvP01_07_v1:1,372,584..1,374,229(+)	UBX domain-containing protein, putative
PvP01_07_v1	1372140	36.6018	0	0.179634	0	0.0367648	1.58638	2.82833	PVP01_0733400	PvP01_07_v1:1,372,584..1,374,229(+)	UBX domain-containing protein, putative
PvP01_07_v1	1372214	36.6032	0.125	0.157962	0.413793	0.0258775	1.80898	3.53375	PVP01_0733400	PvP01_07_v1:1,372,584..1,374,229(+)	UBX domain-containing protein, putative
PvP01_07_v1	1372218	36.6033	0	0.182673	0.155172	0.0327309	1.71938	3.24981	PVP01_0733400	PvP01_07_v1:1,372,584..1,374,229(+)	UBX domain-containing protein, putative
PvP01_07_v1	1372300	36.6058	0	0.182673	0	0.0356172	1.63487	2.98199	PVP01_0733400	PvP01_07_v1:1,372,584..1,374,229(+)	UBX domain-containing protein, putative
PvP01_07_v1	1372485	36.61	0	0.182673	0.0862069	0.034719	1.66041	3.06293	PVP01_0733400	PvP01_07_v1:1,372,584..1,374,229(+)	UBX domain-containing protein, putative
PvP01_07_v1	1372488	36.6101	0	0.174139	0.327586	0.0290951	1.78929	3.47136	PVP01_0733400	PvP01_07_v1:1,372,584..1,374,229(+)	UBX domain-containing protein, putative
PvP01_07_v1	1372715	36.6137	0	0.174139	0.0172414	0.0361042	1.57344	2.78732	PVP01_0733400	PvP01_07_v1:1,372,584..1,374,229(+)	UBX domain-containing protein, putative
PvP01_07_v1	1372764	36.6141	0	0.174139	0.12069	0.0343804	1.62237	2.94238	PVP01_0733400	PvP01_07_v1:1,372,584..1,374,229(+)	UBX domain-containing protein, putative
PvP01_07_v1	1380849	36.8574	0.125	0.126056	0.448276	0.0248466	1.62401	2.94758	PVP01_0733600	PvP01_07_v1:1,379,162..1,380,987(-)	conserved Plasmodium protein, unknown function
PvP01_07_v1	1380891	36.8583	0	0.13016	0.0172414	0.0264654	1.59293	2.84909	PVP01_0733600	PvP01_07_v1:1,379,162..1,380,987(-)	conserved Plasmodium protein, unknown function
PvP01_07_v1	1380893	36.8584	0	0.13016	0	0.0266945	1.58431	2.82177	PVP01_0733600	PvP01_07_v1:1,379,162..1,380,987(-)	conserved Plasmodium protein, unknown function
PvP01_07_v1	1380903	36.8588	0.125	0.129997	0.344828	0.0179853	1.97795	4.06922	PVP01_0733600	PvP01_07_v1:1,379,162..1,380,987(-)	conserved Plasmodium protein, unknown function
PvP01_07_v1	1380909	36.8589	0	0.132522	0	0.0198839	1.89684	3.81218	PVP01_0733600	PvP01_07_v1:1,379,162..1,380,987(-)	conserved Plasmodium protein, unknown function
PvP01_07_v1	1380952	36.8597	0	0.132522	0.224138	0.0184087	1.97392	4.05645	PVP01_0733600	PvP01_07_v1:1,379,162..1,380,987(-)	conserved Plasmodium protein, unknown function
PvP01_07_v1	1381295	36.8646	0	0.136282	0.0344828	0.0204435	1.89706	3.81288	PVP01_0733600	PvP01_07_v1:1,379,162..1,380,987(-)	conserved Plasmodium protein, unknown function
PvP01_07_v1	1381321	36.8651	0	0.136282	0.0689655	0.0190588	1.96719	4.03513	PVP01_0733600	PvP01_07_v1:1,379,162..1,380,987(-)	conserved Plasmodium protein, unknown function
PvP01_08_v1	318801	9.38545	0	0.0572549	0	0.0653762	-0.132646	-2.61931	PVP01_0807400	PvP01_08_v1:310,385..314,578(-)	AP2 domain transcription factor AP2-I, putative
PvP01_08_v1	318806	9.38554	0.0625	0.0534309	0.0172414	0.0652934	-0.200502	-2.83435	PVP01_0807400	PvP01_08_v1:310,385..314,578(-)	AP2 domain transcription factor AP2-I, putative
PvP01_08_v1	318807	9.38556	0.125	0.0524916	0	0.0665853	-0.237831	-2.95264	PVP01_0807400	PvP01_08_v1:310,385..314,578(-)	AP2 domain transcription factor AP2-I, putative
PvP01_08_v1	320862	9.42809	0.5	0.0507834	0	0.0693181	-0.311136	-3.18495	PVP01_0807500	PvP01_08_v1:323,188..325,911(-)	conserved Plasmodium protein, unknown function
PvP01_08_v1	320939	9.42905	0.5	0.0507834	0.0172414	0.0679615	-0.291371	-3.12231	PVP01_0807500	PvP01_08_v1:323,188..325,911(-)	conserved Plasmodium protein, unknown function
PvP01_08_v1	330581	9.61009	0.5	0.0700641	0	0.0922913	-0.27554	-3.07215	PVP01_0807600	PvP01_08_v1:328,257..329,894(+)	eukaryotic translation initiation factor 3 subunit D, putative
PvP01_08_v1	357397	10.0589	0	0.0778306	0	0.089341	-0.137926	-2.63604	PVP01_0807900	PvP01_08_v1:357,474..358,697(-)	endonuclease, putative
PvP01_08_v1	357564	10.0599	0.0625	0.0747045	0.0172414	0.0892322	-0.177701	-2.76209	PVP01_0807900	PvP01_08_v1:357,474..358,697(-)	endonuclease, putative
PvP01_08_v1	357609	10.0603	0.1875	0.0677288	0.0172414	0.0882219	-0.264344	-3.03667	PVP01_0807900	PvP01_08_v1:357,474..358,697(-)	endonuclease, putative
PvP01_08_v1	357696	10.0612	0.4375	0.0696392	0.0172414	0.090378	-0.260674	-3.02503	PVP01_0807900	PvP01_08_v1:357,474..358,697(-)	endonuclease, putative
PvP01_08_v1	360542	10.1185	0.5	0.0647592	0	0.0962534	-0.396309	-3.45487	PVP01_0808000	PvP01_08_v1:359,977..361,428(+)	AP-5 complex subunit sigma-1, putative
PvP01_08_v1	360554	10.1188	0	0.0721738	0.0344828	0.0939832	-0.264038	-3.0357	PVP01_0808000	PvP01_08_v1:359,977..361,428(+)	AP-5 complex subunit sigma-1, putative
PvP01_08_v1	360925	10.1236	0.3125	0.0653822	0.0344828	0.0911551	-0.332313	-3.25206	PVP01_0808000	PvP01_08_v1:359,977..361,428(+)	AP-5 complex subunit sigma-1, putative
PvP01_08_v1	361034	10.1271	0	0.0787303	0	0.0940146	-0.177422	-2.76121	PVP01_0808000	PvP01_08_v1:359,977..361,428(+)	AP-5 complex subunit sigma-1, putative
PvP01_08_v1	361045	10.1274	0.0625	0.0771411	0	0.0940146	-0.197813	-2.82583	PVP01_0808000	PvP01_08_v1:359,977..361,428(+)	AP-5 complex subunit sigma-1, putative
PvP01_08_v1	423696	11.2216	0.1875	0.121682	0.224138	0.0238571	1.62933	2.96444	PVP01_0809500	PvP01_08_v1:420,778..422,487(-)	metalloprotease, putative
PvP01_08_v1	423713	11.2224	0	0.123173	0.0862069	0.0246619	1.60833	2.89789	PVP01_0809500	PvP01_08_v1:420,778..422,487(-)	metalloprotease, putative
PvP01_08_v1	423785	11.2242	0.0625	0.120383	0.155172	0.0241361	1.60697	2.89358	PVP01_0809600	PvP01_08_v1:425,001..426,209(+)	protein phosphatase PPM10, putative
PvP01_08_v1	424236	11.2286	0.1875	0.118451	0.413793	0.0226973	1.65225	3.03707	PVP01_0809600	PvP01_08_v1:425,001..426,209(+)	protein phosphatase PPM10, putative
PvP01_08_v1	926849	20.5018	0.125	0.148221	0.37931	0.0292424	1.62308	2.94463	PVP01_0821200	PvP01_08_v1:924,410..929,581(-)	P-type ATPase, putative
PvP01_08_v1	927128	20.5074	0	0.169846	0.396552	0.0311664	1.69555	3.17429	PVP01_0821200	PvP01_08_v1:924,410..929,581(-)	P-type ATPase, putative
PvP01_08_v1	1065635	22.8986	0.1875	0.12226	0.344828	0.0187635	1.87424	3.74056	PVP01_0823900	PvP01_08_v1:1,064,335..1,070,545(+)	conserved Plasmodium protein, unknown function
PvP01_08_v1	1065666	22.8989	0.0625	0.111027	0.206897	0.0176614	1.83839	3.62695	PVP01_0823900	PvP01_08_v1:1,064,335..1,070,545(+)	conserved Plasmodium protein, unknown function
PvP01_08_v1	1065743	22.9024	0.1875	0.104952	0.241379	0.0156596	1.90242	3.82987	PVP01_0823900	PvP01_08_v1:1,064,335..1,070,545(+)	conserved Plasmodium protein, unknown function
PvP01_08_v1	1065770	22.9032	0.1875	0.0790349	0.413793	0.0117629	1.90494	3.83785	PVP01_0823900	PvP01_08_v1:1,064,335..1,070,545(+)	conserved Plasmodium protein, unknown function
PvP01_08_v1	1085858	23.2997	0.375	0.0841031	0	0.103038	-0.203054	-2.84244	PVP01_0824500	PvP01_08_v1:1,083,983..1,088,741(-)	zinc finger protein, putative
PvP01_08_v1	1085861	23.2997	0.375	0.0841031	0	0.103038	-0.203054	-2.84244	PVP01_0824500	PvP01_08_v1:1,083,983..1,088,741(-)	zinc finger protein, putative
PvP01_08_v1	1085863	23.2997	0.375	0.0841031	0	0.103038	-0.203054	-2.84244	PVP01_0824500	PvP01_08_v1:1,083,983..1,088,741(-)	zinc finger protein, putative
PvP01_08_v1	1085904	23.3003	0.375	0.0841031	0	0.103038	-0.203054	-2.84244	PVP01_0824500	PvP01_08_v1:1,083,983..1,088,741(-)	zinc finger protein, putative
PvP01_08_v1	1089076	23.3448	0.5	0.102051	0	0.118719	-0.151291	-2.6784	PVP01_0824500	PvP01_08_v1:1,083,983..1,088,741(-)	zinc finger protein, putative
PvP01_08_v1	1090122	23.3553	0.5	0.102051	0	0.119572	-0.158452	-2.70109	PVP01_0824500	PvP01_08_v1:1,083,983..1,088,741(-)	zinc finger protein, putative
PvP01_08_v1	1157352	24.4692	0	0.0503677	0.275862	0.0103208	1.58519	2.82456	PVP01_0825900	PvP01_08_v1:1,155,208..1,158,903(+)	conserved Plasmodium protein, unknown function
PvP01_08_v1	1157419	24.4699	0	0.0503677	0.293103	0.00992877	1.62391	2.94726	PVP01_0825900	PvP01_08_v1:1,155,208..1,158,903(+)	conserved Plasmodium protein, unknown function
PvP01_08_v1	1157515	24.4709	0.125	0.0497436	0.448276	0.008519	1.76458	3.39305	PVP01_0825900	PvP01_08_v1:1,155,208..1,158,903(+)	conserved Plasmodium protein, unknown function
PvP01_08_v1	1160541	24.5313	0.5	0.0760797	0	0.0999515	-0.272903	-3.06379	PVP01_0826000	PvP01_08_v1:1,159,567..1,160,835(-)	conserved Plasmodium protein, unknown function
PvP01_08_v1	1235969	25.8086	0.0625	0.0934791	0.465517	0.0146338	1.85441	3.67772	PVP01_0828800	PvP01_08_v1:1,236,390..1,245,587(-)	kinase-related protein PKRP, putative
PvP01_08_v1	1235988	25.8089	0	0.106786	0.189655	0.0206576	1.64274	3.00693	PVP01_0828800	PvP01_08_v1:1,236,390..1,245,587(-)	kinase-related protein PKRP, putative
PvP01_08_v1	1294321	26.9723	0.25	0.0426806	0	0.0514138	-0.186163	-2.78891	PVP01_0829900	PvP01_08_v1:1,289,044..1,293,222(-)	phosphoglycerate mutase, putative
PvP01_08_v1	1295208	26.9921	0.5	0.0449165	0	0.053181	-0.168897	-2.73419	PVP01_0830000	PvP01_08_v1:1,296,615..1,308,854(-)	phd finger protein, putative
PvP01_08_v1	1504270	30.4807	0	0.0945717	0.206897	0.0168886	1.72272	3.26039	PVP01_0835500	PvP01_08_v1:1,503,571..1,505,604(+)	conserved Plasmodium protein, unknown function
PvP01_08_v1	1504633	30.4836	0	0.0945717	0.0172414	0.0188852	1.61098	2.90629	PVP01_0835500	PvP01_08_v1:1,503,571..1,505,604(+)	conserved Plasmodium protein, unknown function
PvP01_08_v1	1504660	30.4842	0.125	0.0754384	0.362069	0.0138705	1.69355	3.16795	PVP01_0835500	PvP01_08_v1:1,503,571..1,505,604(+)	conserved Plasmodium protein, unknown function
PvP01_08_v1	1504841	30.4885	0.0625	0.0922758	0.0862069	0.0186929	1.59664	2.86084	PVP01_0835500	PvP01_08_v1:1,503,571..1,505,604(+)	conserved Plasmodium protein, unknown function
PvP01_08_v1	1504842	30.4885	0.25	0.0906085	0.344828	0.0169454	1.67655	3.11408	PVP01_0835500	PvP01_08_v1:1,503,571..1,505,604(+)	conserved Plasmodium protein, unknown function
PvP01_08_v1	1504843	30.4885	0.25	0.0906085	0.344828	0.0169454	1.67655	3.11408	PVP01_0835500	PvP01_08_v1:1,503,571..1,505,604(+)	conserved Plasmodium protein, unknown function
PvP01_09_v1	260256	45.827	0.25	0.372321	0.293103	0.0750901	1.60107	2.87488	PVP01_0904100	PvP01_09_v1:260,813..260,896(-)	tRNA Leucine
PvP01_09_v1	260307	45.8281	0.375	0.258294	0.413793	0.0403402	1.85675	3.68514	PVP01_0904100	PvP01_09_v1:260,813..260,896(-)	tRNA Leucine
PvP01_09_v1	260320	45.8282	0	0.263854	0.0344828	0.0410295	1.8611	3.69892	PVP01_0904100	PvP01_09_v1:260,813..260,896(-)	tRNA Leucine
PvP01_09_v1	264671	45.8875	0.125	0.0279237	0.431034	0.00532995	1.65613	3.04937	PVP01_0904200	PvP01_09_v1:262,680..266,450(+)	FeS cluster assembly protein SufD, putative
PvP01_09_v1	264684	45.8876	0.0625	0.0275039	0.258621	0.00559521	1.59242	2.84747	PVP01_0904200	PvP01_09_v1:262,680..266,450(+)	FeS cluster assembly protein SufD, putative
PvP01_09_v1	264698	45.8878	0.0625	0.0306082	0.275862	0.00592616	1.64189	3.00424	PVP01_0904200	PvP01_09_v1:262,680..266,450(+)	FeS cluster assembly protein SufD, putative
PvP01_09_v1	264726	45.888	0.0625	0.0306082	0.241379	0.00609233	1.61424	2.91662	PVP01_0904200	PvP01_09_v1:262,680..266,450(+)	FeS cluster assembly protein SufD, putative
PvP01_09_v1	264786	45.8884	0.125	0.0323649	0.396552	0.00635176	1.62834	2.9613	PVP01_0904200	PvP01_09_v1:262,680..266,450(+)	FeS cluster assembly protein SufD, putative
PvP01_09_v1	264790	45.8884	0	0.0324366	0.0517241	0.00633316	1.63349	2.97762	PVP01_0904200	PvP01_09_v1:262,680..266,450(+)	FeS cluster assembly protein SufD, putative
PvP01_09_v1	264804	45.8885	0.0625	0.0324221	0.37931	0.00625008	1.64625	3.01806	PVP01_0904200	PvP01_09_v1:262,680..266,450(+)	FeS cluster assembly protein SufD, putative
PvP01_09_v1	264805	45.8885	0.0625	0.0324221	0.37931	0.00625008	1.64625	3.01806	PVP01_0904200	PvP01_09_v1:262,680..266,450(+)	FeS cluster assembly protein SufD, putative
PvP01_09_v1	264812	45.8886	0.0625	0.0324221	0.37931	0.00625008	1.64625	3.01806	PVP01_0904200	PvP01_09_v1:262,680..266,450(+)	FeS cluster assembly protein SufD, putative
PvP01_09_v1	399221	47.926	0.375	0.0378699	0	0.054229	-0.35906	-3.33682	PVP01_0907500	PvP01_09_v1:398,603..401,866(-)	DNA replication ATP-dependent helicase/nuclease DNA2, putative
PvP01_09_v1	399800	47.9356	0.4375	0.0433307	0	0.0533782	-0.20854	-2.85982	PVP01_0907500	PvP01_09_v1:398,603..401,866(-)	DNA replication ATP-dependent helicase/nuclease DNA2, putative
PvP01_09_v1	403127	47.9691	0.4375	0.0445593	0	0.0524544	-0.163122	-2.71589	PVP01_0907600	PvP01_09_v1:403,264..408,228(+)	protein kinase, putative
PvP01_09_v1	403242	47.9705	0.0625	0.0448803	0	0.0521746	-0.150598	-2.6762	PVP01_0907600	PvP01_09_v1:403,264..408,228(+)	protein kinase, putative
PvP01_09_v1	416853	48.1562	0.125	0.0837539	0.327586	0.0172641	1.57926	2.80576	PVP01_0907900	PvP01_09_v1:414,963..418,521(+)	nucleic acid binding protein, putative
PvP01_09_v1	417190	48.1588	0	0.0868251	0.258621	0.0167448	1.64581	3.01666	PVP01_0907900	PvP01_09_v1:414,963..418,521(+)	nucleic acid binding protein, putative
PvP01_09_v1	756407	53.296	0.0625	0.0692929	0.293103	0.0129459	1.67756	3.11728	PVP01_0916800	PvP01_09_v1:754,789..756,412(-)	pyridoxine biosynthesis protein PDX2, putative
PvP01_09_v1	756417	53.2961	0.125	0.0622732	0.172414	0.0118631	1.6581	3.05561	PVP01_0916800	PvP01_09_v1:754,789..756,412(-)	pyridoxine biosynthesis protein PDX2, putative
PvP01_09_v1	756444	53.2969	0	0.0630068	0.0517241	0.0125855	1.6107	2.9054	PVP01_0916800	PvP01_09_v1:754,789..756,412(-)	pyridoxine biosynthesis protein PDX2, putative
PvP01_09_v1	756446	53.2969	0.1875	0.062822	0.37931	0.0116848	1.68201	3.13138	PVP01_0916800	PvP01_09_v1:754,789..756,412(-)	pyridoxine biosynthesis protein PDX2, putative
PvP01_09_v1	1104756	58.1651	0.0625	0.0652902	0.0172414	0.0130183	1.61249	2.91107	PVP01_0924700	PvP01_09_v1:1,100,164..1,104,657(-)	BEACH domain-containing protein, putative
PvP01_09_v1	1104757	58.1651	0	0.0651849	0.396552	0.0100858	1.8661	3.71477	PVP01_0924700	PvP01_09_v1:1,100,164..1,104,657(-)	BEACH domain-containing protein, putative
PvP01_09_v1	1104798	58.1654	0	0.066032	0.0172414	0.0136464	1.57666	2.79753	PVP01_0924700	PvP01_09_v1:1,100,164..1,104,657(-)	BEACH domain-containing protein, putative
PvP01_09_v1	1104799	58.1654	0.3125	0.0653512	0.103448	0.0134671	1.57952	2.80659	PVP01_0924700	PvP01_09_v1:1,100,164..1,104,657(-)	BEACH domain-containing protein, putative
PvP01_09_v1	1236008	60.1729	0.0625	0.0691392	0.310345	0.0130141	1.67009	3.09361	PVP01_0928200	PvP01_09_v1:1,231,897..1,235,400(+)	protein disulfide-isomerase, putative
PvP01_09_v1	1236009	60.1729	0.0625	0.0691392	0.310345	0.0130141	1.67009	3.09361	PVP01_0928200	PvP01_09_v1:1,231,897..1,235,400(+)	protein disulfide-isomerase, putative
PvP01_09_v1	1236179	60.174	0	0.0699242	0	0.014332	1.58491	2.82367	PVP01_0928200	PvP01_09_v1:1,231,897..1,235,400(+)	protein disulfide-isomerase, putative
PvP01_09_v1	1236198	60.1741	0.1875	0.0536357	0.362069	0.00965287	1.71496	3.2358	PVP01_0928200	PvP01_09_v1:1,231,897..1,235,400(+)	protein disulfide-isomerase, putative
PvP01_09_v1	1236572	60.1758	0	0.0545312	0.0172414	0.0112552	1.57794	2.80158	PVP01_0928300	PvP01_09_v1:1,237,460..1,239,749(+)	CRAL/TRIO domain-containing protein, putative
PvP01_09_v1	1236761	60.1771	0.1875	0.0407415	0.396552	0.00671979	1.80219	3.51224	PVP01_0928300	PvP01_09_v1:1,237,460..1,239,749(+)	CRAL/TRIO domain-containing protein, putative
PvP01_09_v1	1236998	60.1786	0	0.0428297	0	0.00803048	1.67399	3.10597	PVP01_0928300	PvP01_09_v1:1,237,460..1,239,749(+)	CRAL/TRIO domain-containing protein, putative
PvP01_09_v1	1237013	60.1787	0	0.0428297	0.137931	0.00749427	1.74309	3.32495	PVP01_0928300	PvP01_09_v1:1,237,460..1,239,749(+)	CRAL/TRIO domain-containing protein, putative
PvP01_09_v1	1237210	60.18	0.0625	0.0469564	0.103448	0.00768309	1.8102	3.53762	PVP01_0928300	PvP01_09_v1:1,237,460..1,239,749(+)	CRAL/TRIO domain-containing protein, putative
PvP01_09_v1	1237339	60.1806	0	0.0470262	0.0172414	0.00773868	1.80447	3.51946	PVP01_0928300	PvP01_09_v1:1,237,460..1,239,749(+)	CRAL/TRIO domain-containing protein, putative
PvP01_09_v1	1237377	60.1808	0	0.0470262	0	0.00776849	1.80063	3.50729	PVP01_0928300	PvP01_09_v1:1,237,460..1,239,749(+)	CRAL/TRIO domain-containing protein, putative
PvP01_09_v1	1237379	60.1809	0	0.0470262	0	0.00776849	1.80063	3.50729	PVP01_0928300	PvP01_09_v1:1,237,460..1,239,749(+)	CRAL/TRIO domain-containing protein, putative
PvP01_09_v1	1237390	60.1809	0.0625	0.0469564	0.155172	0.00718249	1.87757	3.75112	PVP01_0928300	PvP01_09_v1:1,237,460..1,239,749(+)	CRAL/TRIO domain-containing protein, putative
PvP01_09_v1	1237425	60.1811	0.0625	0.0201638	0.5	0.00408422	1.59676	2.86122	PVP01_0928300	PvP01_09_v1:1,237,460..1,239,749(+)	CRAL/TRIO domain-containing protein, putative
PvP01_09_v1	1245315	60.2903	0	0.0778565	0.327586	0.0151002	1.64016	2.99876	PVP01_0928500	PvP01_09_v1:1,242,681..1,247,177(-)	TFIIS central domain-containing protein, putative
PvP01_09_v1	1269308	60.6808	0.125	0.137822	0.482759	0.0218393	1.84226	3.63922	PVP01_0929000	PvP01_09_v1:1,268,940..1,269,350(+)	multiprotein-bridging factor 1, putative
PvP01_09_v1	1269377	60.6829	0	0.168284	0.0344828	0.0303965	1.71133	3.2243	PVP01_0929000	PvP01_09_v1:1,268,940..1,269,350(+)	multiprotein-bridging factor 1, putative
PvP01_09_v1	1269403	60.6832	0	0.16787	0.310345	0.0268539	1.83278	3.60918	PVP01_0929000	PvP01_09_v1:1,268,940..1,269,350(+)	multiprotein-bridging factor 1, putative
PvP01_09_v1	1318729	61.5937	0.1875	0.140076	0.172414	0.0268397	1.65231	3.03726	PVP01_0930300	PvP01_09_v1:1,317,686..1,320,709(+)	phosphatidylinositol-4-phosphate 5-kinase, putative
PvP01_09_v1	1319485	61.6012	0.125	0.0951746	0.448276	0.0190302	1.60969	2.9022	PVP01_0930300	PvP01_09_v1:1,317,686..1,320,709(+)	phosphatidylinositol-4-phosphate 5-kinase, putative
PvP01_09_v1	1447946	63.3346	0	0.0455695	0.258621	0.00823139	1.71128	3.22414	PVP01_0934000	PvP01_09_v1:1,446,999..1,451,381(-)	conserved Plasmodium protein, unknown function
PvP01_09_v1	1450428	63.3625	0.5	0.0382452	0	0.0440017	-0.140212	-2.64329	PVP01_0934000	PvP01_09_v1:1,446,999..1,451,381(-)	conserved Plasmodium protein, unknown function
PvP01_09_v1	1451580	63.3829	0.5	0.0385788	0	0.0468129	-0.193455	-2.81202	PVP01_0934000	PvP01_09_v1:1,446,999..1,451,381(-)	conserved Plasmodium protein, unknown function
PvP01_09_v1	1686274	67.0252	0.5	0.0384744	0	0.0455253	-0.168275	-2.73222	PVP01_0939400	PvP01_09_v1:1,684,607..1,696,546(-)	guanylyl cyclase, putative
PvP01_09_v1	1686428	67.0272	0.3125	0.0387742	0.0344828	0.0445851	-0.139647	-2.6415	PVP01_0939400	PvP01_09_v1:1,684,607..1,696,546(-)	guanylyl cyclase, putative
PvP01_09_v1	1941535	70.5394	0	0.0527764	0	0.0614481	-0.152128	-2.68105	PVP01_0943900	PvP01_09_v1:1,940,067..1,941,178(+)	DnaJ protein, putative
PvP01_09_v1	1941844	70.5428	0	0.0527764	0	0.0606994	-0.139868	-2.6422	PVP01_0944000	PvP01_09_v1:1,942,114..1,943,115(-)	DNA-directed RNA polymerases I and III subunit RPAC1, putative
PvP01_09_v1	1941859	70.543	0.5	0.0446019	0	0.0606994	-0.308158	-3.17551	PVP01_0944000	PvP01_09_v1:1,942,114..1,943,115(-)	DNA-directed RNA polymerases I and III subunit RPAC1, putative
PvP01_09_v1	1942026	70.5446	0.25	0.0510674	0	0.060475	-0.169084	-2.73478	PVP01_0944000	PvP01_09_v1:1,942,114..1,943,115(-)	DNA-directed RNA polymerases I and III subunit RPAC1, putative
PvP01_09_v1	1942310	70.5472	0.1875	0.0521326	0	0.060475	-0.14844	-2.66936	PVP01_0944000	PvP01_09_v1:1,942,114..1,943,115(-)	DNA-directed RNA polymerases I and III subunit RPAC1, putative
PvP01_10_v1	218030	10.5331	0.5	0.0677638	0	0.0847945	-0.224203	-2.90946	PVP01_1004400	PvP01_10_v1:215,727..217,285(-)	cell cycle regulator protein, putative
PvP01_10_v1	218158	10.5348	0.375	0.0737713	0	0.0848359	-0.139748	-2.64182	PVP01_1004400	PvP01_10_v1:215,727..217,285(-)	cell cycle regulator protein, putative
PvP01_10_v1	220582	10.5762	0.375	0.073244	0	0.0840953	-0.138154	-2.63677	PVP01_1004500	PvP01_10_v1:219,072..225,258(-)	conserved Plasmodium protein, unknown function
PvP01_10_v1	227710	10.7232	0.4375	0.071098	0	0.0817339	-0.13941	-2.64075	PVP01_1004600	PvP01_10_v1:227,525..228,583(-)	apicoplast TIC22 protein, putative
PvP01_10_v1	391811	14.1745	0.5	0.030916	0	0.0361186	-0.155534	-2.69184	PVP01_1008800	PvP01_10_v1:392,188..395,208(-)	zinc finger protein, putative
PvP01_10_v1	392248	14.1788	0.3125	0.0306447	0	0.0367806	-0.182509	-2.77733	PVP01_1008800	PvP01_10_v1:392,188..395,208(-)	zinc finger protein, putative
PvP01_10_v1	393922	14.1979	0.375	0.0315756	0	0.036524	-0.145587	-2.66032	PVP01_1008800	PvP01_10_v1:392,188..395,208(-)	zinc finger protein, putative
PvP01_10_v1	526654	16.5976	0.5	0.0561828	0	0.0793455	-0.3452	-3.2929	PVP01_1011500	PvP01_10_v1:506,935..534,326(-)	conserved Plasmodium protein, unknown function
PvP01_10_v1	527588	16.6315	0.3125	0.0625278	0.0172414	0.0811762	-0.261011	-3.0261	PVP01_1011500	PvP01_10_v1:506,935..534,326(-)	conserved Plasmodium protein, unknown function
PvP01_10_v1	527826	16.6349	0	0.0745403	0	0.086566	-0.149567	-2.67293	PVP01_1011500	PvP01_10_v1:506,935..534,326(-)	conserved Plasmodium protein, unknown function
PvP01_10_v1	527827	16.6349	0	0.0745403	0	0.086566	-0.149567	-2.67293	PVP01_1011500	PvP01_10_v1:506,935..534,326(-)	conserved Plasmodium protein, unknown function
PvP01_10_v1	528219	16.6393	0	0.0745403	0.0172414	0.0851114	-0.132621	-2.61923	PVP01_1011500	PvP01_10_v1:506,935..534,326(-)	conserved Plasmodium protein, unknown function
PvP01_10_v1	528447	16.6416	0.5	0.0640679	0	0.0869373	-0.305244	-3.16628	PVP01_1011500	PvP01_10_v1:506,935..534,326(-)	conserved Plasmodium protein, unknown function
PvP01_10_v1	694250	19.9547	0.0625	0.0702098	0.465517	0.0120913	1.759	3.37537	PVP01_1015300	PvP01_10_v1:689,400..693,092(-)	WD repeat-containing protein 26, putative
PvP01_10_v1	694428	19.9557	0	0.0781996	0.0517241	0.0145035	1.68487	3.14045	PVP01_1015300	PvP01_10_v1:689,400..693,092(-)	WD repeat-containing protein 26, putative
PvP01_10_v1	694446	19.9559	0	0.0795677	0.0517241	0.0148861	1.67618	3.11291	PVP01_1015300	PvP01_10_v1:689,400..693,092(-)	WD repeat-containing protein 26, putative
PvP01_10_v1	694637	19.957	0	0.081721	0	0.0161325	1.62248	2.94273	PVP01_1015300	PvP01_10_v1:689,400..693,092(-)	WD repeat-containing protein 26, putative
PvP01_10_v1	694683	19.9572	0.0625	0.0750236	0.37931	0.0137628	1.69583	3.17518	PVP01_1015300	PvP01_10_v1:689,400..693,092(-)	WD repeat-containing protein 26, putative
PvP01_10_v1	782583	21.6929	0.5	0.0885316	0.0344828	0.108196	-0.200581	-2.8346	PVP01_1017400	PvP01_10_v1:779,143..783,261(+)	translation initiation factor IF-2
PvP01_10_v1	783335	21.7111	0.125	0.102915	0.0517241	0.123557	-0.182792	-2.77822	PVP01_1017400	PvP01_10_v1:779,143..783,261(+)	translation initiation factor IF-2
PvP01_10_v1	783341	21.7113	0	0.110871	0	0.133754	-0.187632	-2.79356	PVP01_1017400	PvP01_10_v1:779,143..783,261(+)	translation initiation factor IF-2
PvP01_10_v1	783988	21.7266	0	0.110871	0.0517241	0.127388	-0.138865	-2.63902	PVP01_1017500	PvP01_10_v1:783,989..786,055(-)	major facilitator superfamily domain-containing protein, putative
PvP01_10_v1	784120	21.7293	0	0.110871	0	0.137119	-0.212476	-2.87229	PVP01_1017500	PvP01_10_v1:783,989..786,055(-)	major facilitator superfamily domain-containing protein, putative
PvP01_10_v1	784132	21.7296	0	0.110871	0.0172414	0.136167	-0.205507	-2.85021	PVP01_1017500	PvP01_10_v1:783,989..786,055(-)	major facilitator superfamily domain-containing protein, putative
PvP01_10_v1	784283	21.74	0.4375	0.0886735	0	0.138663	-0.447085	-3.61578	PVP01_1017500	PvP01_10_v1:783,989..786,055(-)	major facilitator superfamily domain-containing protein, putative
PvP01_10_v1	874157	23.5429	0.0625	0.0337626	0.482759	0.00655542	1.63906	2.99527	PVP01_1020100	PvP01_10_v1:874,174..874,797(+)	ras-related protein Rab-1A, putative
PvP01_10_v1	874206	23.5437	0.125	0.027414	0.5	0.00547806	1.6103	2.90413	PVP01_1020100	PvP01_10_v1:874,174..874,797(+)	ras-related protein Rab-1A, putative
PvP01_10_v1	880630	23.7178	0.5625	0.0987231	0	0.136258	-0.322231	-3.22011	PVP01_1020300	PvP01_10_v1:881,308..884,335(+)	deoxyribodipyrimidine photo-lyase, putative
PvP01_10_v1	880678	23.7186	0.375	0.0955817	0.0689655	0.125741	-0.27424	-3.06803	PVP01_1020300	PvP01_10_v1:881,308..884,335(+)	deoxyribodipyrimidine photo-lyase, putative
PvP01_10_v1	880878	23.7225	0	0.103499	0	0.122807	-0.17105	-2.74101	PVP01_1020300	PvP01_10_v1:881,308..884,335(+)	deoxyribodipyrimidine photo-lyase, putative
PvP01_10_v1	881039	23.7267	0.5	0.0909236	0	0.122642	-0.299248	-3.14728	PVP01_1020300	PvP01_10_v1:881,308..884,335(+)	deoxyribodipyrimidine photo-lyase, putative
PvP01_10_v1	881129	23.729	0	0.0919644	0.103448	0.1103	-0.181799	-2.77508	PVP01_1020300	PvP01_10_v1:881,308..884,335(+)	deoxyribodipyrimidine photo-lyase, putative
PvP01_10_v1	881212	23.733	0.5	0.0903211	0	0.116682	-0.256085	-3.01049	PVP01_1020300	PvP01_10_v1:881,308..884,335(+)	deoxyribodipyrimidine photo-lyase, putative
PvP01_10_v1	921563	24.557	0.5	0.116673	0	0.135974	-0.15309	-2.6841	PVP01_1021500	PvP01_10_v1:919,470..922,929(-)	conserved Plasmodium protein, unknown function
PvP01_10_v1	923765	24.5937	0.5	0.116673	0	0.136943	-0.160196	-2.70662	PVP01_1021600	PvP01_10_v1:923,791..924,450(-)	conserved Plasmodium protein, unknown function
PvP01_10_v1	934646	24.773	0	0.0976961	0.327586	0.0183966	1.66969	3.09234	PVP01_1022100	PvP01_10_v1:933,596..935,608(-)	conserved Plasmodium protein, unknown function
PvP01_10_v1	936255	24.7879	0.0625	0.114303	0.465517	0.0195629	1.76522	3.39508	PVP01_1022100	PvP01_10_v1:933,596..935,608(-)	conserved Plasmodium protein, unknown function
PvP01_10_v1	948122	25.0452	0.5	0.118605	0	0.14731	-0.216739	-2.8858	PVP01_1022500	PvP01_10_v1:945,202..979,587(-)	RNA pseudouridylate synthase, putative
PvP01_10_v1	954206	25.2418	0.3125	0.127379	0.0172414	0.163153	-0.247519	-2.98335	PVP01_1022500	PvP01_10_v1:945,202..979,587(-)	RNA pseudouridylate synthase, putative
PvP01_10_v1	954813	25.2459	0.4375	0.0892437	0	0.106669	-0.178356	-2.76417	PVP01_1022500	PvP01_10_v1:945,202..979,587(-)	RNA pseudouridylate synthase, putative
PvP01_10_v1	963502	25.4007	0.5	0.0750715	0	0.0886741	-0.166526	-2.72668	PVP01_1022500	PvP01_10_v1:945,202..979,587(-)	RNA pseudouridylate synthase, putative
PvP01_10_v1	1097304	27.9046	0.125	0.0961475	0.396552	0.0191824	1.61189	2.90917	PVP01_1025100	PvP01_10_v1:1,091,424..1,099,688(-)	conserved Plasmodium protein, unknown function
PvP01_10_v1	1103249	28.0307	0.5	0.053304	0	0.0803812	-0.410769	-3.50069	PVP01_1025200	PvP01_10_v1:1,102,306..1,103,148(+)	single-stranded DNA-binding protein, putative
PvP01_10_v1	1103540	28.0336	0	0.0605249	0.0344828	0.078278	-0.257212	-3.01406	PVP01_1025200	PvP01_10_v1:1,102,306..1,103,148(+)	single-stranded DNA-binding protein, putative
PvP01_10_v1	1103679	28.0357	0	0.0605249	0.0344828	0.0768466	-0.238756	-2.95558	PVP01_1025200	PvP01_10_v1:1,102,306..1,103,148(+)	single-stranded DNA-binding protein, putative
PvP01_10_v1	1103806	28.039	0	0.0605249	0.0344828	0.0768466	-0.238756	-2.95558	PVP01_1025200	PvP01_10_v1:1,102,306..1,103,148(+)	single-stranded DNA-binding protein, putative
PvP01_10_v1	1103827	28.0397	0	0.0605249	0.0689655	0.0745772	-0.20878	-2.86058	PVP01_1025300	PvP01_10_v1:1,104,501..1,108,898(-)	pre-mRNA-processing ATP-dependent RNA helicase PRP5, putative
PvP01_10_v1	1103964	28.042	0.0625	0.0587084	0	0.0818843	-0.332724	-3.25336	PVP01_1025300	PvP01_10_v1:1,104,501..1,108,898(-)	pre-mRNA-processing ATP-dependent RNA helicase PRP5, putative
PvP01_10_v1	1104102	28.0447	0.4375	0.0575648	0	0.081755	-0.350815	-3.31069	PVP01_1025300	PvP01_10_v1:1,104,501..1,108,898(-)	pre-mRNA-processing ATP-dependent RNA helicase PRP5, putative
PvP01_10_v1	1104120	28.0452	0	0.0635215	0	0.081755	-0.252348	-2.99865	PVP01_1025300	PvP01_10_v1:1,104,501..1,108,898(-)	pre-mRNA-processing ATP-dependent RNA helicase PRP5, putative
PvP01_10_v1	1104302	28.049	0.4375	0.0550978	0	0.081755	-0.394618	-3.44951	PVP01_1025300	PvP01_10_v1:1,104,501..1,108,898(-)	pre-mRNA-processing ATP-dependent RNA helicase PRP5, putative
PvP01_10_v1	1132653	28.6541	0.5	0.0689176	0.0344828	0.0913264	-0.281528	-3.09112	PVP01_1025900	PvP01_10_v1:1,129,117..1,133,754(-)	SET domain protein, putative
PvP01_10_v1	1132699	28.6553	0.5	0.0689176	0	0.0936806	-0.30698	-3.17178	PVP01_1025900	PvP01_10_v1:1,129,117..1,133,754(-)	SET domain protein, putative
PvP01_10_v1	1147025	28.9323	0.125	0.0869171	0.431034	0.0173882	1.60916	2.90052	PVP01_1026300	PvP01_10_v1:1,146,508..1,148,106(+)	nuclear protein localization protein 4, putative
PvP01_10_v1	1156384	29.1174	0.5	0.0377522	0	0.0471802	-0.22293	-2.90542	PVP01_1026500	PvP01_10_v1:1,154,504..1,156,396(+)	subtilisin-like protease 1
PvP01_10_v1	1180546	29.5777	0	0.0734059	0.0172414	0.0929501	-0.236059	-2.94703	PVP01_1027300	PvP01_10_v1:1,178,035..1,180,233(-)	GTPase-activating protein, putative
PvP01_10_v1	1180612	29.5785	0.125	0.071489	0	0.0960469	-0.295293	-3.13474	PVP01_1027300	PvP01_10_v1:1,178,035..1,180,233(-)	GTPase-activating protein, putative
PvP01_10_v1	1180645	29.5789	0	0.0804107	0.0172414	0.0952497	-0.169356	-2.73565	PVP01_1027300	PvP01_10_v1:1,178,035..1,180,233(-)	GTPase-activating protein, putative
PvP01_10_v1	1181128	29.5986	0.5	0.0608823	0.0172414	0.0952488	-0.447551	-3.61725	PVP01_1027400	PvP01_10_v1:1,181,388..1,182,840(+)	histone deacetylase, putative
PvP01_10_v1	1181219	29.6023	0.0625	0.0832496	0	0.0976047	-0.159083	-2.70309	PVP01_1027400	PvP01_10_v1:1,181,388..1,182,840(+)	histone deacetylase, putative
PvP01_10_v1	1183375	29.6553	0.5	0.058824	0	0.0954902	-0.484473	-3.73426	PVP01_1027500	PvP01_10_v1:1,183,190..1,194,840(-)	conserved Plasmodium protein, unknown function
PvP01_10_v1	1183739	29.6606	0	0.068656	0.0517241	0.087707	-0.244892	-2.97502	PVP01_1027500	PvP01_10_v1:1,183,190..1,194,840(-)	conserved Plasmodium protein, unknown function
PvP01_10_v1	1208540	30.1359	0.5	0.0707863	0	0.090378	-0.244335	-2.97326	PVP01_1028200	PvP01_10_v1:1,208,043..1,208,494(+)	small ubiquitin-related modifier, putative
PvP01_10_v1	1208880	30.1443	0	0.0734627	0.0172414	0.0888644	-0.190334	-2.80213	PVP01_1028200	PvP01_10_v1:1,208,043..1,208,494(+)	small ubiquitin-related modifier, putative
PvP01_10_v1	1208971	30.1463	0.5	0.0707863	0	0.0911721	-0.253084	-3.00098	PVP01_1028200	PvP01_10_v1:1,208,043..1,208,494(+)	small ubiquitin-related modifier, putative
PvP01_10_v1	1226144	30.4819	0.5	0.0803999	0	0.105739	-0.273962	-3.06714	PVP01_1028700	PvP01_10_v1:1,224,465..1,226,132(-)	UDP-N-acetylglucosamine transporter, putative
PvP01_10_v1	1226203	30.4831	0.0625	0.086361	0.0517241	0.101224	-0.158801	-2.7022	PVP01_1028700	PvP01_10_v1:1,224,465..1,226,132(-)	UDP-N-acetylglucosamine transporter, putative
PvP01_10_v1	1226509	30.4893	0	0.0902176	0.0172414	0.104608	-0.147996	-2.66796	PVP01_1028700	PvP01_10_v1:1,224,465..1,226,132(-)	UDP-N-acetylglucosamine transporter, putative
PvP01_10_v1	1226737	30.4933	0.125	0.0838195	0	0.105807	-0.232956	-2.9372	PVP01_1028700	PvP01_10_v1:1,224,465..1,226,132(-)	UDP-N-acetylglucosamine transporter, putative
PvP01_10_v1	1226953	30.4972	0	0.0848793	0	0.105807	-0.220391	-2.89738	PVP01_1028700	PvP01_10_v1:1,224,465..1,226,132(-)	UDP-N-acetylglucosamine transporter, putative
PvP01_10_v1	1226999	30.498	0	0.0848793	0	0.105807	-0.220391	-2.89738	PVP01_1028700	PvP01_10_v1:1,224,465..1,226,132(-)	UDP-N-acetylglucosamine transporter, putative
PvP01_10_v1	1227136	30.5019	0.125	0.0838195	0	0.105807	-0.232956	-2.9372	PVP01_1028700	PvP01_10_v1:1,224,465..1,226,132(-)	UDP-N-acetylglucosamine transporter, putative
PvP01_10_v1	1227459	30.5094	0	0.0886905	0	0.105807	-0.176468	-2.75818	PVP01_1028800	PvP01_10_v1:1,228,590..1,230,410(-)	actin-like protein, putative
PvP01_10_v1	1227521	30.512	0.5	0.0773726	0	0.105807	-0.312988	-3.19082	PVP01_1028800	PvP01_10_v1:1,228,590..1,230,410(-)	actin-like protein, putative
PvP01_10_v1	1239276	30.7687	0.125	0.101239	0	0.11898	-0.161473	-2.71066	PVP01_1028900	PvP01_10_v1:1,232,998..1,240,548(-)	trafficking protein particle complex subunit 8, putative
PvP01_10_v1	1239787	30.7882	0.4375	0.0857128	0	0.119537	-0.332626	-3.25305	PVP01_1028900	PvP01_10_v1:1,232,998..1,240,548(-)	trafficking protein particle complex subunit 8, putative
PvP01_10_v1	1265641	31.4203	0.4375	0.103251	0.0344828	0.128797	-0.22108	-2.89956	PVP01_1029200	PvP01_10_v1:1,254,247..1,268,238(+)	conserved Plasmodium protein, unknown function
PvP01_10_v1	1267122	31.4817	0.375	0.127995	0.0517241	0.148772	-0.150429	-2.67567	PVP01_1029200	PvP01_10_v1:1,254,247..1,268,238(+)	conserved Plasmodium protein, unknown function
PvP01_10_v1	1328623	32.7333	0	0.378101	0.0172414	0.0698538	1.68876	3.15277	PVP01_1030800	PvP01_10_v1:1,326,606..1,327,961(-)	hypothetical protein
PvP01_10_v1	1328950	32.74	0.0625	0.377569	0	0.0703666	1.68003	3.12511	PVP01_1030800	PvP01_10_v1:1,326,606..1,327,961(-)	hypothetical protein
PvP01_10_v1	1329055	32.7416	0.125	0.371729	0.241379	0.0630806	1.77375	3.42211	PVP01_1030800	PvP01_10_v1:1,326,606..1,327,961(-)	hypothetical protein
PvP01_10_v1	1329182	32.7437	0.25	0.364072	0.362069	0.0695362	1.65551	3.0474	PVP01_1030800	PvP01_10_v1:1,326,606..1,327,961(-)	hypothetical protein
PvP01_11_v1	239503	3.31223	0.5	0.0618363	0	0.0798157	-0.25523	-3.00778	PVP01_1105700	PvP01_11_v1:228,094..241,201(+)	conserved Plasmodium protein, unknown function
PvP01_11_v1	246909	3.4239	0.5	0.0413767	0	0.0497292	-0.183873	-2.78165	PVP01_1106100	PvP01_11_v1:247,411..248,217(+)	ubiquitin-60S ribosomal protein L40, putative
PvP01_11_v1	247243	3.43167	0.4375	0.042068	0	0.0488768	-0.150016	-2.67436	PVP01_1106100	PvP01_11_v1:247,411..248,217(+)	ubiquitin-60S ribosomal protein L40, putative
PvP01_11_v1	247244	3.43169	0.4375	0.042068	0	0.0488768	-0.150016	-2.67436	PVP01_1106100	PvP01_11_v1:247,411..248,217(+)	ubiquitin-60S ribosomal protein L40, putative
PvP01_11_v1	272031	3.73549	0.25	0.0658599	0.344828	0.0116891	1.72888	3.27991	PVP01_1106900	PvP01_11_v1:271,355..272,469(+)	ribosomal protein S17, putative
PvP01_11_v1	272036	3.73559	0.25	0.0658599	0.344828	0.0116891	1.72888	3.27991	PVP01_1106900	PvP01_11_v1:271,355..272,469(+)	ribosomal protein S17, putative
PvP01_11_v1	272055	3.73565	0	0.0530573	0.172414	0.0101836	1.65059	3.03181	PVP01_1106900	PvP01_11_v1:271,355..272,469(+)	ribosomal protein S17, putative
PvP01_11_v1	650754	9.63882	0.0625	0.199554	0.310345	0.0409881	1.5828	2.81698	PVP01_1115100	PvP01_11_v1:639,663..651,692(-)	serine/threonine protein kinase, putative
PvP01_11_v1	650850	9.64028	0	0.21353	0.206897	0.0426106	1.61168	2.9085	PVP01_1115100	PvP01_11_v1:639,663..651,692(-)	serine/threonine protein kinase, putative
PvP01_11_v1	652345	9.67061	0.0625	0.208391	0.482759	0.0397768	1.65613	3.04937	PVP01_1115100	PvP01_11_v1:639,663..651,692(-)	serine/threonine protein kinase, putative
PvP01_11_v1	653585	9.6883	0.0625	0.262654	0.137931	0.0533691	1.59361	2.85124	PVP01_1115200	PvP01_11_v1:655,035..656,667(-)	DnaJ protein, putative
PvP01_11_v1	654498	9.69506	0	0.263871	0.37931	0.0532493	1.60047	2.87298	PVP01_1115200	PvP01_11_v1:655,035..656,667(-)	DnaJ protein, putative
PvP01_11_v1	782497	11.6042	0.0625	0.14217	0.413793	0.0264148	1.6831	3.13484	PVP01_1118500	PvP01_11_v1:780,380..781,249(-)	tetratricopeptide repeat protein, putative
PvP01_11_v1	782498	11.6043	0.0625	0.14217	0.413793	0.0264148	1.6831	3.13484	PVP01_1118500	PvP01_11_v1:780,380..781,249(-)	tetratricopeptide repeat protein, putative
PvP01_11_v1	906000	13.17	0.125	0.0874365	0.258621	0.0158308	1.70896	3.21679	PVP01_1121100	PvP01_11_v1:904,003..906,386(-)	protease, putative
PvP01_11_v1	906586	13.1738	0	0.0881135	0.0344828	0.0172465	1.63102	2.96979	PVP01_1121100	PvP01_11_v1:904,003..906,386(-)	protease, putative
PvP01_11_v1	911939	13.2165	0	0.0966677	0	0.0190635	1.62351	2.94599	PVP01_1121200	PvP01_11_v1:908,604..911,363(+)	choline/ethanolaminephosphotransferase, putative
PvP01_11_v1	912182	13.2178	0	0.094523	0.448276	0.0156988	1.79526	3.49027	PVP01_1121300	PvP01_11_v1:912,876..920,639(-)	eukaryotic translation initiation factor 2-alpha kinase, putative
PvP01_11_v1	1019736	14.8514	0	0.316263	0.0344828	0.0634188	1.60681	2.89307	PVP01_1123100	PvP01_11_v1:1,015,650..1,018,490(-)	CRAL/TRIO domain-containing protein, putative
PvP01_11_v1	1019757	14.8517	0.0625	0.314303	0.275862	0.05538	1.73614	3.30292	PVP01_1123100	PvP01_11_v1:1,015,650..1,018,490(-)	CRAL/TRIO domain-containing protein, putative
PvP01_11_v1	1019767	14.852	0	0.353047	0.0344828	0.0682158	1.64392	3.01067	PVP01_1123100	PvP01_11_v1:1,015,650..1,018,490(-)	CRAL/TRIO domain-containing protein, putative
PvP01_11_v1	1019869	14.8541	0	0.353047	0.0862069	0.0691101	1.6309	2.96941	PVP01_1123200	PvP01_11_v1:1,021,169..1,023,457(+)	3-oxoacyl-[acyl-carrier-protein] synthase i/ii, putative
PvP01_11_v1	1020300	14.8702	0	0.386186	0.0172414	0.0733944	1.66047	3.06312	PVP01_1123200	PvP01_11_v1:1,021,169..1,023,457(+)	3-oxoacyl-[acyl-carrier-protein] synthase i/ii, putative
PvP01_11_v1	1020371	14.8719	0	0.386186	0	0.0754903	1.63231	2.97388	PVP01_1123200	PvP01_11_v1:1,021,169..1,023,457(+)	3-oxoacyl-[acyl-carrier-protein] synthase i/ii, putative
PvP01_11_v1	1020464	14.8736	0	0.386186	0.0172414	0.0744084	1.64675	3.01964	PVP01_1123200	PvP01_11_v1:1,021,169..1,023,457(+)	3-oxoacyl-[acyl-carrier-protein] synthase i/ii, putative
PvP01_11_v1	1020513	14.8748	0	0.386186	0	0.0753205	1.63457	2.98104	PVP01_1123200	PvP01_11_v1:1,021,169..1,023,457(+)	3-oxoacyl-[acyl-carrier-protein] synthase i/ii, putative
PvP01_11_v1	1020554	14.8763	0	0.386186	0	0.0753205	1.63457	2.98104	PVP01_1123200	PvP01_11_v1:1,021,169..1,023,457(+)	3-oxoacyl-[acyl-carrier-protein] synthase i/ii, putative
PvP01_11_v1	1020696	14.8787	0	0.386186	0.0172414	0.0744147	1.64666	3.01936	PVP01_1123200	PvP01_11_v1:1,021,169..1,023,457(+)	3-oxoacyl-[acyl-carrier-protein] synthase i/ii, putative
PvP01_11_v1	1020936	14.884	0	0.386186	0.0344828	0.0714094	1.68789	3.15002	PVP01_1123200	PvP01_11_v1:1,021,169..1,023,457(+)	3-oxoacyl-[acyl-carrier-protein] synthase i/ii, putative
PvP01_11_v1	1020969	14.8849	0	0.386186	0.0172414	0.0705344	1.70022	3.18909	PVP01_1123200	PvP01_11_v1:1,021,169..1,023,457(+)	3-oxoacyl-[acyl-carrier-protein] synthase i/ii, putative
PvP01_11_v1	1021039	14.8865	0	0.386186	0.344828	0.0547451	1.95363	3.99215	PVP01_1123200	PvP01_11_v1:1,021,169..1,023,457(+)	3-oxoacyl-[acyl-carrier-protein] synthase i/ii, putative
PvP01_11_v1	1021091	14.8878	0	0.386186	0.0344828	0.0648483	1.78427	3.45545	PVP01_1123200	PvP01_11_v1:1,021,169..1,023,457(+)	3-oxoacyl-[acyl-carrier-protein] synthase i/ii, putative
PvP01_11_v1	1021180	14.8897	0	0.386186	0.0344828	0.0644449	1.79051	3.47522	PVP01_1123200	PvP01_11_v1:1,021,169..1,023,457(+)	3-oxoacyl-[acyl-carrier-protein] synthase i/ii, putative
PvP01_11_v1	1021365	14.8938	0	0.328502	0.448276	0.0493501	1.8956	3.80825	PVP01_1123200	PvP01_11_v1:1,021,169..1,023,457(+)	3-oxoacyl-[acyl-carrier-protein] synthase i/ii, putative
PvP01_11_v1	1021403	14.8946	0	0.328502	0	0.0674886	1.58259	2.81632	PVP01_1123200	PvP01_11_v1:1,021,169..1,023,457(+)	3-oxoacyl-[acyl-carrier-protein] synthase i/ii, putative
PvP01_11_v1	1021489	14.8968	0	0.328502	0.0344828	0.0665893	1.596	2.85881	PVP01_1123200	PvP01_11_v1:1,021,169..1,023,457(+)	3-oxoacyl-[acyl-carrier-protein] synthase i/ii, putative
PvP01_11_v1	1021533	14.8978	0	0.328502	0.103448	0.0655715	1.6114	2.90762	PVP01_1123200	PvP01_11_v1:1,021,169..1,023,457(+)	3-oxoacyl-[acyl-carrier-protein] synthase i/ii, putative
PvP01_11_v1	1029353	15.1672	0	0.273573	0.0862069	0.0502349	1.69486	3.1721	PVP01_1123400	PvP01_11_v1:1,025,826..1,028,413(-)	putative oxidoreductase, short-chain dehydrogenase family, putative
PvP01_11_v1	1029355	15.1672	0	0.273573	0	0.0510348	1.67906	3.12203	PVP01_1123400	PvP01_11_v1:1,025,826..1,028,413(-)	putative oxidoreductase, short-chain dehydrogenase family, putative
PvP01_11_v1	1029421	15.1684	0	0.273573	0.0344828	0.0506086	1.68745	3.14862	PVP01_1123500	PvP01_11_v1:1,030,329..1,034,924(+)	conserved Plasmodium protein, unknown function
PvP01_11_v1	1029699	15.1732	0	0.273573	0.327586	0.0399717	1.9234	3.89635	PVP01_1123500	PvP01_11_v1:1,030,329..1,034,924(+)	conserved Plasmodium protein, unknown function
PvP01_11_v1	1029796	15.1744	0	0.273573	0.0172414	0.0404231	1.91217	3.86077	PVP01_1123500	PvP01_11_v1:1,030,329..1,034,924(+)	conserved Plasmodium protein, unknown function
PvP01_11_v1	1029824	15.1748	0.25	0.14539	0.37931	0.0272996	1.67255	3.1014	PVP01_1123500	PvP01_11_v1:1,030,329..1,034,924(+)	conserved Plasmodium protein, unknown function
PvP01_11_v1	1029904	15.1755	0	0.156967	0	0.0308568	1.62668	2.95604	PVP01_1123500	PvP01_11_v1:1,030,329..1,034,924(+)	conserved Plasmodium protein, unknown function
PvP01_11_v1	1029973	15.1791	0.0625	0.148795	0.431034	0.023554	1.84327	3.64242	PVP01_1123500	PvP01_11_v1:1,030,329..1,034,924(+)	conserved Plasmodium protein, unknown function
PvP01_11_v1	1029975	15.1792	0	0.152912	0.0172414	0.0262243	1.76318	3.38861	PVP01_1123500	PvP01_11_v1:1,030,329..1,034,924(+)	conserved Plasmodium protein, unknown function
PvP01_11_v1	1030045	15.1799	0	0.152912	0.0517241	0.0259897	1.77216	3.41707	PVP01_1123500	PvP01_11_v1:1,030,329..1,034,924(+)	conserved Plasmodium protein, unknown function
PvP01_11_v1	1030050	15.18	0	0.149118	0.0689655	0.025285	1.77453	3.42458	PVP01_1123500	PvP01_11_v1:1,030,329..1,034,924(+)	conserved Plasmodium protein, unknown function
PvP01_11_v1	1030095	15.1802	0.0625	0.139154	0	0.0250169	1.71603	3.23919	PVP01_1123500	PvP01_11_v1:1,030,329..1,034,924(+)	conserved Plasmodium protein, unknown function
PvP01_11_v1	1030272	15.1813	0	0.108055	0.0862069	0.0196715	1.70347	3.19939	PVP01_1123500	PvP01_11_v1:1,030,329..1,034,924(+)	conserved Plasmodium protein, unknown function
PvP01_11_v1	1030293	15.1815	0	0.108706	0.0172414	0.0208067	1.65337	3.04062	PVP01_1123500	PvP01_11_v1:1,030,329..1,034,924(+)	conserved Plasmodium protein, unknown function
PvP01_11_v1	1030322	15.1817	0.3125	0.105023	0.482759	0.0180849	1.7591	3.37568	PVP01_1123500	PvP01_11_v1:1,030,329..1,034,924(+)	conserved Plasmodium protein, unknown function
PvP01_11_v1	1030418	15.1825	0.0625	0.119399	0	0.0240921	1.60059	2.87336	PVP01_1123500	PvP01_11_v1:1,030,329..1,034,924(+)	conserved Plasmodium protein, unknown function
PvP01_11_v1	1041137	15.3048	0.1875	0.0877552	0.396552	0.0164531	1.67404	3.10613	PVP01_1123800	PvP01_11_v1:1,041,468..1,041,749(+)	conserved protein, unknown function
PvP01_11_v1	1041693	15.3108	0.0625	0.0845854	0.431034	0.015035	1.72738	3.27516	PVP01_1123800	PvP01_11_v1:1,041,468..1,041,749(+)	conserved protein, unknown function
PvP01_11_v1	1042273	15.316	0.125	0.0817038	0.448276	0.0150898	1.68908	3.15379	PVP01_1123900	PvP01_11_v1:1,042,546..1,044,477(-)	poly(A) polymerase PAP, putative
PvP01_11_v1	1079923	15.804	0.3125	0.0407892	0.0344828	0.0537493	-0.275914	-3.07333	PVP01_1124800	PvP01_11_v1:1,077,510..1,079,107(+)	N-acetylglucosaminyl-phosphatidylinositol de-N-acetylase, putative
PvP01_11_v1	1079925	15.804	0.3125	0.0407892	0.0344828	0.0537493	-0.275914	-3.07333	PVP01_1124800	PvP01_11_v1:1,077,510..1,079,107(+)	N-acetylglucosaminyl-phosphatidylinositol de-N-acetylase, putative
PvP01_11_v1	1079927	15.804	0.25	0.0402391	0.0172414	0.0541287	-0.296527	-3.13865	PVP01_1124800	PvP01_11_v1:1,077,510..1,079,107(+)	N-acetylglucosaminyl-phosphatidylinositol de-N-acetylase, putative
PvP01_11_v1	1079930	15.804	0.25	0.0402391	0.0172414	0.0541287	-0.296527	-3.13865	PVP01_1124800	PvP01_11_v1:1,077,510..1,079,107(+)	N-acetylglucosaminyl-phosphatidylinositol de-N-acetylase, putative
PvP01_11_v1	1079933	15.804	0.25	0.0402391	0	0.0543411	-0.300443	-3.15106	PVP01_1124800	PvP01_11_v1:1,077,510..1,079,107(+)	N-acetylglucosaminyl-phosphatidylinositol de-N-acetylase, putative
PvP01_11_v1	1080461	15.8112	0.3125	0.0359252	0.0689655	0.0490977	-0.312374	-3.18887	PVP01_1124900	PvP01_11_v1:1,081,518..1,090,322(-)	SNF2 helicase, putative
PvP01_11_v1	1080673	15.815	0.3125	0.036381	0.12069	0.0437132	-0.183604	-2.7808	PVP01_1124900	PvP01_11_v1:1,081,518..1,090,322(-)	SNF2 helicase, putative
PvP01_11_v1	1080744	15.8161	0	0.0366611	0	0.0450324	-0.205666	-2.85071	PVP01_1124900	PvP01_11_v1:1,081,518..1,090,322(-)	SNF2 helicase, putative
PvP01_11_v1	1081252	15.8211	0.4375	0.029148	0	0.0336285	-0.142988	-2.65208	PVP01_1124900	PvP01_11_v1:1,081,518..1,090,322(-)	SNF2 helicase, putative
PvP01_11_v1	1223495	17.87	0.0625	0.0900958	0.465517	0.0184451	1.58608	2.82738	PVP01_1127900	PvP01_11_v1:1,223,713..1,223,794(+)	tRNA Serine
PvP01_11_v1	1223536	17.8709	0	0.104725	0.137931	0.0209737	1.60807	2.89706	PVP01_1127900	PvP01_11_v1:1,223,713..1,223,794(+)	tRNA Serine
PvP01_11_v1	1223881	17.8765	0.0625	0.114724	0.206897	0.0228543	1.61339	2.91392	PVP01_1127900	PvP01_11_v1:1,223,713..1,223,794(+)	tRNA Serine
PvP01_11_v1	1387634	20.0493	0.0625	0.109859	0.189655	0.0224573	1.58758	2.83213	PVP01_1132300	PvP01_11_v1:1,385,141..1,386,778(-)	malate:quinone oxidoreductase, putative
PvP01_11_v1	1388045	20.0519	0.125	0.0925158	0.431034	0.0148535	1.82914	3.59764	PVP01_1132300	PvP01_11_v1:1,385,141..1,386,778(-)	malate:quinone oxidoreductase, putative
PvP01_11_v1	1388075	20.0525	0.0625	0.105757	0.0344828	0.0187225	1.73142	3.28796	PVP01_1132300	PvP01_11_v1:1,385,141..1,386,778(-)	malate:quinone oxidoreductase, putative
PvP01_11_v1	1388252	20.0546	0	0.108858	0	0.019489	1.72019	3.25238	PVP01_1132400	PvP01_11_v1:1,389,488..1,390,846(+)	ras GTPAse, putative
PvP01_11_v1	1388289	20.055	0	0.108858	0	0.019489	1.72019	3.25238	PVP01_1132400	PvP01_11_v1:1,389,488..1,390,846(+)	ras GTPAse, putative
PvP01_11_v1	1388412	20.0561	0	0.108858	0	0.019489	1.72019	3.25238	PVP01_1132400	PvP01_11_v1:1,389,488..1,390,846(+)	ras GTPAse, putative
PvP01_11_v1	1388516	20.0571	0	0.108858	0.103448	0.0172301	1.84338	3.64277	PVP01_1132400	PvP01_11_v1:1,389,488..1,390,846(+)	ras GTPAse, putative
PvP01_11_v1	1388689	20.0581	0.0625	0.0991981	0.293103	0.0148488	1.8992	3.81966	PVP01_1132400	PvP01_11_v1:1,389,488..1,390,846(+)	ras GTPAse, putative
PvP01_11_v1	1389112	20.0607	0.0625	0.0783347	0.37931	0.0124131	1.84223	3.63912	PVP01_1132400	PvP01_11_v1:1,389,488..1,390,846(+)	ras GTPAse, putative
PvP01_11_v1	1389258	20.0627	0	0.0817248	0.0689655	0.0168907	1.5766	2.79734	PVP01_1132400	PvP01_11_v1:1,389,488..1,390,846(+)	ras GTPAse, putative
PvP01_11_v1	1389644	20.0658	0	0.0817248	0.241379	0.0163367	1.60994	2.90299	PVP01_1132400	PvP01_11_v1:1,389,488..1,390,846(+)	ras GTPAse, putative
PvP01_11_v1	1419237	20.4727	0.4375	0.0521286	0	0.0674784	-0.258093	-3.01686	PVP01_1133200	PvP01_11_v1:1,416,478..1,420,635(+)	protein phosphatase, putative
PvP01_11_v1	1419238	20.4727	0.4375	0.0521286	0	0.0674784	-0.258093	-3.01686	PVP01_1133200	PvP01_11_v1:1,416,478..1,420,635(+)	protein phosphatase, putative
PvP01_11_v1	1423431	20.543	0.125	0.0631379	0.137931	0.0128172	1.59454	2.85419	PVP01_1133300	PvP01_11_v1:1,421,797..1,425,380(+)	conserved oligomeric Golgi complex subunit 4, putative
PvP01_11_v1	1423478	20.5434	0.125	0.0740345	0.275862	0.0103618	1.96641	4.03265	PVP01_1133300	PvP01_11_v1:1,421,797..1,425,380(+)	conserved oligomeric Golgi complex subunit 4, putative
PvP01_11_v1	1423481	20.5434	0	0.0724902	0.0172414	0.00997968	1.9829	4.08491	PVP01_1133300	PvP01_11_v1:1,421,797..1,425,380(+)	conserved oligomeric Golgi complex subunit 4, putative
PvP01_11_v1	1423489	20.5435	0	0.0644093	0.448276	0.00768793	2.12561	4.53716	PVP01_1133300	PvP01_11_v1:1,421,797..1,425,380(+)	conserved oligomeric Golgi complex subunit 4, putative
PvP01_11_v1	1423512	20.5438	0	0.0674909	0.258621	0.0095324	1.9573	4.00378	PVP01_1133300	PvP01_11_v1:1,421,797..1,425,380(+)	conserved oligomeric Golgi complex subunit 4, putative
PvP01_11_v1	1423519	20.5439	0.125	0.0631916	0.327586	0.0116972	1.68682	3.14663	PVP01_1133300	PvP01_11_v1:1,421,797..1,425,380(+)	conserved oligomeric Golgi complex subunit 4, putative
PvP01_11_v1	1451858	20.9047	0	0.0818497	0.241379	0.0161879	1.62062	2.93684	PVP01_1133700	PvP01_11_v1:1,443,472..1,452,948(+)	ribonuclease, putative
PvP01_11_v1	1461319	21.0132	0.0625	0.0684719	0.275862	0.0118719	1.75225	3.35397	PVP01_1134100	PvP01_11_v1:1,460,877..1,461,449(-)	conserved Plasmodium protein, unknown function
PvP01_11_v1	1461384	21.0137	0	0.0769571	0.0172414	0.0142724	1.68492	3.1406	PVP01_1134100	PvP01_11_v1:1,460,877..1,461,449(-)	conserved Plasmodium protein, unknown function
PvP01_11_v1	1461441	21.0141	0	0.0769571	0.0344828	0.0141559	1.69311	3.16656	PVP01_1134100	PvP01_11_v1:1,460,877..1,461,449(-)	conserved Plasmodium protein, unknown function
PvP01_11_v1	1461523	21.0148	0	0.0769571	0	0.0145967	1.66245	3.0694	PVP01_1134100	PvP01_11_v1:1,460,877..1,461,449(-)	conserved Plasmodium protein, unknown function
PvP01_11_v1	1461601	21.0161	0.0625	0.0750596	0.482759	0.0106391	1.95374	3.9925	PVP01_1134100	PvP01_11_v1:1,460,877..1,461,449(-)	conserved Plasmodium protein, unknown function
PvP01_11_v1	1461613	21.0163	0	0.0670036	0.0172414	0.0137376	1.58461	2.82272	PVP01_1134100	PvP01_11_v1:1,460,877..1,461,449(-)	conserved Plasmodium protein, unknown function
PvP01_11_v1	1470327	21.1242	0	0.0818518	0.0172414	0.0167361	1.58734	2.83137	PVP01_1134400	PvP01_11_v1:1,468,937..1,470,678(-)	conserved Plasmodium protein, unknown function
PvP01_11_v1	1470331	21.1243	0	0.0818518	0.275862	0.0140292	1.76377	3.39048	PVP01_1134400	PvP01_11_v1:1,468,937..1,470,678(-)	conserved Plasmodium protein, unknown function
PvP01_11_v1	1483309	21.3872	0.25	0.051025	0.344828	0.0102004	1.60989	2.90283	PVP01_1134800	PvP01_11_v1:1,482,095..1,485,326(+)	major facilitator superfamily-related transporter, putative
PvP01_11_v1	1483506	21.3893	0	0.0604154	0.189655	0.0105867	1.74165	3.32038	PVP01_1134800	PvP01_11_v1:1,482,095..1,485,326(+)	major facilitator superfamily-related transporter, putative
PvP01_11_v1	1483534	21.3896	0	0.0596797	0.137931	0.00929837	1.85915	3.69274	PVP01_1134800	PvP01_11_v1:1,482,095..1,485,326(+)	major facilitator superfamily-related transporter, putative
PvP01_11_v1	1483604	21.39	0.125	0.0577228	0.396552	0.00816514	1.95578	3.99897	PVP01_1134800	PvP01_11_v1:1,482,095..1,485,326(+)	major facilitator superfamily-related transporter, putative
PvP01_11_v1	1483606	21.39	0	0.0634409	0.0862069	0.0106371	1.78576	3.46017	PVP01_1134800	PvP01_11_v1:1,482,095..1,485,326(+)	major facilitator superfamily-related transporter, putative
PvP01_11_v1	1483635	21.3902	0	0.0634409	0.103448	0.0108464	1.76628	3.39844	PVP01_1134800	PvP01_11_v1:1,482,095..1,485,326(+)	major facilitator superfamily-related transporter, putative
PvP01_11_v1	1534366	22.1537	0	0.0799318	0.224138	0.0164869	1.57861	2.80371	PVP01_1135700	PvP01_11_v1:1,534,384..1,535,224(-)	50S ribosomal protein L18, apicoplast, putative
PvP01_11_v1	1535523	22.1653	0.0625	0.0744401	0.189655	0.0139086	1.67749	3.11706	PVP01_1135700	PvP01_11_v1:1,534,384..1,535,224(-)	50S ribosomal protein L18, apicoplast, putative
PvP01_11_v1	1535860	22.1682	0	0.0829168	0.189655	0.0166862	1.60326	2.88182	PVP01_1135700	PvP01_11_v1:1,534,384..1,535,224(-)	50S ribosomal protein L18, apicoplast, putative
PvP01_11_v1	1690950	24.2933	0	0.0714983	0.362069	0.0140668	1.62586	2.95344	PVP01_1139900	PvP01_11_v1:1,688,046..1,705,403(-)	nucleoporin NUP637, putative
PvP01_11_v1	1691013	24.2942	0	0.096692	0.0689655	0.019122	1.62069	2.93706	PVP01_1139900	PvP01_11_v1:1,688,046..1,705,403(-)	nucleoporin NUP637, putative
PvP01_11_v1	1691157	24.2956	0.25	0.0918152	0.137931	0.0183259	1.61146	2.90781	PVP01_1139900	PvP01_11_v1:1,688,046..1,705,403(-)	nucleoporin NUP637, putative
PvP01_11_v1	1691542	24.2985	0.125	0.093826	0.37931	0.0182539	1.63706	2.98893	PVP01_1139900	PvP01_11_v1:1,688,046..1,705,403(-)	nucleoporin NUP637, putative
PvP01_11_v1	1886364	26.9921	0.0625	0.0794677	0.172414	0.0162248	1.58881	2.83603	PVP01_1144400	PvP01_11_v1:1,879,322..1,888,189(-)	conserved Plasmodium protein, unknown function
PvP01_11_v1	1886672	26.9945	0.25	0.0756385	0.413793	0.0156617	1.57475	2.79147	PVP01_1144400	PvP01_11_v1:1,879,322..1,888,189(-)	conserved Plasmodium protein, unknown function
PvP01_12_v1	387404	69.0578	0.0625	0.616878	0	0.723409	-0.159304	-2.70379	PVP01_1209400	PvP01_12_v1:385,620..390,835(+)	conserved Plasmodium protein, unknown function
PvP01_12_v1	388403	69.1751	0.1875	0.555491	0	0.723409	-0.264123	-3.03596	PVP01_1209400	PvP01_12_v1:385,620..390,835(+)	conserved Plasmodium protein, unknown function
PvP01_12_v1	533094	86.5198	0	1.00173	0.137931	0.196283	1.62993	2.96634	PVP01_1211900	PvP01_12_v1:521,716..533,247(+)	AP2 domain transcription factor, putative
PvP01_12_v1	533101	86.5207	0.1875	0.969091	0.362069	0.19691	1.59361	2.85124	PVP01_1211900	PvP01_12_v1:521,716..533,247(+)	AP2 domain transcription factor, putative
PvP01_12_v1	624438	98.1145	0.4375	0.432398	0.0344828	0.521315	-0.187009	-2.79159	PVP01_1214800	PvP01_12_v1:622,228..626,373(+)	secreted ookinete protein, putative
PvP01_12_v1	624448	98.1159	0.4375	0.385893	0.0862069	0.475766	-0.209366	-2.86244	PVP01_1214800	PvP01_12_v1:622,228..626,373(+)	secreted ookinete protein, putative
PvP01_12_v1	659656	102.596	0.125	0.884769	0.448276	0.147009	1.79483	3.48891	PVP01_1215800	PvP01_12_v1:660,557..663,232(+)	serine/threonine protein kinase, putative
PvP01_12_v1	659660	102.596	0	1.11202	0.0172414	0.22788	1.58511	2.8243	PVP01_1215800	PvP01_12_v1:660,557..663,232(+)	serine/threonine protein kinase, putative
PvP01_12_v1	671280	104.148	0.125	0.556266	0.37931	0.0966653	1.74999	3.34681	PVP01_1216000	PvP01_12_v1:669,817..671,793(+)	conserved protein, unknown function
PvP01_12_v1	671322	104.153	0.125	0.677563	0.465517	0.111868	1.80118	3.50904	PVP01_1216000	PvP01_12_v1:669,817..671,793(+)	conserved protein, unknown function
PvP01_12_v1	783078	118.851	0	1.24959	0.431034	0.230756	1.68921	3.1542	PVP01_1219100	PvP01_12_v1:781,479..783,326(-)	DNA replication complex GINS protein, putative
PvP01_12_v1	788705	119.595	0.25	0.451466	0.172414	0.0900678	1.61194	2.90933	PVP01_1219200	PvP01_12_v1:788,281..789,447(+)	hypothetical protein
PvP01_12_v1	788740	119.599	0.125	0.455956	0.5	0.0786515	1.75737	3.3702	PVP01_1219200	PvP01_12_v1:788,281..789,447(+)	hypothetical protein
PvP01_12_v1	788753	119.601	0.0625	0.462343	0.0689655	0.0865888	1.67514	3.10961	PVP01_1219200	PvP01_12_v1:788,281..789,447(+)	hypothetical protein
PvP01_12_v1	788773	119.604	0	0.463188	0.0344828	0.087747	1.66367	3.07326	PVP01_1219200	PvP01_12_v1:788,281..789,447(+)	hypothetical protein
PvP01_12_v1	788834	119.612	0.125	0.461502	0.327586	0.0800221	1.75218	3.35375	PVP01_1219200	PvP01_12_v1:788,281..789,447(+)	hypothetical protein
PvP01_12_v1	788840	119.613	0	0.463155	0.0517241	0.0793703	1.76394	3.39102	PVP01_1219200	PvP01_12_v1:788,281..789,447(+)	hypothetical protein
PvP01_12_v1	788851	119.615	0	0.463155	0.0517241	0.0784318	1.77583	3.4287	PVP01_1219200	PvP01_12_v1:788,281..789,447(+)	hypothetical protein
PvP01_12_v1	788864	119.616	0.1875	0.460935	0.310345	0.0774521	1.7836	3.45332	PVP01_1219200	PvP01_12_v1:788,281..789,447(+)	hypothetical protein
PvP01_12_v1	788879	119.618	0.1875	0.460935	0.258621	0.0785494	1.76953	3.40874	PVP01_1219200	PvP01_12_v1:788,281..789,447(+)	hypothetical protein
PvP01_12_v1	788888	119.62	0.0625	0.501871	0.189655	0.0823882	1.8069	3.52716	PVP01_1219200	PvP01_12_v1:788,281..789,447(+)	hypothetical protein
PvP01_12_v1	788951	119.628	0	0.503155	0.0517241	0.0901618	1.71929	3.24952	PVP01_1219200	PvP01_12_v1:788,281..789,447(+)	hypothetical protein
PvP01_12_v1	788954	119.628	0.125	0.436514	0.465517	0.0616475	1.95739	4.00407	PVP01_1219200	PvP01_12_v1:788,281..789,447(+)	hypothetical protein
PvP01_12_v1	788957	119.629	0	1.70669	0.0344828	0.11216	2.72238	6.42834	PVP01_1219200	PvP01_12_v1:788,281..789,447(+)	hypothetical protein
PvP01_12_v1	788972	119.631	0	1.62448	0.344828	0.110728	2.68586	6.31261	PVP01_1219200	PvP01_12_v1:788,281..789,447(+)	hypothetical protein
PvP01_12_v1	789013	119.636	0	1.62448	0.103448	0.171604	2.24775	4.92423	PVP01_1219200	PvP01_12_v1:788,281..789,447(+)	hypothetical protein
PvP01_12_v1	789194	119.658	0	1.62448	0.0344828	0.182139	2.18817	4.73542	PVP01_1219200	PvP01_12_v1:788,281..789,447(+)	hypothetical protein
PvP01_12_v1	789430	119.687	0	1.62448	0.0344828	0.183777	2.17922	4.70705	PVP01_1219200	PvP01_12_v1:788,281..789,447(+)	hypothetical protein
PvP01_12_v1	789525	119.698	0	1.62448	0.12069	0.176298	2.22076	4.8387	PVP01_1219200	PvP01_12_v1:788,281..789,447(+)	hypothetical protein
PvP01_12_v1	789569	119.703	0	1.62448	0.0172414	0.177502	2.21396	4.81715	PVP01_1219200	PvP01_12_v1:788,281..789,447(+)	hypothetical protein
PvP01_12_v1	789575	119.703	0	1.62448	0.344828	0.15561	2.34559	5.23429	PVP01_1219200	PvP01_12_v1:788,281..789,447(+)	hypothetical protein
PvP01_12_v1	789717	119.719	0	1.62448	0	0.21367	2.02851	4.22945	PVP01_1219200	PvP01_12_v1:788,281..789,447(+)	hypothetical protein
PvP01_12_v1	789775	119.725	0.0625	1.51729	0.327586	0.183574	2.11206	4.49422	PVP01_1219200	PvP01_12_v1:788,281..789,447(+)	hypothetical protein
PvP01_12_v1	789782	119.726	0	1.53764	0.0517241	0.315026	1.58535	2.82506	PVP01_1219200	PvP01_12_v1:788,281..789,447(+)	hypothetical protein
PvP01_12_v1	820990	122.82	0.5	1.03824	0	1.31418	-0.235686	-2.94585	PVP01_1220500	PvP01_12_v1:819,436..821,004(-)	chaperone binding protein, putative
PvP01_12_v1	821284	122.851	0	1.10783	0	1.31418	-0.170814	-2.74027	PVP01_1220500	PvP01_12_v1:819,436..821,004(-)	chaperone binding protein, putative
PvP01_12_v1	821461	122.87	0.1875	0.971504	0	1.16659	-0.182999	-2.77888	PVP01_1220500	PvP01_12_v1:819,436..821,004(-)	chaperone binding protein, putative
PvP01_12_v1	899857	134.152	0.0625	0.702132	0.310345	0.131486	1.67522	3.10986	PVP01_1223100	PvP01_12_v1:899,551..901,503(-)	conserved Plasmodium protein, unknown function
PvP01_12_v1	900294	134.213	0	0.736803	0.189655	0.123085	1.78945	3.47186	PVP01_1223100	PvP01_12_v1:899,551..901,503(-)	conserved Plasmodium protein, unknown function
PvP01_12_v1	900302	134.214	0	0.736803	0.0689655	0.124456	1.77836	3.43672	PVP01_1223100	PvP01_12_v1:899,551..901,503(-)	conserved Plasmodium protein, unknown function
PvP01_12_v1	900335	134.218	0	0.773542	0.224138	0.111527	1.93671	3.93853	PVP01_1223100	PvP01_12_v1:899,551..901,503(-)	conserved Plasmodium protein, unknown function
PvP01_12_v1	900439	134.233	0	0.773542	0	0.131363	1.77302	3.4198	PVP01_1223100	PvP01_12_v1:899,551..901,503(-)	conserved Plasmodium protein, unknown function
PvP01_12_v1	900445	134.234	0.125	0.466851	0.465517	0.0936699	1.60623	2.89123	PVP01_1223100	PvP01_12_v1:899,551..901,503(-)	conserved Plasmodium protein, unknown function
PvP01_12_v1	925738	137.891	0	0.667521	0.275862	0.132671	1.6157	2.92124	PVP01_1223800	PvP01_12_v1:923,118..926,190(-)	GPI transamidase subunit PIG-U, putative
PvP01_12_v1	925810	137.901	0	0.667521	0.137931	0.123197	1.68979	3.15604	PVP01_1223800	PvP01_12_v1:923,118..926,190(-)	GPI transamidase subunit PIG-U, putative
PvP01_12_v1	925832	137.904	0.0625	0.645055	0.137931	0.11472	1.72684	3.27345	PVP01_1223800	PvP01_12_v1:923,118..926,190(-)	GPI transamidase subunit PIG-U, putative
PvP01_12_v1	925850	137.907	0.0625	0.642386	0.189655	0.102773	1.83267	3.60883	PVP01_1223800	PvP01_12_v1:923,118..926,190(-)	GPI transamidase subunit PIG-U, putative
PvP01_12_v1	925863	137.909	0.0625	0.54718	0.275862	0.0988937	1.71073	3.2224	PVP01_1223800	PvP01_12_v1:923,118..926,190(-)	GPI transamidase subunit PIG-U, putative
PvP01_12_v1	926949	138.061	0	0.428727	0.431034	0.0880549	1.58286	2.81717	PVP01_1223900	PvP01_12_v1:927,062..928,432(+)	elongation factor Tu, putative
PvP01_12_v1	971952	144.418	0.5	0.402146	0	0.488907	-0.195356	-2.81804	PVP01_1225100	PvP01_12_v1:973,765..977,072(-)	AMP deaminase, putative
PvP01_12_v1	972785	144.536	0.4375	0.447444	0	0.554482	-0.214484	-2.87866	PVP01_1225100	PvP01_12_v1:973,765..977,072(-)	AMP deaminase, putative
PvP01_12_v1	978315	145.307	0.4375	0.277531	0.12069	0.325372	-0.159039	-2.70295	PVP01_1225100	PvP01_12_v1:973,765..977,072(-)	AMP deaminase, putative
PvP01_12_v1	1238574	176.573	0.1875	0.40515	0.0172414	0.548626	-0.303161	-3.15968	PVP01_1230900	PvP01_12_v1:1,236,346..1,237,700(-)	glideosome associated protein with multiple membrane spans 1, putative
PvP01_12_v1	1238592	176.575	0.0625	0.439643	0.0172414	0.551342	-0.226391	-2.91639	PVP01_1230900	PvP01_12_v1:1,236,346..1,237,700(-)	glideosome associated protein with multiple membrane spans 1, putative
PvP01_12_v1	1238708	176.593	0	0.479451	0	0.562668	-0.160048	-2.70615	PVP01_1230900	PvP01_12_v1:1,236,346..1,237,700(-)	glideosome associated protein with multiple membrane spans 1, putative
PvP01_12_v1	1239051	176.644	0	0.485703	0	0.567141	-0.155011	-2.69019	PVP01_1230900	PvP01_12_v1:1,236,346..1,237,700(-)	glideosome associated protein with multiple membrane spans 1, putative
PvP01_12_v1	1239140	176.657	0.5	0.420707	0	0.566769	-0.298016	-3.14337	PVP01_1230900	PvP01_12_v1:1,236,346..1,237,700(-)	glideosome associated protein with multiple membrane spans 1, putative
PvP01_12_v1	1424532	204.393	0.5	0.471378	0	0.624331	-0.281021	-3.08952	PVP01_1235700	PvP01_12_v1:1,424,671..1,425,797(+)	exported protein 2, putative
PvP01_12_v1	1424853	204.439	0.0625	0.542481	0	0.624331	-0.140526	-2.64428	PVP01_1235700	PvP01_12_v1:1,424,671..1,425,797(+)	exported protein 2, putative
PvP01_12_v1	1426027	204.611	0.5	0.463823	0.0172414	0.581031	-0.2253	-2.91293	PVP01_1235700	PvP01_12_v1:1,424,671..1,425,797(+)	exported protein 2, putative
PvP01_12_v1	1667088	236.628	0	1.31914	0.189655	0.263387	1.61111	2.9067	PVP01_1241000	PvP01_12_v1:1,654,365..1,674,545(-)	dynein beta chain, putative
PvP01_12_v1	1667100	236.63	0	1.37666	0.310345	0.269814	1.62968	2.96555	PVP01_1241000	PvP01_12_v1:1,654,365..1,674,545(-)	dynein beta chain, putative
PvP01_12_v1	1696920	240.667	0.4375	0.836055	0.0172414	0.995175	-0.174225	-2.75108	PVP01_1241500	PvP01_12_v1:1,693,215..1,697,684(-)	ribonuclease Z, putative
PvP01_12_v1	1696921	240.667	0.4375	0.836055	0.0172414	0.995175	-0.174225	-2.75108	PVP01_1241500	PvP01_12_v1:1,693,215..1,697,684(-)	ribonuclease Z, putative
PvP01_12_v1	2300512	321.209	0.5	0.506056	0	0.594242	-0.160639	-2.70802	PVP01_1256000	PvP01_12_v1:2,301,780..2,304,149(+)	conserved Plasmodium protein, unknown function
PvP01_12_v1	2300560	321.215	0	0.515426	0.0172414	0.588411	-0.132432	-2.61863	PVP01_1256000	PvP01_12_v1:2,301,780..2,304,149(+)	conserved Plasmodium protein, unknown function
PvP01_12_v1	2300778	321.245	0.5	0.506056	0.0172414	0.578381	-0.133586	-2.62229	PVP01_1256000	PvP01_12_v1:2,301,780..2,304,149(+)	conserved Plasmodium protein, unknown function
PvP01_12_v1	2387923	332.896	0.5	0.514394	0	0.619786	-0.186385	-2.78961	PVP01_1257900	PvP01_12_v1:2,386,808..2,390,531(-)	CLASP domain-containing protein, putative
PvP01_12_v1	2388717	332.998	0.5	0.514394	0	0.619786	-0.186385	-2.78961	PVP01_1257900	PvP01_12_v1:2,386,808..2,390,531(-)	CLASP domain-containing protein, putative
PvP01_13_v1	234418	7.88119	0.5	0.0598921	0	0.0769485	-0.25059	-2.99308	PVP01_1305300	PvP01_13_v1:232,000..235,438(-)	eukaryotic translation initiation factor 3 subunit C, putative
PvP01_13_v1	234553	7.88254	0.125	0.0659645	0	0.0771122	-0.156144	-2.69378	PVP01_1305300	PvP01_13_v1:232,000..235,438(-)	eukaryotic translation initiation factor 3 subunit C, putative
PvP01_13_v1	395928	10.4631	0.125	0.0448618	0	0.0538813	-0.183196	-2.77951	PVP01_1308500	PvP01_13_v1:396,209..398,293(+)	cytosolic iron-sulfur protein assembly protein 1, putative
PvP01_13_v1	396005	10.4638	0	0.0461077	0	0.0538813	-0.155804	-2.6927	PVP01_1308500	PvP01_13_v1:396,209..398,293(+)	cytosolic iron-sulfur protein assembly protein 1, putative
PvP01_13_v1	396313	10.4664	0.3125	0.0418912	0.0517241	0.0517483	-0.211315	-2.86861	PVP01_1308500	PvP01_13_v1:396,209..398,293(+)	cytosolic iron-sulfur protein assembly protein 1, putative
PvP01_13_v1	396748	10.4735	0.5	0.0421639	0	0.0539937	-0.247302	-2.98266	PVP01_1308500	PvP01_13_v1:396,209..398,293(+)	cytosolic iron-sulfur protein assembly protein 1, putative
PvP01_13_v1	517690	12.249	0.1875	0.0583301	0.103448	0.0700958	-0.183745	-2.78124	PVP01_1311100	PvP01_13_v1:516,370..520,395(-)	non-SERCA-type Ca2+ -transporting P-ATPase, putative
PvP01_13_v1	518223	12.2724	0.5	0.0566291	0	0.0802387	-0.348483	-3.3033	PVP01_1311100	PvP01_13_v1:516,370..520,395(-)	non-SERCA-type Ca2+ -transporting P-ATPase, putative
PvP01_13_v1	518589	12.2755	0	0.0644381	0	0.0802387	-0.2193	-2.89392	PVP01_1311100	PvP01_13_v1:516,370..520,395(-)	non-SERCA-type Ca2+ -transporting P-ATPase, putative
PvP01_13_v1	518689	12.2759	0	0.0644381	0.0172414	0.07876	-0.200701	-2.83498	PVP01_1311100	PvP01_13_v1:516,370..520,395(-)	non-SERCA-type Ca2+ -transporting P-ATPase, putative
PvP01_13_v1	518974	12.2791	0	0.0644381	0	0.0791498	-0.205637	-2.85062	PVP01_1311100	PvP01_13_v1:516,370..520,395(-)	non-SERCA-type Ca2+ -transporting P-ATPase, putative
PvP01_13_v1	519148	12.2821	0	0.0644381	0	0.0791498	-0.205637	-2.85062	PVP01_1311100	PvP01_13_v1:516,370..520,395(-)	non-SERCA-type Ca2+ -transporting P-ATPase, putative
PvP01_13_v1	519271	12.2833	0	0.0644381	0.0172414	0.0774642	-0.184111	-2.7824	PVP01_1311100	PvP01_13_v1:516,370..520,395(-)	non-SERCA-type Ca2+ -transporting P-ATPase, putative
PvP01_13_v1	519834	12.2889	0	0.0644381	0.0172414	0.076499	-0.171573	-2.74267	PVP01_1311100	PvP01_13_v1:516,370..520,395(-)	non-SERCA-type Ca2+ -transporting P-ATPase, putative
PvP01_13_v1	519855	12.289	0	0.0644381	0.0172414	0.0755725	-0.159388	-2.70406	PVP01_1311100	PvP01_13_v1:516,370..520,395(-)	non-SERCA-type Ca2+ -transporting P-ATPase, putative
PvP01_13_v1	519866	12.2891	0.5	0.0566291	0.0172414	0.0758725	-0.292533	-3.126	PVP01_1311100	PvP01_13_v1:516,370..520,395(-)	non-SERCA-type Ca2+ -transporting P-ATPase, putative
PvP01_13_v1	623452	13.7946	0.5	0.0595865	0	0.0734089	-0.208616	-2.86006	PVP01_1313700	PvP01_13_v1:620,234..621,733(-)	GTPase Era, putative
PvP01_13_v1	628154	13.9009	0.3125	0.0586112	0.0172414	0.0688191	-0.160555	-2.70776	PVP01_1313800	PvP01_13_v1:625,446..630,039(+)	ataxin-2 like protein, putative
PvP01_13_v1	628155	13.9009	0.3125	0.0586112	0.0172414	0.0688191	-0.160555	-2.70776	PVP01_1313800	PvP01_13_v1:625,446..630,039(+)	ataxin-2 like protein, putative
PvP01_13_v1	628157	13.9009	0.3125	0.0586112	0.0172414	0.0688191	-0.160555	-2.70776	PVP01_1313800	PvP01_13_v1:625,446..630,039(+)	ataxin-2 like protein, putative
PvP01_13_v1	698689	14.9472	0.0625	0.102769	0.5	0.0195479	1.65962	3.06043	PVP01_1315100	PvP01_13_v1:698,717..700,025(+)	conserved protein, unknown function
PvP01_13_v1	698690	14.9472	0.0625	0.102769	0.5	0.0195479	1.65962	3.06043	PVP01_1315100	PvP01_13_v1:698,717..700,025(+)	conserved protein, unknown function
PvP01_13_v1	1017466	19.9897	0.0625	0.087275	0.431034	0.0180547	1.57566	2.79436	PVP01_1322500	PvP01_13_v1:1,013,437..1,019,951(-)	conserved Plasmodium protein, unknown function
PvP01_13_v1	1017511	19.9904	0.0625	0.10291	0.103448	0.0178356	1.75266	3.35527	PVP01_1322500	PvP01_13_v1:1,013,437..1,019,951(-)	conserved Plasmodium protein, unknown function
PvP01_13_v1	1017555	19.9911	0	0.110978	0.155172	0.0161216	1.92917	3.91464	PVP01_1322500	PvP01_13_v1:1,013,437..1,019,951(-)	conserved Plasmodium protein, unknown function
PvP01_13_v1	1017563	19.9912	0	0.114699	0.0689655	0.0173284	1.88996	3.79038	PVP01_1322500	PvP01_13_v1:1,013,437..1,019,951(-)	conserved Plasmodium protein, unknown function
PvP01_13_v1	1017590	19.9917	0.1875	0.0920469	0.431034	0.0136219	1.91062	3.85585	PVP01_1322500	PvP01_13_v1:1,013,437..1,019,951(-)	conserved Plasmodium protein, unknown function
PvP01_13_v1	1018207	20.006	0	0.120367	0.275862	0.0192809	1.83143	3.6049	PVP01_1322500	PvP01_13_v1:1,013,437..1,019,951(-)	conserved Plasmodium protein, unknown function
PvP01_13_v1	1018243	20.0067	0.0625	0.11344	0.224138	0.0231656	1.5886	2.83536	PVP01_1322500	PvP01_13_v1:1,013,437..1,019,951(-)	conserved Plasmodium protein, unknown function
PvP01_13_v1	1018245	20.0068	0.0625	0.11344	0.224138	0.0231656	1.5886	2.83536	PVP01_1322500	PvP01_13_v1:1,013,437..1,019,951(-)	conserved Plasmodium protein, unknown function
PvP01_13_v1	1062826	20.6594	0	0.0651096	0.431034	0.010159	1.85771	3.68818	PVP01_1323700	PvP01_13_v1:1,061,535..1,065,479(+)	zinc finger protein, putative
PvP01_13_v1	1062872	20.6597	0.1875	0.0652377	0.103448	0.010938	1.78579	3.46026	PVP01_1323700	PvP01_13_v1:1,061,535..1,065,479(+)	zinc finger protein, putative
PvP01_13_v1	1062877	20.6598	0	0.0550026	0.137931	0.00993502	1.71132	3.22427	PVP01_1323700	PvP01_13_v1:1,061,535..1,065,479(+)	zinc finger protein, putative
PvP01_13_v1	1062879	20.6598	0	0.0541036	0.310345	0.0107818	1.61304	2.91281	PVP01_1323700	PvP01_13_v1:1,061,535..1,065,479(+)	zinc finger protein, putative
PvP01_13_v1	1079178	20.9102	0.0625	0.0995135	0.103448	0.020101	1.59953	2.87	PVP01_1324500	PvP01_13_v1:1,080,341..1,080,419(-)	small nucleolar RNA snoR28
PvP01_13_v1	1079191	20.9105	0	0.101567	0.0172414	0.0210229	1.57511	2.79261	PVP01_1324500	PvP01_13_v1:1,080,341..1,080,419(-)	small nucleolar RNA snoR28
PvP01_13_v1	1079199	20.9108	0	0.0974893	0.396552	0.0161378	1.79858	3.5008	PVP01_1324500	PvP01_13_v1:1,080,341..1,080,419(-)	small nucleolar RNA snoR28
PvP01_13_v1	1079217	20.911	0	0.0974893	0.396552	0.0165639	1.77252	3.41821	PVP01_1324500	PvP01_13_v1:1,080,341..1,080,419(-)	small nucleolar RNA snoR28
PvP01_13_v1	1085822	21.0402	0.0625	0.0783624	0.362069	0.0152626	1.63594	2.98539	PVP01_1324800	PvP01_13_v1:1,084,568..1,086,173(+)	60S ribosomal protein L5, putative
PvP01_13_v1	1094005	21.1601	0	0.0797592	0.396552	0.0156455	1.62883	2.96285	PVP01_1325200	PvP01_13_v1:1,087,753..1,092,387(-)	vacuolar protein sorting-associated protein 3, putative
PvP01_13_v1	1140788	21.9797	0	0.0641613	0.258621	0.0131563	1.5845	2.82237	PVP01_1326200	PvP01_13_v1:1,139,269..1,140,750(+)	actin-related protein, putative
PvP01_13_v1	1140793	21.9799	0.0625	0.0404183	0.344828	0.00754517	1.67838	3.11988	PVP01_1326200	PvP01_13_v1:1,139,269..1,140,750(+)	actin-related protein, putative
PvP01_13_v1	1140814	21.9801	0	0.0495087	0.206897	0.00812015	1.8078	3.53001	PVP01_1326200	PvP01_13_v1:1,139,269..1,140,750(+)	actin-related protein, putative
PvP01_13_v1	1140835	21.9806	0	0.0495087	0.0689655	0.00852333	1.75934	3.37644	PVP01_1326200	PvP01_13_v1:1,139,269..1,140,750(+)	actin-related protein, putative
PvP01_13_v1	1140841	21.9808	0	0.043787	0.0862069	0.0076946	1.73882	3.31141	PVP01_1326200	PvP01_13_v1:1,139,269..1,140,750(+)	actin-related protein, putative
PvP01_13_v1	1140855	21.9809	0	0.043787	0.0172414	0.00790079	1.71238	3.22763	PVP01_1326200	PvP01_13_v1:1,139,269..1,140,750(+)	actin-related protein, putative
PvP01_13_v1	1140871	21.9812	0	0.043787	0.0862069	0.00791555	1.71051	3.2217	PVP01_1326200	PvP01_13_v1:1,139,269..1,140,750(+)	actin-related protein, putative
PvP01_13_v1	1140980	21.9833	0.25	0.0248602	0.448276	0.00502465	1.59891	2.86804	PVP01_1326200	PvP01_13_v1:1,139,269..1,140,750(+)	actin-related protein, putative
PvP01_13_v1	1240851	23.5684	0.4375	0.0520524	0	0.0607653	-0.154767	-2.68941	PVP01_1329300	PvP01_13_v1:1,237,968..1,241,378(+)	conserved Plasmodium protein, unknown function
PvP01_13_v1	1242603	23.5885	0	0.0736944	0.396552	0.012298	1.79049	3.47516	PVP01_1329400	PvP01_13_v1:1,242,351..1,242,986(+)	conserved Plasmodium protein, unknown function
PvP01_13_v1	1288095	24.2405	0	0.0911942	0.172414	0.0167318	1.69568	3.1747	PVP01_1330800	PvP01_13_v1:1,286,316..1,296,938(+)	liver specific protein 1, putative
PvP01_13_v1	1288303	24.2445	0	0.0911942	0.0689655	0.0157737	1.75465	3.36158	PVP01_1330800	PvP01_13_v1:1,286,316..1,296,938(+)	liver specific protein 1, putative
PvP01_13_v1	1288305	24.2446	0.0625	0.0855443	0.12069	0.0124888	1.9242	3.89889	PVP01_1330800	PvP01_13_v1:1,286,316..1,296,938(+)	liver specific protein 1, putative
PvP01_13_v1	1288314	24.2447	0.125	0.0798793	0.241379	0.00986722	2.0913	4.42843	PVP01_1330800	PvP01_13_v1:1,286,316..1,296,938(+)	liver specific protein 1, putative
PvP01_13_v1	1288321	24.2448	0	0.0799315	0	0.011294	1.9569	4.00252	PVP01_1330800	PvP01_13_v1:1,286,316..1,296,938(+)	liver specific protein 1, putative
PvP01_13_v1	1288370	24.2452	0.125	0.0798793	0.172414	0.0101096	2.06703	4.35152	PVP01_1330800	PvP01_13_v1:1,286,316..1,296,938(+)	liver specific protein 1, putative
PvP01_13_v1	1288458	24.2457	0	0.0799488	0	0.0114511	1.9433	3.95942	PVP01_1330800	PvP01_13_v1:1,286,316..1,296,938(+)	liver specific protein 1, putative
PvP01_13_v1	1288476	24.2458	0.125	0.0798793	0.241379	0.0106041	2.01928	4.2002	PVP01_1330800	PvP01_13_v1:1,286,316..1,296,938(+)	liver specific protein 1, putative
PvP01_13_v1	1288489	24.2459	0	0.0821083	0	0.0126412	1.87107	3.73052	PVP01_1330800	PvP01_13_v1:1,286,316..1,296,938(+)	liver specific protein 1, putative
PvP01_13_v1	1288666	24.2466	0	0.0631959	0.172414	0.00969827	1.87429	3.74072	PVP01_1330800	PvP01_13_v1:1,286,316..1,296,938(+)	liver specific protein 1, putative
PvP01_13_v1	1288757	24.2493	0	0.064358	0.103448	0.0109802	1.76837	3.40506	PVP01_1330800	PvP01_13_v1:1,286,316..1,296,938(+)	liver specific protein 1, putative
PvP01_13_v1	1288767	24.2494	0.125	0.06357	0.12069	0.0118067	1.68347	3.13601	PVP01_1330800	PvP01_13_v1:1,286,316..1,296,938(+)	liver specific protein 1, putative
PvP01_13_v1	1288943	24.2513	0	0.0720071	0.0517241	0.0132187	1.69513	3.17296	PVP01_1330800	PvP01_13_v1:1,286,316..1,296,938(+)	liver specific protein 1, putative
PvP01_13_v1	1288950	24.2513	0	0.0720071	0.189655	0.0125258	1.74897	3.34358	PVP01_1330800	PvP01_13_v1:1,286,316..1,296,938(+)	liver specific protein 1, putative
PvP01_13_v1	1480656	27.2347	0	0.125059	0.413793	0.0256735	1.58333	2.81866	PVP01_1334400	PvP01_13_v1:1,481,454..1,489,465(+)	atypical protein kinase, ABC-1 family, putative
PvP01_13_v1	1486056	27.3028	0.375	0.0384854	0.224138	0.0447098	-0.149914	-2.67403	PVP01_1334400	PvP01_13_v1:1,481,454..1,489,465(+)	atypical protein kinase, ABC-1 family, putative
PvP01_13_v1	1487110	27.3232	0	0.054728	0	0.0636446	-0.150938	-2.67728	PVP01_1334400	PvP01_13_v1:1,481,454..1,489,465(+)	atypical protein kinase, ABC-1 family, putative
PvP01_13_v1	1487859	27.3329	0.0625	0.0528652	0.0172414	0.0626848	-0.170375	-2.73887	PVP01_1334400	PvP01_13_v1:1,481,454..1,489,465(+)	atypical protein kinase, ABC-1 family, putative
PvP01_13_v1	1488220	27.3367	0	0.0535769	0	0.0639795	-0.177446	-2.76128	PVP01_1334400	PvP01_13_v1:1,481,454..1,489,465(+)	atypical protein kinase, ABC-1 family, putative
PvP01_13_v1	1488222	27.3368	0	0.0535769	0.0344828	0.0622227	-0.149603	-2.67305	PVP01_1334400	PvP01_13_v1:1,481,454..1,489,465(+)	atypical protein kinase, ABC-1 family, putative
PvP01_13_v1	1488338	27.338	0.3125	0.041462	0	0.0643021	-0.438814	-3.58957	PVP01_1334400	PvP01_13_v1:1,481,454..1,489,465(+)	atypical protein kinase, ABC-1 family, putative
PvP01_13_v1	1488420	27.3387	0.1875	0.0412408	0	0.0646072	-0.448898	-3.62152	PVP01_1334400	PvP01_13_v1:1,481,454..1,489,465(+)	atypical protein kinase, ABC-1 family, putative
PvP01_13_v1	1488858	27.3433	0.375	0.0409301	0	0.0641972	-0.450093	-3.62531	PVP01_1334400	PvP01_13_v1:1,481,454..1,489,465(+)	atypical protein kinase, ABC-1 family, putative
PvP01_13_v1	1489105	27.3488	0	0.0531187	0	0.0641972	-0.18943	-2.79926	PVP01_1334400	PvP01_13_v1:1,481,454..1,489,465(+)	atypical protein kinase, ABC-1 family, putative
PvP01_13_v1	1489221	27.3508	0.0625	0.0496868	0.0517241	0.058504	-0.163356	-2.71663	PVP01_1334400	PvP01_13_v1:1,481,454..1,489,465(+)	atypical protein kinase, ABC-1 family, putative
PvP01_13_v1	1532678	28.0389	0	0.0732585	0.137931	0.014623	1.6114	2.90762	PVP01_1335300	PvP01_13_v1:1,531,220..1,533,341(-)	conserved Plasmodium protein, unknown function
PvP01_13_v1	1532737	28.0392	0	0.0716171	0.0517241	0.0147928	1.57719	2.79921	PVP01_1335300	PvP01_13_v1:1,531,220..1,533,341(-)	conserved Plasmodium protein, unknown function
PvP01_13_v1	1532779	28.0395	0	0.0716171	0.0344828	0.0145863	1.59125	2.84376	PVP01_1335300	PvP01_13_v1:1,531,220..1,533,341(-)	conserved Plasmodium protein, unknown function
PvP01_13_v1	1533172	28.0423	0.125	0.0607548	0.448276	0.00996269	1.808	3.53065	PVP01_1335300	PvP01_13_v1:1,531,220..1,533,341(-)	conserved Plasmodium protein, unknown function
PvP01_13_v1	1533264	28.043	0	0.0612922	0.0862069	0.0120528	1.62636	2.95503	PVP01_1335300	PvP01_13_v1:1,531,220..1,533,341(-)	conserved Plasmodium protein, unknown function
PvP01_13_v1	1533564	28.0451	0.125	0.0571558	0.465517	0.0117399	1.58279	2.81695	PVP01_1335300	PvP01_13_v1:1,531,220..1,533,341(-)	conserved Plasmodium protein, unknown function
PvP01_13_v1	1602427	29.4315	0.375	0.0477769	0	0.0599072	-0.226255	-2.91596	PVP01_1337200	PvP01_13_v1:1,602,576..1,604,219(-)	methyltransferase, putative
PvP01_13_v1	1602483	29.4337	0	0.049057	0.0172414	0.0584448	-0.175101	-2.75385	PVP01_1337200	PvP01_13_v1:1,602,576..1,604,219(-)	methyltransferase, putative
PvP01_13_v1	1602583	29.4352	0	0.049057	0.0172414	0.0581487	-0.170022	-2.73776	PVP01_1337200	PvP01_13_v1:1,602,576..1,604,219(-)	methyltransferase, putative
PvP01_13_v1	1602597	29.4353	0.375	0.0477769	0	0.0586554	-0.205137	-2.84904	PVP01_1337200	PvP01_13_v1:1,602,576..1,604,219(-)	methyltransferase, putative
PvP01_13_v1	1651901	30.2247	0.4375	0.0680381	0	0.0779455	-0.135943	-2.62976	PVP01_1338200	PvP01_13_v1:1,650,798..1,652,149(+)	conserved protein, unknown function
PvP01_13_v1	1655999	30.3062	0.40625	0.0519472	0	0.077473	-0.399701	-3.46562	PVP01_1338300	PvP01_13_v1:1,653,729..1,655,126(-)	eukaryotic translation initiation factor 2 subunit gamma, putative
PvP01_13_v1	1692992	30.9484	0.125	0.120566	0.37931	0.0212836	1.73426	3.29696	PVP01_1338900	PvP01_13_v1:1,691,414..1,692,295(+)	ER membrane protein complex subunit 2, putative
PvP01_13_v1	1699836	31.0485	0	0.0955071	0.293103	0.0176401	1.68903	3.15363	PVP01_1339100	PvP01_13_v1:1,701,554..1,703,065(-)	CUGBP Elav-like family member 2, putative
PvP01_13_v1	1837332	33.4463	0.0625	0.1651	0.37931	0.0277722	1.78251	3.44987	PVP01_1341800	PvP01_13_v1:1,837,511..1,839,148(-)	radical SAM protein, putative
PvP01_13_v1	1837403	33.4472	0	0.169299	0.0172414	0.0339495	1.60679	2.89301	PVP01_1341800	PvP01_13_v1:1,837,511..1,839,148(-)	radical SAM protein, putative
PvP01_13_v1	1837528	33.4507	0	0.169299	0	0.034559	1.589	2.83663	PVP01_1341800	PvP01_13_v1:1,837,511..1,839,148(-)	radical SAM protein, putative
PvP01_13_v1	1837529	33.4507	0.0625	0.141557	0.413793	0.0241443	1.76866	3.40598	PVP01_1341800	PvP01_13_v1:1,837,511..1,839,148(-)	radical SAM protein, putative
PvP01_13_v1	1838248	33.4569	0	0.145352	0.172414	0.0292471	1.60338	2.8822	PVP01_1341800	PvP01_13_v1:1,837,511..1,839,148(-)	radical SAM protein, putative
PvP01_14_v1	326504	4.76624	0.5	0.0562091	0.0344828	0.0694763	-0.211908	-2.87049	PVP01_1406800	PvP01_14_v1:325,846..327,839(-)	conserved Plasmodium protein, unknown function
PvP01_14_v1	335820	4.88211	0.125	0.0422712	0.0344828	0.0490944	-0.149637	-2.67316	PVP01_1407000	PvP01_14_v1:335,646..336,059(+)	conserved Plasmodium protein, unknown function
PvP01_14_v1	376976	5.32834	0	0.0573315	0	0.0704767	-0.206432	-2.85314	PVP01_1408000	PvP01_14_v1:377,257..379,809(+)	U3 small nucleolar RNA-associated protein 6, putative
PvP01_14_v1	377247	5.33062	0.0625	0.0565951	0.12069	0.0688232	-0.195617	-2.81887	PVP01_1408000	PvP01_14_v1:377,257..379,809(+)	U3 small nucleolar RNA-associated protein 6, putative
PvP01_14_v1	377281	5.3308	0.5	0.0582234	0.0172414	0.0862207	-0.392622	-3.44318	PVP01_1408000	PvP01_14_v1:377,257..379,809(+)	U3 small nucleolar RNA-associated protein 6, putative
PvP01_14_v1	379630	5.41224	0.5	0.0592274	0	0.0919655	-0.44003	-3.59342	PVP01_1408000	PvP01_14_v1:377,257..379,809(+)	U3 small nucleolar RNA-associated protein 6, putative
PvP01_14_v1	920616	11.24	0.0625	0.12287	0.448276	0.0251593	1.5859	2.82681	PVP01_1421100	PvP01_14_v1:918,666..921,089(-)	conserved protein, unknown function
PvP01_14_v1	920634	11.2401	0.0625	0.12287	0.448276	0.0251593	1.5859	2.82681	PVP01_1421100	PvP01_14_v1:918,666..921,089(-)	conserved protein, unknown function
PvP01_14_v1	979939	11.9747	0.0625	0.144425	0.293103	0.0295593	1.58636	2.82826	PVP01_1422400	PvP01_14_v1:979,170..982,949(+)	cGMP-specific 3',5'-cyclic phosphodiesterase gamma, putative
PvP01_14_v1	981219	11.9889	0.125	0.118435	0.396552	0.0241946	1.58824	2.83422	PVP01_1422400	PvP01_14_v1:979,170..982,949(+)	cGMP-specific 3',5'-cyclic phosphodiesterase gamma, putative
PvP01_14_v1	1662917	18.3689	0	0.074038	0.224138	0.0148733	1.60501	2.88737	PVP01_1439100	PvP01_14_v1:1,656,943..1,661,707(-)	conserved Plasmodium protein, unknown function
PvP01_14_v1	1662988	18.3694	0.0625	0.0713947	0.482759	0.0121247	1.77298	3.41967	PVP01_1439100	PvP01_14_v1:1,656,943..1,661,707(-)	conserved Plasmodium protein, unknown function
PvP01_14_v1	1662990	18.3694	0	0.0798568	0.103448	0.015968	1.60965	2.90207	PVP01_1439100	PvP01_14_v1:1,656,943..1,661,707(-)	conserved Plasmodium protein, unknown function
PvP01_14_v1	1771842	19.4747	0.0625	0.0686915	0.5	0.0136404	1.61659	2.92406	PVP01_1440800	PvP01_14_v1:1,760,308..1,770,429(+)	AP2 domain transcription factor AP2-G, putative
PvP01_14_v1	1772779	19.4813	0.125	0.0656094	0.258621	0.0131023	1.61093	2.90613	PVP01_1440800	PvP01_14_v1:1,760,308..1,770,429(+)	AP2 domain transcription factor AP2-G, putative
PvP01_14_v1	1772936	19.4826	0.1875	0.0652146	0.482759	0.0126392	1.64088	3.00104	PVP01_1440800	PvP01_14_v1:1,760,308..1,770,429(+)	AP2 domain transcription factor AP2-G, putative
PvP01_14_v1	2007658	22	0.125	0.107565	0.241379	0.0218959	1.5918	2.8455	PVP01_1446500	PvP01_14_v1:2,007,901..2,011,200(+)	NIMA related kinase 1, putative
PvP01_14_v1	2008257	22.009	0.0625	0.099674	0.413793	0.0149344	1.89824	3.81662	PVP01_1446500	PvP01_14_v1:2,007,901..2,011,200(+)	NIMA related kinase 1, putative
PvP01_14_v1	2008362	22.0101	0	0.100247	0.37931	0.0124358	2.08706	4.415	PVP01_1446500	PvP01_14_v1:2,007,901..2,011,200(+)	NIMA related kinase 1, putative
PvP01_14_v1	2008785	22.0125	0.0625	0.0493094	0.413793	0.0101374	1.58189	2.8141	PVP01_1446500	PvP01_14_v1:2,007,901..2,011,200(+)	NIMA related kinase 1, putative
PvP01_14_v1	2010498	22.0285	0.125	0.0493798	0.465517	0.00974374	1.62292	2.94412	PVP01_1446500	PvP01_14_v1:2,007,901..2,011,200(+)	NIMA related kinase 1, putative
PvP01_14_v1	2014357	22.06	0.1875	0.0675364	0.448276	0.0131133	1.63904	2.99521	PVP01_1446600	PvP01_14_v1:2,013,632..2,017,019(+)	conserved Plasmodium protein, unknown function
PvP01_14_v1	2022559	22.1595	0.25	0.0668375	0.482759	0.0103934	1.8611	3.69892	PVP01_1446800	PvP01_14_v1:2,020,621..2,023,305(-)	merozoite surface protein 9
PvP01_14_v1	2022613	22.1598	0	0.0810339	0	0.0126727	1.85542	3.68092	PVP01_1446800	PvP01_14_v1:2,020,621..2,023,305(-)	merozoite surface protein 9
PvP01_14_v1	2022656	22.16	0.25	0.0589538	0.327586	0.00866023	1.91801	3.87927	PVP01_1446800	PvP01_14_v1:2,020,621..2,023,305(-)	merozoite surface protein 9
PvP01_14_v1	2022663	22.1601	0	0.0576874	0.327586	0.0100502	1.74745	3.33876	PVP01_1446800	PvP01_14_v1:2,020,621..2,023,305(-)	merozoite surface protein 9
PvP01_14_v1	2029686	22.2322	0.125	0.0699012	0.293103	0.0127602	1.70075	3.19077	PVP01_1446900	PvP01_14_v1:2,027,128..2,030,568(+)	conserved Plasmodium protein, unknown function
PvP01_14_v1	2032323	22.251	0.0625	0.0632271	0.362069	0.0119388	1.66694	3.08363	PVP01_1447000	PvP01_14_v1:2,030,881..2,039,880(-)	WD repeat-containing protein, putative
PvP01_14_v1	2032324	22.2511	0	0.0700772	0.172414	0.0129308	1.68999	3.15667	PVP01_1447000	PvP01_14_v1:2,030,881..2,039,880(-)	WD repeat-containing protein, putative
PvP01_14_v1	2032336	22.2512	0	0.0781169	0.0517241	0.0148123	1.66275	3.07035	PVP01_1447000	PvP01_14_v1:2,030,881..2,039,880(-)	WD repeat-containing protein, putative
PvP01_14_v1	2032390	22.2515	0	0.0781169	0.172414	0.0147105	1.66964	3.09218	PVP01_1447000	PvP01_14_v1:2,030,881..2,039,880(-)	WD repeat-containing protein, putative
PvP01_14_v1	2039305	22.3486	0.0625	0.0674847	0.258621	0.0116282	1.75847	3.37369	PVP01_1447000	PvP01_14_v1:2,030,881..2,039,880(-)	WD repeat-containing protein, putative
PvP01_14_v1	2039326	22.3489	0.1875	0.0598103	0.189655	0.00980271	1.80852	3.5323	PVP01_1447000	PvP01_14_v1:2,030,881..2,039,880(-)	WD repeat-containing protein, putative
PvP01_14_v1	2039341	22.349	0	0.0663667	0.275862	0.0079573	2.12111	4.5229	PVP01_1447000	PvP01_14_v1:2,030,881..2,039,880(-)	WD repeat-containing protein, putative
PvP01_14_v1	2039347	22.3491	0	0.0458711	0.137931	0.00746816	1.81519	3.55343	PVP01_1447000	PvP01_14_v1:2,030,881..2,039,880(-)	WD repeat-containing protein, putative
PvP01_14_v1	2039350	22.3491	0.1875	0.0390067	0.206897	0.00740913	1.66102	3.06486	PVP01_1447000	PvP01_14_v1:2,030,881..2,039,880(-)	WD repeat-containing protein, putative
PvP01_14_v1	2049003	22.4228	0	0.0680464	0.12069	0.0135467	1.61405	2.91602	PVP01_1447200	PvP01_14_v1:2,046,811..2,051,448(+)	conserved Plasmodium protein, unknown function
PvP01_14_v1	2049420	22.4256	0.125	0.0638159	0.258621	0.0107758	1.7787	3.4378	PVP01_1447200	PvP01_14_v1:2,046,811..2,051,448(+)	conserved Plasmodium protein, unknown function
PvP01_14_v1	2049681	22.428	0.125	0.0638159	0.172414	0.0113492	1.72686	3.27351	PVP01_1447200	PvP01_14_v1:2,046,811..2,051,448(+)	conserved Plasmodium protein, unknown function
PvP01_14_v1	2049712	22.4284	0	0.0709283	0.0689655	0.0125292	1.73361	3.2949	PVP01_1447200	PvP01_14_v1:2,046,811..2,051,448(+)	conserved Plasmodium protein, unknown function
PvP01_14_v1	2049811	22.4296	0.1875	0.0629917	0.37931	0.0109199	1.75242	3.35451	PVP01_1447200	PvP01_14_v1:2,046,811..2,051,448(+)	conserved Plasmodium protein, unknown function
PvP01_14_v1	2050575	22.4377	0	0.0622103	0.362069	0.012382	1.61428	2.91674	PVP01_1447200	PvP01_14_v1:2,046,811..2,051,448(+)	conserved Plasmodium protein, unknown function
PvP01_14_v1	2057861	22.5333	0	0.0770332	0.172414	0.0151534	1.62601	2.95392	PVP01_1447300	PvP01_14_v1:2,052,099..2,058,122(-)	multidrug resistance-associated protein 2, putative
PvP01_14_v1	2057912	22.5337	0	0.0850882	0.0172414	0.0172831	1.59396	2.85235	PVP01_1447300	PvP01_14_v1:2,052,099..2,058,122(-)	multidrug resistance-associated protein 2, putative
PvP01_14_v1	2057935	22.5339	0	0.0836298	0.0344828	0.0162789	1.63653	2.98726	PVP01_1447300	PvP01_14_v1:2,052,099..2,058,122(-)	multidrug resistance-associated protein 2, putative
PvP01_14_v1	2057937	22.5339	0	0.0836298	0	0.0169537	1.59592	2.85856	PVP01_1447300	PvP01_14_v1:2,052,099..2,058,122(-)	multidrug resistance-associated protein 2, putative
PvP01_14_v1	2057943	22.534	0	0.0836298	0.103448	0.0154625	1.68798	3.1503	PVP01_1447300	PvP01_14_v1:2,052,099..2,058,122(-)	multidrug resistance-associated protein 2, putative
PvP01_14_v1	2057991	22.5343	0.1875	0.0745194	0.275862	0.0130661	1.74104	3.31845	PVP01_1447300	PvP01_14_v1:2,052,099..2,058,122(-)	multidrug resistance-associated protein 2, putative
PvP01_14_v1	2065399	22.612	0	0.047406	0.482759	0.00925524	1.63356	2.97784	PVP01_1447400	PvP01_14_v1:2,063,541..2,066,498(+)	conserved Plasmodium protein, unknown function
PvP01_14_v1	2071523	22.6692	0.1875	0.0666844	0.482759	0.0136461	1.58651	2.82874	PVP01_1447600	PvP01_14_v1:2,070,243..2,072,059(+)	T-complex protein 1 subunit gamma, putative
PvP01_14_v1	2088382	22.8207	0	0.0708312	0.413793	0.0112249	1.84216	3.6389	PVP01_1448100	PvP01_14_v1:2,086,623..2,092,847(-)	conserved Plasmodium protein, unknown function
PvP01_14_v1	2088470	22.8218	0.125	0.0699066	0.275862	0.0141582	1.59687	2.86157	PVP01_1448100	PvP01_14_v1:2,086,623..2,092,847(-)	conserved Plasmodium protein, unknown function
PvP01_14_v1	2090057	22.8493	0	0.0746963	0.103448	0.0154371	1.57666	2.79753	PVP01_1448100	PvP01_14_v1:2,086,623..2,092,847(-)	conserved Plasmodium protein, unknown function
PvP01_14_v1	2092712	22.8725	0	0.0852043	0.448276	0.0130439	1.87673	3.74846	PVP01_1448100	PvP01_14_v1:2,086,623..2,092,847(-)	conserved Plasmodium protein, unknown function
PvP01_14_v1	2092879	22.8736	0	0.0872267	0.241379	0.0139041	1.83632	3.62039	PVP01_1448100	PvP01_14_v1:2,086,623..2,092,847(-)	conserved Plasmodium protein, unknown function
PvP01_14_v1	2093153	22.876	0	0.0872311	0.224138	0.0153141	1.73979	3.31449	PVP01_1448100	PvP01_14_v1:2,086,623..2,092,847(-)	conserved Plasmodium protein, unknown function
PvP01_14_v1	2102601	22.9581	0.125	0.0812846	0.37931	0.0158475	1.63494	2.98222	PVP01_1448300	PvP01_14_v1:2,101,458..2,102,555(-)	thioredoxin-like associated protein 1, putative
PvP01_14_v1	2118122	23.0761	0	0.110791	0.103448	0.0217556	1.62777	2.95949	PVP01_1448800	PvP01_14_v1:2,116,244..2,117,610(+)	sun-family protein, putative
PvP01_14_v1	2118362	23.0774	0.1875	0.104652	0.431034	0.0172514	1.80275	3.51401	PVP01_1448900	PvP01_14_v1:2,118,685..2,120,976(+)	protein transport protein SEC13, putative
PvP01_14_v1	2118726	23.0803	0	0.11249	0.0344828	0.0228056	1.59586	2.85837	PVP01_1448900	PvP01_14_v1:2,118,685..2,120,976(+)	protein transport protein SEC13, putative
PvP01_14_v1	2118783	23.0809	0.1875	0.102984	0.5	0.017684	1.76192	3.38462	PVP01_1448900	PvP01_14_v1:2,118,685..2,120,976(+)	protein transport protein SEC13, putative
PvP01_14_v1	2130237	23.179	0.125	0.11276	0.448276	0.0217974	1.64347	3.00925	PVP01_1449200	PvP01_14_v1:2,129,881..2,133,622(+)	conserved Plasmodium protein, unknown function
PvP01_14_v1	2130772	23.1835	0	0.172982	0.0344828	0.0318966	1.69069	3.15889	PVP01_1449200	PvP01_14_v1:2,129,881..2,133,622(+)	conserved Plasmodium protein, unknown function
PvP01_14_v1	2130775	23.1835	0	0.172982	0	0.0319693	1.68841	3.15166	PVP01_1449200	PvP01_14_v1:2,129,881..2,133,622(+)	conserved Plasmodium protein, unknown function
PvP01_14_v1	2131001	23.1856	0	0.172982	0.0344828	0.0318966	1.69069	3.15889	PVP01_1449200	PvP01_14_v1:2,129,881..2,133,622(+)	conserved Plasmodium protein, unknown function
PvP01_14_v1	2131070	23.186	0	0.172982	0.0862069	0.0299902	1.75232	3.3542	PVP01_1449200	PvP01_14_v1:2,129,881..2,133,622(+)	conserved Plasmodium protein, unknown function
PvP01_14_v1	2131250	23.187	0	0.160228	0.155172	0.0292404	1.70105	3.19172	PVP01_1449200	PvP01_14_v1:2,129,881..2,133,622(+)	conserved Plasmodium protein, unknown function
PvP01_14_v1	2152284	23.4018	0	0.200465	0.241379	0.0399098	1.61402	2.91592	PVP01_1449600	PvP01_14_v1:2,151,930..2,158,830(-)	amino acid transporter, putative
PvP01_14_v1	2152301	23.4018	0	0.240008	0.0517241	0.0492609	1.58354	2.81933	PVP01_1449600	PvP01_14_v1:2,151,930..2,158,830(-)	amino acid transporter, putative
PvP01_14_v1	2153345	23.4099	0.25	0.205156	0.327586	0.0412296	1.60461	2.8861	PVP01_1449600	PvP01_14_v1:2,151,930..2,158,830(-)	amino acid transporter, putative
PvP01_14_v1	2267052	24.675	0	0.0312813	0.327586	0.00532897	1.76986	3.40978	PVP01_1451800	PvP01_14_v1:2,265,714..2,267,240(+)	homocysteine S-methyltransferase, putative
PvP01_14_v1	2267079	24.6751	0	0.0312813	0.0689655	0.00569893	1.70274	3.19708	PVP01_1451800	PvP01_14_v1:2,265,714..2,267,240(+)	homocysteine S-methyltransferase, putative
PvP01_14_v1	2267083	24.6752	0	0.0312813	0.103448	0.00551583	1.7354	3.30058	PVP01_1451800	PvP01_14_v1:2,265,714..2,267,240(+)	homocysteine S-methyltransferase, putative
PvP01_14_v1	2267106	24.6753	0	0.0312813	0.344828	0.00536913	1.76235	3.38598	PVP01_1451800	PvP01_14_v1:2,265,714..2,267,240(+)	homocysteine S-methyltransferase, putative
PvP01_14_v1	2308153	25.1072	0.375	0.0144589	0	0.0172106	-0.174212	-2.75103	PVP01_1452800	PvP01_14_v1:2,306,166..2,309,604(-)	upregulated in late gametocytes ULG8, putative
PvP01_14_v1	2311160	25.1422	0.375	0.0290492	0	0.0390883	-0.296832	-3.13962	PVP01_1452900	PvP01_14_v1:2,311,936..2,316,518(+)	splicing factor 3B subunit 3, putative
PvP01_14_v1	2328174	25.3361	0.375	0.0523341	0	0.0651802	-0.219507	-2.89458	PVP01_1453300	PvP01_14_v1:2,324,118..2,327,489(-)	vacuolar-type H+ pumping pyrophosphatase, putative
PvP01_14_v1	2328728	25.3428	0.375	0.0411804	0	0.0649519	-0.455685	-3.64303	PVP01_1453300	PvP01_14_v1:2,324,118..2,327,489(-)	vacuolar-type H+ pumping pyrophosphatase, putative
PvP01_14_v1	2340024	25.4801	0.375	0.0335448	0	0.0470385	-0.338085	-3.27035	PVP01_1453600	PvP01_14_v1:2,340,670..2,343,333(+)	mRNA methyltransferase, putative
PvP01_14_v1	2340212	25.4856	0.375	0.0269495	0.155172	0.0407564	-0.413648	-3.50981	PVP01_1453600	PvP01_14_v1:2,340,670..2,343,333(+)	mRNA methyltransferase, putative
PvP01_14_v1	2340218	25.4857	0.375	0.033761	0	0.0510851	-0.414187	-3.51152	PVP01_1453600	PvP01_14_v1:2,340,670..2,343,333(+)	mRNA methyltransferase, putative
PvP01_14_v1	2420928	26.4864	0.5	0.0211363	0	0.0261462	-0.212714	-2.87305	PVP01_1455700	PvP01_14_v1:2,421,554..2,423,408(+)	periodic tryptophan protein 1, putative
PvP01_14_v1	2425198	26.5247	0.5	0.0258633	0	0.0325255	-0.229198	-2.92529	PVP01_1455800	PvP01_14_v1:2,424,718..2,425,955(+)	conserved protein, unknown function
PvP01_14_v1	2452050	27.0092	0.375	0.242273	0.137931	0.294711	-0.195927	-2.81985	PVP01_1456600	PvP01_14_v1:2,447,482..2,452,338(+)	conserved Plasmodium protein, unknown function
PvP01_14_v1	2460927	27.2731	0	0.18873	0.448276	0.0375183	1.61549	2.92058	PVP01_1456800	PvP01_14_v1:2,459,694..2,461,653(+)	BTB/POZ domain-containing protein, putative
PvP01_14_v1	2619631	29.3495	0.4375	0.0288924	0	0.0335474	-0.149379	-2.67234	PVP01_1460600	PvP01_14_v1:2,617,002..2,618,641(-)	vacuolar-sorting protein SNF7, putative
PvP01_14_v1	2625725	29.4116	0	0.0909014	0.137931	0.0187864	1.57664	2.79746	PVP01_1460800	PvP01_14_v1:2,626,103..2,627,992(+)	ubiquitin-conjugating enzyme E2, putative
PvP01_14_v1	2733460	30.4993	0.125	0.0348745	0.0172414	0.0481243	-0.322031	-3.21948	PVP01_1463400	PvP01_14_v1:2,729,991..2,734,272(+)	clathrin adaptor domain-containing protein, putative
PvP01_14_v1	2733528	30.5001	0.375	0.0356443	0.0344828	0.0473122	-0.283178	-3.09635	PVP01_1463400	PvP01_14_v1:2,729,991..2,734,272(+)	clathrin adaptor domain-containing protein, putative
PvP01_14_v1	2733647	30.5014	0	0.0359576	0	0.0478877	-0.286518	-3.10694	PVP01_1463400	PvP01_14_v1:2,729,991..2,734,272(+)	clathrin adaptor domain-containing protein, putative
PvP01_14_v1	2733654	30.5014	0.375	0.0356443	0.0172414	0.0478529	-0.294542	-3.13236	PVP01_1463400	PvP01_14_v1:2,729,991..2,734,272(+)	clathrin adaptor domain-containing protein, putative
PvP01_14_v1	2733772	30.5029	0	0.0426225	0	0.0492746	-0.145026	-2.65854	PVP01_1463400	PvP01_14_v1:2,729,991..2,734,272(+)	clathrin adaptor domain-containing protein, putative
PvP01_14_v1	2733856	30.5038	0	0.0426225	0	0.0492746	-0.145026	-2.65854	PVP01_1463400	PvP01_14_v1:2,729,991..2,734,272(+)	clathrin adaptor domain-containing protein, putative
PvP01_14_v1	2733870	30.504	0	0.0426225	0	0.0492746	-0.145026	-2.65854	PVP01_1463400	PvP01_14_v1:2,729,991..2,734,272(+)	clathrin adaptor domain-containing protein, putative
PvP01_14_v1	2734024	30.5054	0	0.0426225	0.0344828	0.0486231	-0.131718	-2.61637	PVP01_1463400	PvP01_14_v1:2,729,991..2,734,272(+)	clathrin adaptor domain-containing protein, putative
PvP01_14_v1	2734167	30.507	0.375	0.0337083	0	0.0491418	-0.376964	-3.39356	PVP01_1463400	PvP01_14_v1:2,729,991..2,734,272(+)	clathrin adaptor domain-containing protein, putative
PvP01_14_v1	2735851	30.5286	0.3125	0.0380199	0	0.0477706	-0.228299	-2.92244	PVP01_1463500	PvP01_14_v1:2,737,238..2,737,867(+)	myosin A tail domain interacting protein, putative
PvP01_14_v1	2736074	30.5297	0	0.0401559	0.0172414	0.046578	-0.14836	-2.66911	PVP01_1463500	PvP01_14_v1:2,737,238..2,737,867(+)	myosin A tail domain interacting protein, putative
PvP01_14_v1	2737130	30.535	0.0625	0.0384078	0	0.0441197	-0.138646	-2.63832	PVP01_1463500	PvP01_14_v1:2,737,238..2,737,867(+)	myosin A tail domain interacting protein, putative
PvP01_14_v1	2737673	30.5385	0.3125	0.0364561	0	0.0441197	-0.1908	-2.8036	PVP01_1463500	PvP01_14_v1:2,737,238..2,737,867(+)	myosin A tail domain interacting protein, putative
PvP01_14_v1	2738473	30.5439	0.1875	0.0337278	0	0.0441599	-0.269494	-3.05299	PVP01_1463600	PvP01_14_v1:2,738,902..2,740,344(-)	methyltransferase, putative
PvP01_14_v1	2810505	31.2278	0	0.0314435	0.465517	0.00623539	1.61795	2.92837	PVP01_1465800	PvP01_14_v1:2,804,413..2,811,303(+)	conserved Plasmodium protein, unknown function
PvP01_14_v1	2810585	31.2288	0	0.0336557	0.37931	0.00611454	1.70551	3.20585	PVP01_1465800	PvP01_14_v1:2,804,413..2,811,303(+)	conserved Plasmodium protein, unknown function

## Sheet: xp-ehh CMB-OddarMeanchey
	chrom	pos	gPos	CMB	iHH1	Oddar Meanchey	iHH2	xpehh	norm	Closest Gene
2746	PvP01_01_v1	572750	29.8456	0.4375	0.0707094	0	0.108974	-0.432532	-2.99037	PVP01_0112600	PvP01_01_v1:572,569..574,248(+)	26S proteasome regulatory subunit RPN10, putative
2747	PvP01_01_v1	572758	29.8461	0.3125	0.0717736	0	0.109002	-0.417853	-2.9586	PVP01_0112600	PvP01_01_v1:572,569..574,248(+)	26S proteasome regulatory subunit RPN10, putative
2749	PvP01_01_v1	572884	29.8495	0.125	0.103104	0	0.111417	-0.0775435	-2.22197	PVP01_0112600	PvP01_01_v1:572,569..574,248(+)	26S proteasome regulatory subunit RPN10, putative
4597	PvP01_02_v1	110700	5.87158	0	0.168378	0.0666667	0.185633	-0.0975595	-2.2653	PVP01_0202200	PvP01_02_v1:111,022..112,608(+)	tryptophan-rich protein
4598	PvP01_02_v1	110722	5.872	0	0.168378	0.0333333	0.184503	-0.0914534	-2.25208	PVP01_0202200	PvP01_02_v1:111,022..112,608(+)	tryptophan-rich protein
4599	PvP01_02_v1	110828	5.87406	0	0.168378	0	0.198836	-0.166264	-2.41402	PVP01_0202200	PvP01_02_v1:111,022..112,608(+)	tryptophan-rich protein
4600	PvP01_02_v1	110854	5.87479	0	0.167695	0.0666667	0.194059	-0.146016	-2.37019	PVP01_0202200	PvP01_02_v1:111,022..112,608(+)	tryptophan-rich protein
4601	PvP01_02_v1	110932	5.87621	0	0.167695	0.0333333	0.207877	-0.214801	-2.51908	PVP01_0202200	PvP01_02_v1:111,022..112,608(+)	tryptophan-rich protein
4602	PvP01_02_v1	111588	5.88712	0.125	0.158847	0.133333	0.208064	-0.269902	-2.63835	PVP01_0202200	PvP01_02_v1:111,022..112,608(+)	tryptophan-rich protein
4603	PvP01_02_v1	111643	5.88805	0	0.189762	0	0.267288	-0.342559	-2.79562	PVP01_0202200	PvP01_02_v1:111,022..112,608(+)	tryptophan-rich protein
4604	PvP01_02_v1	111705	5.88981	0.5	0.1746	0.0333333	0.26385	-0.412882	-2.94784	PVP01_0202200	PvP01_02_v1:111,022..112,608(+)	tryptophan-rich protein
4606	PvP01_02_v1	112908	6.08971	0.125	0.233839	0	0.2762	-0.166493	-2.41451	PVP01_0202200	PvP01_02_v1:111,022..112,608(+)	tryptophan-rich protein
4607	PvP01_02_v1	113087	6.09464	0	0.237002	0	0.2762	-0.153055	-2.38542	PVP01_0202200	PvP01_02_v1:111,022..112,608(+)	tryptophan-rich protein
4608	PvP01_02_v1	113106	6.09513	0	0.236669	0.0333333	0.261042	-0.0980181	-2.26629	PVP01_0202200	PvP01_02_v1:111,022..112,608(+)	tryptophan-rich protein
4609	PvP01_02_v1	113362	6.10066	0.4375	0.194894	0	0.262739	-0.298709	-2.7007	PVP01_0202200	PvP01_02_v1:111,022..112,608(+)	tryptophan-rich protein
4610	PvP01_02_v1	113534	6.10437	0	0.220373	0.1	0.234102	-0.0604364	-2.18494	PVP01_0202200	PvP01_02_v1:111,022..112,608(+)	tryptophan-rich protein
4902	PvP01_02_v1	149832	6.9034	0.375	0.276057	0.0333333	0.346009	-0.225857	-2.54301	PVP01_0202900	PvP01_02_v1:146,233..148,361(-)	18S ribosomal RNA
4903	PvP01_02_v1	149842	6.9035	0	0.28074	0	0.34623	-0.209673	-2.50798	PVP01_0202900	PvP01_02_v1:146,233..148,361(-)	18S ribosomal RNA
4904	PvP01_02_v1	150220	6.91015	0.125	0.278869	0.0333333	0.346009	-0.21572	-2.52107	PVP01_0202900	PvP01_02_v1:146,233..148,361(-)	18S ribosomal RNA
4905	PvP01_02_v1	150263	6.91091	0.0625	0.280248	0.0666667	0.344976	-0.2078	-2.50392	PVP01_0202900	PvP01_02_v1:146,233..148,361(-)	18S ribosomal RNA
4906	PvP01_02_v1	150518	6.9194	0.4375	0.276897	0	0.347972	-0.228476	-2.54868	PVP01_0202900	PvP01_02_v1:146,233..148,361(-)	18S ribosomal RNA
4907	PvP01_02_v1	150862	6.92356	0	0.282362	0.0333333	0.346248	-0.203965	-2.49562	PVP01_0202900	PvP01_02_v1:146,233..148,361(-)	18S ribosomal RNA
4908	PvP01_02_v1	151140	6.92731	0	0.282362	0	0.347558	-0.207742	-2.5038	PVP01_0203000	PvP01_02_v1:153,743..158,923(-)	multidrug resistance-associated protein 1, putative
4909	PvP01_02_v1	151554	6.93716	0.4375	0.276897	0	0.347558	-0.227285	-2.5461	PVP01_0203000	PvP01_02_v1:153,743..158,923(-)	multidrug resistance-associated protein 1, putative
4910	PvP01_02_v1	151570	6.9377	0.4375	0.276897	0	0.347558	-0.227285	-2.5461	PVP01_0203000	PvP01_02_v1:153,743..158,923(-)	multidrug resistance-associated protein 1, putative
4911	PvP01_02_v1	151589	6.93795	0.0625	0.27743	0.0333333	0.346085	-0.221116	-2.53275	PVP01_0203000	PvP01_02_v1:153,743..158,923(-)	multidrug resistance-associated protein 1, putative
4912	PvP01_02_v1	151596	6.93816	0	0.278247	0	0.346158	-0.218386	-2.52684	PVP01_0203000	PvP01_02_v1:153,743..158,923(-)	multidrug resistance-associated protein 1, putative
4913	PvP01_02_v1	151749	6.94019	0	0.278247	0.0333333	0.346085	-0.218174	-2.52638	PVP01_0203000	PvP01_02_v1:153,743..158,923(-)	multidrug resistance-associated protein 1, putative
4914	PvP01_02_v1	151821	6.94204	0.0625	0.276937	0.0333333	0.345544	-0.22133	-2.53321	PVP01_0203000	PvP01_02_v1:153,743..158,923(-)	multidrug resistance-associated protein 1, putative
4915	PvP01_02_v1	151849	6.9423	0.4375	0.287594	0	0.368499	-0.247887	-2.5907	PVP01_0203000	PvP01_02_v1:153,743..158,923(-)	multidrug resistance-associated protein 1, putative
4916	PvP01_02_v1	152864	6.94944	0.125	0.294685	0.0666667	0.366945	-0.219305	-2.52883	PVP01_0203000	PvP01_02_v1:153,743..158,923(-)	multidrug resistance-associated protein 1, putative
4917	PvP01_02_v1	154168	6.96094	0	0.310632	0	0.413745	-0.28664	-2.67458	PVP01_0203000	PvP01_02_v1:153,743..158,923(-)	multidrug resistance-associated protein 1, putative
4918	PvP01_02_v1	154668	6.96535	0	0.310632	0	0.413745	-0.28664	-2.67458	PVP01_0203000	PvP01_02_v1:153,743..158,923(-)	multidrug resistance-associated protein 1, putative
4919	PvP01_02_v1	155228	6.9708	0.125	0.306488	0.0333333	0.40928	-0.289222	-2.68017	PVP01_0203000	PvP01_02_v1:153,743..158,923(-)	multidrug resistance-associated protein 1, putative
4920	PvP01_02_v1	155305	6.97234	0.25	0.300363	0.0333333	0.40928	-0.309407	-2.72386	PVP01_0203000	PvP01_02_v1:153,743..158,923(-)	multidrug resistance-associated protein 1, putative
4921	PvP01_02_v1	155732	6.97918	0	0.303631	0	0.410183	-0.300791	-2.70521	PVP01_0203000	PvP01_02_v1:153,743..158,923(-)	multidrug resistance-associated protein 1, putative
4922	PvP01_02_v1	156078	6.98613	0.4375	0.298026	0	0.410183	-0.319423	-2.74554	PVP01_0203000	PvP01_02_v1:153,743..158,923(-)	multidrug resistance-associated protein 1, putative
4923	PvP01_02_v1	156208	6.98875	0.375	0.300397	0	0.410183	-0.311499	-2.72839	PVP01_0203000	PvP01_02_v1:153,743..158,923(-)	multidrug resistance-associated protein 1, putative
4924	PvP01_02_v1	156287	6.99034	0.25	0.300205	0.0333333	0.40928	-0.309936	-2.72501	PVP01_0203000	PvP01_02_v1:153,743..158,923(-)	multidrug resistance-associated protein 1, putative
4925	PvP01_02_v1	156563	6.99738	0.375	0.301117	0	0.41096	-0.310997	-2.7273	PVP01_0203000	PvP01_02_v1:153,743..158,923(-)	multidrug resistance-associated protein 1, putative
4926	PvP01_02_v1	157220	7.00643	0	0.316432	0	0.41096	-0.261389	-2.61992	PVP01_0203000	PvP01_02_v1:153,743..158,923(-)	multidrug resistance-associated protein 1, putative
4927	PvP01_02_v1	157751	7.01368	0	0.316432	0	0.41096	-0.261389	-2.61992	PVP01_0203000	PvP01_02_v1:153,743..158,923(-)	multidrug resistance-associated protein 1, putative
4928	PvP01_02_v1	157754	7.01375	0	0.316432	0	0.41096	-0.261389	-2.61992	PVP01_0203000	PvP01_02_v1:153,743..158,923(-)	multidrug resistance-associated protein 1, putative
4929	PvP01_02_v1	157760	7.01388	0	0.316432	0	0.41096	-0.261389	-2.61992	PVP01_0203000	PvP01_02_v1:153,743..158,923(-)	multidrug resistance-associated protein 1, putative
4930	PvP01_02_v1	157769	7.01395	0	0.316432	0	0.41096	-0.261389	-2.61992	PVP01_0203000	PvP01_02_v1:153,743..158,923(-)	multidrug resistance-associated protein 1, putative
4931	PvP01_02_v1	157772	7.01399	0	0.316432	0	0.41096	-0.261389	-2.61992	PVP01_0203000	PvP01_02_v1:153,743..158,923(-)	multidrug resistance-associated protein 1, putative
4932	PvP01_02_v1	158223	7.02361	0.25	0.308345	0.1	0.388524	-0.231137	-2.55444	PVP01_0203000	PvP01_02_v1:153,743..158,923(-)	multidrug resistance-associated protein 1, putative
4933	PvP01_02_v1	158818	7.03404	0.0625	0.315708	0.0333333	0.392081	-0.216649	-2.52308	PVP01_0203000	PvP01_02_v1:153,743..158,923(-)	multidrug resistance-associated protein 1, putative
4934	PvP01_02_v1	159062	7.03846	0.0625	0.315708	0.0333333	0.392081	-0.216649	-2.52308	PVP01_0203000	PvP01_02_v1:153,743..158,923(-)	multidrug resistance-associated protein 1, putative
4935	PvP01_02_v1	161486	7.05916	0.0625	0.315708	0	0.393342	-0.219859	-2.53003	PVP01_0203000	PvP01_02_v1:153,743..158,923(-)	multidrug resistance-associated protein 1, putative
4936	PvP01_02_v1	161531	7.05937	0.25	0.307372	0.1	0.388989	-0.235492	-2.56387	PVP01_0203000	PvP01_02_v1:153,743..158,923(-)	multidrug resistance-associated protein 1, putative
4937	PvP01_02_v1	161853	7.06637	0	0.325257	0	0.419062	-0.253402	-2.60263	PVP01_0203000	PvP01_02_v1:153,743..158,923(-)	multidrug resistance-associated protein 1, putative
4938	PvP01_02_v1	161967	7.06735	0.4375	0.314119	0	0.419062	-0.288247	-2.67806	PVP01_0203000	PvP01_02_v1:153,743..158,923(-)	multidrug resistance-associated protein 1, putative
4939	PvP01_02_v1	164289	7.11368	0.375	0.325806	0	0.419062	-0.251714	-2.59898	PVP01_0203100	PvP01_02_v1:166,896..167,384(-)	conserved Plasmodium protein, unknown function
4940	PvP01_02_v1	165902	7.14586	0	0.378426	0	0.419062	-0.101996	-2.2749	PVP01_0203100	PvP01_02_v1:166,896..167,384(-)	conserved Plasmodium protein, unknown function
4941	PvP01_02_v1	166639	7.15786	0	0.378426	0	0.419062	-0.101996	-2.2749	PVP01_0203100	PvP01_02_v1:166,896..167,384(-)	conserved Plasmodium protein, unknown function
4942	PvP01_02_v1	168031	7.17879	0	0.378426	0	0.419062	-0.101996	-2.2749	PVP01_0203100	PvP01_02_v1:166,896..167,384(-)	conserved Plasmodium protein, unknown function
4943	PvP01_02_v1	168945	7.19429	0	0.378426	0.0333333	0.410893	-0.082312	-2.2323	PVP01_0203200	PvP01_02_v1:169,122..171,605(+)	TatD-like deoxyribonuclease, putative
4944	PvP01_02_v1	170692	7.23576	0	0.378426	0	0.414418	-0.0908543	-2.25079	PVP01_0203200	PvP01_02_v1:169,122..171,605(+)	TatD-like deoxyribonuclease, putative
4945	PvP01_02_v1	170807	7.2375	0	0.378426	0	0.414418	-0.0908543	-2.25079	PVP01_0203200	PvP01_02_v1:169,122..171,605(+)	TatD-like deoxyribonuclease, putative
4946	PvP01_02_v1	171250	7.23953	0.375	0.325806	0	0.414418	-0.240572	-2.57486	PVP01_0203200	PvP01_02_v1:169,122..171,605(+)	TatD-like deoxyribonuclease, putative
4947	PvP01_02_v1	171268	7.23977	0	0.344322	0	0.414418	-0.185298	-2.45522	PVP01_0203200	PvP01_02_v1:169,122..171,605(+)	TatD-like deoxyribonuclease, putative
4948	PvP01_02_v1	172427	7.25516	0	0.344322	0.0666667	0.391744	-0.129032	-2.33343	PVP01_0203300	PvP01_02_v1:171,761..172,420(+)	conserved protein, unknown function
7089	PvP01_02_v1	518223	17.8867	0.25	0.132879	0	0.150228	-0.122712	-2.31974	PVP01_0212200	PvP01_02_v1:512,095..521,495(-)	ubiquitin carboxyl-terminal hydrolase, putative
7090	PvP01_02_v1	518232	17.8867	0.25	0.132879	0	0.150228	-0.122712	-2.31974	PVP01_0212200	PvP01_02_v1:512,095..521,495(-)	ubiquitin carboxyl-terminal hydrolase, putative
7091	PvP01_02_v1	518262	17.8877	0.375	0.129944	0	0.150228	-0.145049	-2.3681	PVP01_0212200	PvP01_02_v1:512,095..521,495(-)	ubiquitin carboxyl-terminal hydrolase, putative
7793	PvP01_02_v1	656872	21.7804	0.5	0.119903	0	0.156096	-0.26379	-2.62512	PVP01_0215600	PvP01_02_v1:653,472..668,753(+)	dynein heavy chain, putative
7827	PvP01_02_v1	662807	21.9529	0.5	0.103768	0	0.112836	-0.0837797	-2.23547	PVP01_0215600	PvP01_02_v1:653,472..668,753(+)	dynein heavy chain, putative
12090	PvP01_03_v1	754799	97.3881	0.375	0.358271	0	0.446501	-0.220153	-2.53066	PVP01_0317500	PvP01_03_v1:753,801..754,449(+)	conserved Plasmodium protein, unknown function
12092	PvP01_03_v1	755563	97.4637	0.1875	0.432796	0	0.47307	-0.0889771	-2.24672	PVP01_0317600	PvP01_03_v1:755,252..755,786(-)	V-type ATPase V0 subunit e, putative
12102	PvP01_03_v1	757500	97.6444	0.5	0.368246	0	0.438933	-0.175598	-2.43422	PVP01_0317700	PvP01_03_v1:757,460..758,170(+)	conserved Plasmodium protein, unknown function
12521	PvP01_04_v1	217597	7.86542	0.5	0.0733923	0	0.0771632	-0.0501046	-2.16258	PVP01_0404800	PvP01_04_v1:215,014..216,192(-)	Plasmodium exported protein, unknown function
12522	PvP01_04_v1	217607	7.86561	0.5	0.0733923	0	0.0771632	-0.0501046	-2.16258	PVP01_0404800	PvP01_04_v1:215,014..216,192(-)	Plasmodium exported protein, unknown function
12932	PvP01_04_v1	273370	9.18652	0.5	0.093882	0	0.108897	-0.148361	-2.37526	PVP01_0406400	PvP01_04_v1:268,417..274,545(-)	patatin-like phospholipase, putative
12936	PvP01_04_v1	274704	9.20665	0	0.118743	0	0.125486	-0.055231	-2.17368	PVP01_0406400	PvP01_04_v1:268,417..274,545(-)	patatin-like phospholipase, putative
12937	PvP01_04_v1	275291	9.2311	0	0.118743	0	0.125486	-0.055231	-2.17368	PVP01_0406400	PvP01_04_v1:268,417..274,545(-)	patatin-like phospholipase, putative
12939	PvP01_04_v1	275743	9.23949	0.5	0.099976	0	0.129174	-0.256232	-2.60876	PVP01_0406500	PvP01_04_v1:276,288..276,826(-)	small nuclear ribonucleoprotein Sm D2, putative
12940	PvP01_04_v1	276315	9.25066	0.0625	0.105784	0.1	0.115465	-0.0875708	-2.24368	PVP01_0406500	PvP01_04_v1:276,288..276,826(-)	small nuclear ribonucleoprotein Sm D2, putative
12941	PvP01_04_v1	276513	9.26361	0.0625	0.106774	0	0.128954	-0.188742	-2.46267	PVP01_0406500	PvP01_04_v1:276,288..276,826(-)	small nuclear ribonucleoprotein Sm D2, putative
12942	PvP01_04_v1	276573	9.2641	0.125	0.102655	0	0.128954	-0.228085	-2.54783	PVP01_0406500	PvP01_04_v1:276,288..276,826(-)	small nuclear ribonucleoprotein Sm D2, putative
12943	PvP01_04_v1	276962	9.27295	0	0.113316	0	0.129464	-0.133221	-2.34249	PVP01_0406500	PvP01_04_v1:276,288..276,826(-)	small nuclear ribonucleoprotein Sm D2, putative
12944	PvP01_04_v1	277147	9.27902	0.5	0.101165	0	0.129464	-0.246645	-2.58801	PVP01_0406500	PvP01_04_v1:276,288..276,826(-)	small nuclear ribonucleoprotein Sm D2, putative
12945	PvP01_04_v1	277228	9.28055	0	0.10176	0	0.129464	-0.240782	-2.57532	PVP01_0406500	PvP01_04_v1:276,288..276,826(-)	small nuclear ribonucleoprotein Sm D2, putative
12946	PvP01_04_v1	277269	9.28133	0.5	0.101165	0.0333333	0.122676	-0.192794	-2.47144	PVP01_0406500	PvP01_04_v1:276,288..276,826(-)	small nuclear ribonucleoprotein Sm D2, putative
12947	PvP01_04_v1	277339	9.28361	0	0.107474	0	0.126176	-0.160423	-2.40137	PVP01_0406500	PvP01_04_v1:276,288..276,826(-)	small nuclear ribonucleoprotein Sm D2, putative
12948	PvP01_04_v1	277485	9.29321	0	0.107474	0	0.126176	-0.160423	-2.40137	PVP01_0406500	PvP01_04_v1:276,288..276,826(-)	small nuclear ribonucleoprotein Sm D2, putative
12949	PvP01_04_v1	277616	9.29617	0.5	0.101165	0	0.126176	-0.220921	-2.53233	PVP01_0406500	PvP01_04_v1:276,288..276,826(-)	small nuclear ribonucleoprotein Sm D2, putative
13007	PvP01_04_v1	287399	9.46676	0.5	0.0877712	0	0.108435	-0.211419	-2.51176	PVP01_0406800	PvP01_04_v1:283,951..287,349(+)	conserved Plasmodium protein, unknown function
13008	PvP01_04_v1	287491	9.47197	0.0625	0.0889439	0	0.108435	-0.198146	-2.48303	PVP01_0406800	PvP01_04_v1:283,951..287,349(+)	conserved Plasmodium protein, unknown function
13009	PvP01_04_v1	287678	9.48146	0.5	0.0885901	0	0.108435	-0.202132	-2.49166	PVP01_0406900	PvP01_04_v1:287,985..289,475(-)	conserved protein, unknown function
13321	PvP01_04_v1	340904	10.7789	0.5	0.0620708	0	0.0682512	-0.0949193	-2.25959	PVP01_0408400	PvP01_04_v1:340,944..342,863(-)	MtN3-like protein
13378	PvP01_04_v1	350496	10.9954	0.5	0.155386	0	0.180224	-0.148285	-2.3751	PVP01_0408600	PvP01_04_v1:350,897..353,044(-)	vacuolar protein sorting-associated protein 45, putative
13604	PvP01_04_v1	388462	11.9644	0.5	0.0934452	0	0.107716	-0.14212	-2.36176	PVP01_0409600	PvP01_04_v1:388,246..390,629(+)	conserved Plasmodium protein, unknown function
13605	PvP01_04_v1	388688	11.9676	0.5	0.0934452	0	0.107716	-0.14212	-2.36176	PVP01_0409600	PvP01_04_v1:388,246..390,629(+)	conserved Plasmodium protein, unknown function
13615	PvP01_04_v1	390688	12.0089	0.375	0.0815568	0	0.112109	-0.318168	-2.74282	PVP01_0409600	PvP01_04_v1:388,246..390,629(+)	conserved Plasmodium protein, unknown function
13616	PvP01_04_v1	390693	12.009	0.375	0.0815568	0	0.112109	-0.318168	-2.74282	PVP01_0409600	PvP01_04_v1:388,246..390,629(+)	conserved Plasmodium protein, unknown function
13617	PvP01_04_v1	390716	12.0102	0.375	0.0815568	0	0.112109	-0.318168	-2.74282	PVP01_0409600	PvP01_04_v1:388,246..390,629(+)	conserved Plasmodium protein, unknown function
13640	PvP01_04_v1	395583	12.1171	0.5625	0.0828102	0.0666667	0.116288	-0.33952	-2.78904	PVP01_0409800	PvP01_04_v1:394,538..396,741(+)	RING zinc finger protein, putative
13641	PvP01_04_v1	395652	12.1194	0.125	0.0804223	0.0333333	0.115709	-0.363784	-2.84156	PVP01_0409800	PvP01_04_v1:394,538..396,741(+)	RING zinc finger protein, putative
13642	PvP01_04_v1	395990	12.1307	0.1875	0.0845379	0.133333	0.108101	-0.245868	-2.58633	PVP01_0409800	PvP01_04_v1:394,538..396,741(+)	RING zinc finger protein, putative
13643	PvP01_04_v1	396017	12.1315	0.0625	0.0864495	0	0.122057	-0.344926	-2.80074	PVP01_0409800	PvP01_04_v1:394,538..396,741(+)	RING zinc finger protein, putative
13644	PvP01_04_v1	396216	12.1351	0	0.089909	0.0666667	0.115168	-0.247594	-2.59006	PVP01_0409800	PvP01_04_v1:394,538..396,741(+)	RING zinc finger protein, putative
13645	PvP01_04_v1	396532	12.1381	0.3125	0.0840611	0.1	0.110341	-0.272027	-2.64295	PVP01_0409800	PvP01_04_v1:394,538..396,741(+)	RING zinc finger protein, putative
13646	PvP01_04_v1	396551	12.1384	0	0.110499	0	0.122871	-0.10613	-2.28385	PVP01_0409800	PvP01_04_v1:394,538..396,741(+)	RING zinc finger protein, putative
13647	PvP01_04_v1	396917	12.1498	0	0.110499	0	0.122871	-0.10613	-2.28385	PVP01_0409800	PvP01_04_v1:394,538..396,741(+)	RING zinc finger protein, putative
13649	PvP01_04_v1	397638	12.1719	0.5	0.0911166	0	0.11751	-0.254384	-2.60476	PVP01_0409800	PvP01_04_v1:394,538..396,741(+)	RING zinc finger protein, putative
13650	PvP01_04_v1	397991	12.1828	0.5	0.0911166	0	0.11751	-0.254384	-2.60476	PVP01_0409800	PvP01_04_v1:394,538..396,741(+)	RING zinc finger protein, putative
13651	PvP01_04_v1	398060	12.1849	0	0.0940815	0.0333333	0.108858	-0.145878	-2.36989	PVP01_0409800	PvP01_04_v1:394,538..396,741(+)	RING zinc finger protein, putative
13652	PvP01_04_v1	398083	12.1856	0.0625	0.0912584	0	0.110033	-0.187088	-2.45909	PVP01_0409800	PvP01_04_v1:394,538..396,741(+)	RING zinc finger protein, putative
14270	PvP01_04_v1	489040	14.5764	0.5	0.0839403	0.0666667	0.117348	-0.335042	-2.77935	PVP01_0412300	PvP01_04_v1:488,663..489,644(-)	secreted protein with altered thrombospondin repeat domain, putative
14299	PvP01_04_v1	495531	14.7461	0.1875	0.0948809	0.0666667	0.100224	-0.0547808	-2.1727	PVP01_0412400	PvP01_04_v1:491,055..502,361(-)	conserved Plasmodium protein, unknown function
14300	PvP01_04_v1	495671	14.7525	0.0625	0.0992737	0	0.10219	-0.0289508	-2.11679	PVP01_0412400	PvP01_04_v1:491,055..502,361(-)	conserved Plasmodium protein, unknown function
14355	PvP01_04_v1	503329	14.8869	0.0625	0.103339	0	0.106494	-0.0300771	-2.11923	PVP01_0412400	PvP01_04_v1:491,055..502,361(-)	conserved Plasmodium protein, unknown function
14359	PvP01_04_v1	503716	14.8973	0	0.115294	0	0.11869	-0.029025	-2.11695	PVP01_0412500	PvP01_04_v1:504,755..515,615(+)	conserved Plasmodium protein, unknown function
14360	PvP01_04_v1	503759	14.898	0	0.115294	0	0.11869	-0.029025	-2.11695	PVP01_0412500	PvP01_04_v1:504,755..515,615(+)	conserved Plasmodium protein, unknown function
14362	PvP01_04_v1	503954	14.9006	0.5	0.0945215	0	0.123292	-0.265724	-2.62931	PVP01_0412500	PvP01_04_v1:504,755..515,615(+)	conserved Plasmodium protein, unknown function
14363	PvP01_04_v1	504199	14.9092	0.125	0.103418	0	0.123292	-0.175775	-2.4346	PVP01_0412500	PvP01_04_v1:504,755..515,615(+)	conserved Plasmodium protein, unknown function
14364	PvP01_04_v1	504284	14.9125	0	0.119792	0	0.123292	-0.0287916	-2.11645	PVP01_0412500	PvP01_04_v1:504,755..515,615(+)	conserved Plasmodium protein, unknown function
14366	PvP01_04_v1	504448	14.9186	0	0.122147	0.0333333	0.126219	-0.032795	-2.12511	PVP01_0412500	PvP01_04_v1:504,755..515,615(+)	conserved Plasmodium protein, unknown function
14367	PvP01_04_v1	504648	14.9218	0	0.122147	0	0.13237	-0.0803778	-2.22811	PVP01_0412500	PvP01_04_v1:504,755..515,615(+)	conserved Plasmodium protein, unknown function
14368	PvP01_04_v1	504815	14.9301	0	0.122147	0	0.13237	-0.0803778	-2.22811	PVP01_0412500	PvP01_04_v1:504,755..515,615(+)	conserved Plasmodium protein, unknown function
14369	PvP01_04_v1	505010	14.9329	0.25	0.109552	0	0.13237	-0.189209	-2.46368	PVP01_0412500	PvP01_04_v1:504,755..515,615(+)	conserved Plasmodium protein, unknown function
14410	PvP01_04_v1	512227	15.1328	0	0.115365	0	0.122534	-0.0602938	-2.18464	PVP01_0412500	PvP01_04_v1:504,755..515,615(+)	conserved Plasmodium protein, unknown function
14411	PvP01_04_v1	512260	15.1337	0.5	0.111407	0	0.122534	-0.0952042	-2.2602	PVP01_0412500	PvP01_04_v1:504,755..515,615(+)	conserved Plasmodium protein, unknown function
15334	PvP01_04_v1	682499	19.814	0.5	0.0664944	0	0.071939	-0.0787009	-2.22448	PVP01_0416700	PvP01_04_v1:676,846..683,844(-)	conserved Plasmodium protein, unknown function
15338	PvP01_04_v1	682962	19.8226	0.5	0.0668707	0	0.0701245	-0.0475114	-2.15697	PVP01_0416700	PvP01_04_v1:676,846..683,844(-)	conserved Plasmodium protein, unknown function
15343	PvP01_04_v1	683346	19.8272	0.125	0.0633522	0	0.0652139	-0.0289627	-2.11682	PVP01_0416700	PvP01_04_v1:676,846..683,844(-)	conserved Plasmodium protein, unknown function
15382	PvP01_04_v1	688698	20.0119	0.125	0.0859709	0	0.0976477	-0.127357	-2.3298	PVP01_0416800	PvP01_04_v1:685,685..689,183(+)	serine-repeat antigen 2 (SERA)
15383	PvP01_04_v1	688754	20.0128	0.5	0.0818324	0	0.0976477	-0.176693	-2.43659	PVP01_0416800	PvP01_04_v1:685,685..689,183(+)	serine-repeat antigen 2 (SERA)
15384	PvP01_04_v1	688774	20.0132	0	0.0845921	0	0.0976477	-0.143525	-2.3648	PVP01_0416800	PvP01_04_v1:685,685..689,183(+)	serine-repeat antigen 2 (SERA)
15385	PvP01_04_v1	688801	20.014	0	0.0845921	0	0.0976477	-0.143525	-2.3648	PVP01_0416800	PvP01_04_v1:685,685..689,183(+)	serine-repeat antigen 2 (SERA)
15386	PvP01_04_v1	688880	20.0163	0	0.0845921	0	0.0976477	-0.143525	-2.3648	PVP01_0416800	PvP01_04_v1:685,685..689,183(+)	serine-repeat antigen 2 (SERA)
15387	PvP01_04_v1	688901	20.0167	0	0.0845921	0.0333333	0.0936258	-0.101465	-2.27375	PVP01_0416800	PvP01_04_v1:685,685..689,183(+)	serine-repeat antigen 2 (SERA)
15388	PvP01_04_v1	688987	20.02	0.5	0.0818324	0	0.0963346	-0.163155	-2.40729	PVP01_0416800	PvP01_04_v1:685,685..689,183(+)	serine-repeat antigen 2 (SERA)
16119	PvP01_04_v1	708142	20.5842	0.1875	0.00803105	0.1	0.00885965	-0.0981919	-2.26667	PVP01_0417200	PvP01_04_v1:705,835..709,431(+)	serine-repeat antigen 5 (SERA)
16120	PvP01_04_v1	708144	20.5845	0.1875	0.00803105	0.1	0.00885965	-0.0981919	-2.26667	PVP01_0417200	PvP01_04_v1:705,835..709,431(+)	serine-repeat antigen 5 (SERA)
16121	PvP01_04_v1	708160	20.5852	0.1875	0.00780476	0.0666667	0.00902346	-0.145095	-2.36819	PVP01_0417200	PvP01_04_v1:705,835..709,431(+)	serine-repeat antigen 5 (SERA)
16122	PvP01_04_v1	708162	20.5853	0.0625	0.0077189	0	0.00930448	-0.186824	-2.45852	PVP01_0417200	PvP01_04_v1:705,835..709,431(+)	serine-repeat antigen 5 (SERA)
[truncated: 924 more rows]
